# Supplementary material for: The CST complex mediates a post-resection non-homologous end joining repair pathway and promotes local deletions in Saccharomyces cerevisiae
Source: Cell Genom. 2025 Jul 16;5(10):100947. doi: 10.1016/j.xgen.2025.100947 (PMC12791002; doi:10.1016/j.xgen.2025.100947)
Supplement: Data S1. Unfiltered insertions and deletions shown in Figures 2, 3, 4, 6, S3, S4, S5, S7, and S8, related to Figures 2, 3, 4, and 6 [file mmc2.xlsx]

## Sheet: Insertions_LYS2
Supplemental Data 1								0
		Insertions 5' UTR LYS2		BY				BY pol1pol12					SY14				SY14 pol1pol12				WT circular					stn1∆					cdc13∆					ten1∆					pol1pol12				rev7∆				rif1∆
		5’-GCTGAAAAGACAATCAATTACTA CAAAGGAAAGCAGTTGCTT-3’				Average					Average				Average				Average					Average					Average					Average					Average				Average				Average
		5’-GCTGAAAAGACAATCAATTACTAA CAAAGGAAAGCAGTTGCTT-3’		0.127559	0.252936	0.190248		0.400334	0.370956	0.395525	0.388938		0.125503	0.314347	0.219925		0.380515	0.504913	0.442714		0.157199	0.121159	0.306106	0.194821		0.413068	0.394904	0.416989	0.40832		0.357194	0.358659	0.310237	0.34203		0.461948	0.291451	0.479718	0.411039		0.317784	0.384792	0.351288		0.336331	0.170229	0.25328		0.262635
		5’-GCTGAAAAGACAATCAATTACTAC CAAAGGAAAGCAGTTGCTT-3’		0.0796984	0.0903271	0.0850128		0.121486	0.0706168	0.0408328	0.0776452		0.0420881	0.0574422	0.0497652		0.238562	0.136926	0.187744		0.0685193	0.0325656	0.108434	0.0698396		0.124107	0.0907948	0.082817	0.0992397		0.112988	0.0794518	0.133794	0.108745		0.0828129	0.0866084	0.110948	0.0934563		0.130225	0.12388	0.127053		0.0816806	0.0806729	0.0811768		0.128205
		5’-GCTGAAAAGACAATCAATTACTACC CAAAGGAAAGCAGTTGCTT-3’		0.0496569	0.0401359	0.0448964		0.0697066	0.0224803	0.0596414	0.0506094		0.0167482	0.0225954	0.0196718		0.0162544	0.033927	0.0250907		0.030786	0.0184629	0.0345049	0.0279179		0.0911526	0.0679756	0.0783398	0.079156		0.0576438	0.021013	0.022217	0.0336246		0.0986583	0.0790999	0.00630739	0.0613552		0.0973203	0.0812323	0.0892763		0.0157956	0.0397255	0.0277605		0.0713487
		5’-GCTGAAAAGACAATCAATTACTAT CAAAGGAAAGCAGTTGCTT-3’		0.0198215	0.0107382	0.0152799		0.00169372	0.0161441	0.00309807	0.00697863		0.00358891	0.00445997	0.00402444		0.00792315	0.0129721	0.0104476		0.0167552	0.00162908	0.0111571	0.00984712		0.013961	0.012824	0.000484027	0.00908969		0.00663067	0	0.0100093	0.00554666		0.00208189	0.00620159	0.0912009	0.0331614		0.0107073	0.00448828	0.00759781		0.126922	9.05129e-05	0.0635062		0.0170312
		5’-GCTGAAAAGACAATCAATTACTATA CAAAGGAAAGCAGTTGCTT-3’		0.0224428	0.00409724	0.01327		0.0111962	0.0102749	0.0141102	0.0118604		0.000978793	0.0212789	0.0111288		0.0126668	0.0137839	0.0132254		0.0128048	0.00576567	0.00755685	0.00870911		0.0181818	0.009618	0.0112536	0.0130178		0.0243672	0.0222829	0.0139148	0.0201883		0.0152672	0.00834007	0.00965053	0.0110859		0.0229034	0.0183595	0.0206314		0.0266385	0.00373366	0.0151861		0.0202841
		5’-GCTGAAAAGACAATCAATTACTAG CAAAGGAAAGCAGTTGCTT-3’		0.00403499	0.00476304	0.00439902		0.00299151	0.00358066	0.00469849	0.00375689		0.00195759	0.00317034	0.00256396		0.00470968	0.0292929	0.0170013		0.0110339	0.00191657	0.010462	0.00780415		0.00892857	0.00739685	0.0089545	0.00842664		0.014062	0.00553479	0.0147941	0.0114636		0.0182743	0.012118	0	0.0101308		0.00734817	0.00561497	0.00648157		0.0018134	0.0252305	0.0135219		0.0116333
		5’-GCTGAAAAGACAATCAATTACTAAA CAAAGGAAAGCAGTTGCTT-3’		0.0222661	0.012121	0.0171935		0.0128019	0.00686552	0.00350918	0.00772554		0.00706906	0.005669	0.00636903		0	0.00311195	0.00155597		0.00830949	0	0.0090005	0.00577		0.0185065	0.0280577	0.000992256	0.0158522		0.00780079	0.0158856	0.027157	0.0169478		0.018043	0.0182959	0.00124811	0.012529		0.00988663	0.0176576	0.0137721		0.00422144	0.00544371	0.00483258		0.00846964
		5’-GCTGAAAAGACAATCAATTACTACA CAAAGGAAAGCAGTTGCTT-3’		0.00400554	0.00665802	0.00533178		0.000461924	0.00316032	0.00124804	0.00162343		0.0033714	0	0.0016857		0	0.000355168	0.000177584		0.00681106	0.00737878	0.00231696	0.00550227		0.00462662	0.00442135	0	0.00301599		0.000882721	0.00967989	0	0.00352087		0.00416378	0.00239985	0	0.00218787		0.01817	0.00834857	0.0132593		1.07143e-05	0.00248264	0.00124668		0.00333955
		5’-GCTGAAAAGACAATCAATTACTAAAA CAAAGGAAAGCAGTTGCTT-3’		0.0134598	0.000853592	0.00715669		0.00677489	0.00193044	0.000161511	0.00295561		0.00228385	0.000725416	0.00150463		0	0	0		0.0133497	0.00293873	0	0.00542947		0.00316558	0	0.0238383	0.00900131		0.00940201	0	0.00594869	0.0051169		0	0	0	0		0.00162232	0.00328771	0.00245502		0.00129643	0.00119283	0.00124463		0.00161726
		5’-GCTGAAAAGACAATCAATTACTAGGG CAAAGGAAAGCAGTTGCTT-3’		0.00435897	0.00438746	0.00437321		0.0114381	0.000513747	0.000675408	0.00420909		0	0	0		0	0	0		0.00326931	0.00186865	0.00493691	0.00335829		0.0025974	0	0.000193611	0.000930338		0	0	0	0		0.00161925	0.00104548	0	0.000888241		0.00232851	0.00217949	0.002254		0	0.00352677	0.00176339		0.00372549
		5’-GCTGAAAAGACAATCAATTACTAGG CAAAGGAAAGCAGTTGCTT-3’		0.00273908	0.00525813	0.0039986		0.00981039	0.000560451	0.000939698	0.00377018		0.000761283	0.00029554	0.000528412		0.0013602	0.0125323	0.00694627		0.00313309	0.00182074	0.00292293	0.00262559		0.00430195	0	0.00377541	0.00269245		0.0039004	0.00725992	0.0111215	0.00742726		0	0.00570261	0	0.00190087		0.00669924	7.38812e-05	0.00338656		0.00136608	2.90934e-05	0.000697585		0.00407467
		5’-GCTGAAAAGACAATCAATTACTATT CAAAGGAAAGCAGTTGCTT-3’		0.00550761	0.00134868	0.00342814		0.00191369	0	0.00132145	0.00107838		0.00184883	8.06018e-05	0.000964716		0	0	0		0.00653862	0	0.00133671	0.00262511		0.0119318	0.00253547	0	0.00482243		0	0	0.00289675	0.000965584		0	0	0.0109878	0.0036626		0.00125969	0.0126891	0.00697439		8.83932e-05	0	4.41966e-05		0.00618026
		5’-GCTGAAAAGACAATCAATTACTATTT CAAAGGAAAGCAGTTGCTT-3’		0.00971932	0.00344851	0.00658391		0	0.00110533	0.00227583	0.00112705		0.000978793	0	0.000489396		0.027901	0	0.0139505		0.00776461	0	0	0.0025882		0	0.00310123	0	0.00103374		0	0.000143761	0	4.79203e-05		0	0	0.0169832	0.00566105		0.00288201	0	0.001441		0.00410091	0.000378215	0.00223956		0.00331067
		5’-GCTGAAAAGACAATCAATTACTACCC CAAAGGAAAGCAGTTGCTT-3’		0.0120755	0.00452404	0.00829978		0.00369539	0.0119874	0.00201154	0.00589812		0.00152257	0.00357335	0.00254796		0	0	0		0.00108977	0.00148534	0.00511514	0.00256341		0.0088474	0.00431658	0.000847047	0.00467034		0.00622011	0.00848189	0.00230188	0.00566796		0.011913	0.00553628	6.68628e-05	0.00583872		0.0144673	0.00964149	0.0120544		0.0029893	0.097712	0.0503506		0.0157079
		5’-GCTGAAAAGACAATCAATTACTAAAAA CAAAGGAAAGCAGTTGCTT-3’		0.00268018	0.0018779	0.00227904		0	0.000217953	0.000337704	0.000185219		0	0	0		0	0	0		0.00231576	0	0.00130106	0.00120561		0.00349026	0.00132012	9.68054e-05	0.00163573		0	0.000239601	0	7.98671e-05		0	0	0	0		0	0	0		3.2143e-05	0.019318	0.0096751		5.25086e-06
		5’-GCTGAAAAGACAATCAATTACTATTTT CAAAGGAAAGCAGTTGCTT-3’		0.00851177	0	0.00425588		0.00125379	4.67042e-05	0	0.0004335		0	0.00150457	0.000752284		0	0	0		0.00163465	0	0	0.000544885		0	0.00163443	0.000169409	0.000601281		0.00238129	0	0.00439685	0.00225938		0	0.00111676	0	0.000372254		0.000419895	0.0052825	0.0028512		0	0.000113141	5.65706e-05		0
		5’-GCTGAAAAGACAATCAATTACTATTTTTCAAAGGAAAGCAGTTGCTT-3’		0	0	0		0	0	0	0		0	0	0		0	0	0		0.00136221	0	0	0.000454071		0.00251623	0	0	0.000838745		0	0	0	0		0	0	0	0		0.000381723	0	0.000190862		0	0	0		0
		5’-GCTGAAAAGACAATCAATTACTACAC CAAAGGAAAGCAGTTGCTT-3’		0	0	0		0	0	0.0017032	0.000567734		0	0.00126276	0.000631381		0	0	0		0.00122599	0	0	0.000408664		0.00827922	0	0.000169409	0.00281621		0	0	0	0		0	0	0	0		0	0	0		0	6.46521e-06	3.23261e-06		5.25086e-06
		5’-GCTGAAAAGACAATCAATTACTACCCC CAAAGGAAAGCAGTTGCTT-3’		0	0	0		0	0.000264657	0	8.82191e-05		0	0	0		0	0	0		0	0.00114994	0	0.000383313		0	0	0	0		0.00168333	0	0	0.00056111		0	0	0	0		0.000897049	0	0.000448525		0.000254465	0	0.000127233		0
		5’-GCTGAAAAGACAATCAATTACTACGCCCCAAAGGAAAGCAGTTGCTT-3’		0	0	0		0	0	0	0		0	0	0		0	0	0		0	0	0	0		0	0	0	0		0	0	0	0		0	0	0	0		0	0	0		0	0	0		0
		5’-GCTGAAAAGACAATCAATTACTAAT CAAAGGAAAGCAGTTGCTT-3’		0	0	0		0	0	0	0		0	0	0		0	0	0		0.000953549	0	0	0.00031785		0	0	0	0		0	0	0	0		0	0	0	0		0	0	0		0	0	0		0
		5’-GCTGAAAAGACAATCAATTACTAACC CAAAGGAAAGCAGTTGCTT-3’		0	0.00563371	0.00281685		0	0	0	0		0	0	0		0	0	0		0	0	0	0		0	0	0	0		0	0	0	0		0	0	0	0		0	0	0		0	0	0		0
		5’-GCTGAAAAGACAATCAATTACTAACTA CAAAGGAAAGCAGTTGCTT-3’		0.001237	0	0.000618502		0	0	0	0		0	0	0		0	0	0		0	0	0	0		0	0	0	0		0	0.0145678	0	0.00485592		0	0	0	0		0	0	0		0	0	0		0
		5’-GCTGAAAAGACAATCAATTACTATTTA CAAAGGAAAGCAGTTGCTT-3’		0	0.00165597	0.000827984		0	0	0.000969063	0.000323021		0	0	0		0	0	0		0	0	0	0		0	0	0	0		0	0	0	0		0	0	0	0		0	0	0		0	0	0		0
		5’-GCTGAAAAGACAATCAATTACTATTTTACAAAGGAAAGCAGTTGCTT-3’		0	0	0		0	0	0.00079287	0.00026429		0	0	0		0	0	0		0	0	0	0		0	0	0	0		0	0	0	0		0	0	0	0		0	0	0		0	0	0		0
		5’-GCTGAAAAGACAATCAATTACTAAATA CAAAGGAAAGCAGTTGCTT-3’		0.00309251	0	0.00154626		0	0	0.000616677	0.000205559		0	0	0		0	0	0		0	0	0	0		0	0	0	0		0	0	0	0		0	0	0	0		0	0	0		0	0	0		0
		5’-GCTGAAAAGACAATCAATTACTATAT CAAAGGAAAGCAGTTGCTT-3’		0	0	0		0.000835863	0	0	0.000278621		0	0	0		0	0.00585181	0.00292591		0	0	0	0		0.00324675	0	0	0.00108225		0	0	0	0		0	0	0	0		0	0	0		0	0	0		0
		5’-GCTGAAAAGACAATCAATTACTACCCG CAAAGGAAAGCAGTTGCTT-3’		0	0	0		0	0	0.00365601	0.00121867		0	0	0		0	0	0		0	0	0	0		0	0	0	0		0	0	0	0		0	0	0	0		0	0	0		0	0	0		0
		5’-GCTGAAAAGACAATCAATTACTATTA CAAAGGAAAGCAGTTGCTT-3’		0	0	0		0	0	0	0		0	0	0		0	0	0		0	0	0	0		0.00154221	0	0	0.000514069		0	0	0	0		0	0	0	0		0.000419895	0	0.000209948		0	0	0		0
		5’-GCTGAAAAGACAATCAATTACTAAAATACAAAGGAAAGCAGTTGCTT-3’		0	0	0		0	0	0.000866284	0.000288761		0	0	0		0	0	0		0	0	0	0		0	0	0	0		0	0	0	0		0	0	0	0		0	0	0		0	0	0		0
		5’-GCTGAAAAGACAATCAATTACTAACA CAAAGGAAAGCAGTTGCTT-3’		0	0	0		0	0.000108977	0	3.63255e-05		0	0	0		0	0	0		0	0	0	0		0.0025974	0	0	0.000865801		0	0	0	0		0	0	0	0		0	0	0		0	0	0		0.00127333
		5’-GCTGAAAAGACAATCAATTACTAGCC CAAAGGAAAGCAGTTGCTT-3’		5.8905e-05	0	2.94525e-05		0	0	0	0		0	0	0		0	0	0		0	0	0	0		0	0	0	0		0	0	0	0		0	0	0	0		0	0	0		0	0	0		0
		5’-GCTGAAAAGACAATCAATTACTACG CAAAGGAAAGCAGTTGCTT-3’		0.00135481	0	0.000677407		0	0.00040477	0	0.000134923		0	0.00158517	0.000792585		0	0	0		0	0	0	0		0	0.00479852	0	0.00159951		0	0	0	0		0	0	0	0		0	0	0		0	0	0		1.05017e-05
		5’-GCTGAAAAGACAATCAATTACTAGA CAAAGGAAAGCAGTTGCTT-3’		0	0	0		0	0	0	0		0	0	0		0	0.000727248	0.000363624		0	0	0	0		0	0	0	0		0	0	0	0		0	0	0	0		0	0	0		8.03574e-05	0	4.01787e-05		1.05017e-05
		5’-GCTGAAAAGACAATCAATTACTAGAG CAAAGGAAAGCAGTTGCTT-3’		0	0	0		0	0	0.0299235	0.0099745		0	0	0		0	0	0		0	0	0	0		0	0	0	0		0	0	0	0		0	0	0	0		0	0	0		0	0	0		0
		5’-GCTGAAAAGACAATCAATTACTAAG CAAAGGAAAGCAGTTGCTT-3’		0	0	0		0	0	0	0		0	0	0		0	0	0		0	0	0	0		0	0.00404417	0	0.00134806		0	0	0	0		0	0	0	0		0	0	0		0.000254465	0	0.000127233		0
		5’-GCTGAAAAGACAATCAATTACTAGGA CAAAGGAAAGCAGTTGCTT-3’		0	0	0		0	0	0	0		0	0	0		0	0	0		0	0	0	0		0	0.00245165	0	0.000817216		0	0	0	0		0	0	0	0		0	0	0		0	0	0		0
		5’-GCTGAAAAGACAATCAATTACTATGT CAAAGGAAAGCAGTTGCTT-3’		0	0	0		0	0	0	0		0	0	0		0	0	0		0	0	0	0		0	0.00180207	0	0.000600689		0	0	0	0		0	0	0	0		0	0	0		0	0	0		0
		5’-GCTGAAAAGACAATCAATTACTACCA CAAAGGAAAGCAGTTGCTT-3’		0	0	0		0	0	0	0		0	0	0		0	0	0		0	0	0	0		0	0	0	0		0	0	0	0		0	0	0	0		0	0	0		0	6.46521e-06	3.23261e-06		0.000695739
		5’-GCTGAAAAGACAATCAATTACTACCCA CAAAGGAAAGCAGTTGCTT-3’		0.00058905	0	0.000294525		0.0012318	0	0	0.000410599		0	0	0		0	0	0		0	0	0	0		0	0	0	0		0.00424938	0	0	0.00141646		0	0	0	0		0.000171775	0	8.58877e-05		0	0	0		0
		5’-GCTGAAAAGACAATCAATTACTACCCACCAAAGGAAAGCAGTTGCTT-3’		0.000412335	0	0.000206167		0	0	0	0		0	0	0		0	0	0		0	0	0	0		0	0	0	0		0	0	0	0		0	0	0	0		0	0	0		0	0	0		0
		5’-GCTGAAAAGACAATCAATTACTACCTA CAAAGGAAAGCAGTTGCTT-3’		0	0	0		0	0	0	0		0	0	0		0	0	0		0	0	0	0		0	0	0	0		0	0	0	0		0	0	0	0		0	0	0		0	0	0		0.000664234
		5’-GCTGAAAAGACAATCAATTACTAAAAAAAAAACAAAGGAAAGCAGTTGCTT-3’		0	0	0		0	0	0	0		0	0	0		0	0	0		0	0	0	0		0	0	0	0		0.00248394	0	0	0.000827979		0	0	0	0		0	0	0		0	0	0		0
		5’-GCTGAAAAGACAATCAATTACTAGT CAAAGGAAAGCAGTTGCTT-3’		0	0	0		0	0.000233521	0	7.78404e-05		0	0	0		0	0	0		0	0	0	0		0	0	0	0		0.000328454	0	0	0.000109485		0	0	0	0		0	0	0		0	0	0		0
		5’-GCTGAAAAGACAATCAATTACTAGC CAAAGGAAAGCAGTTGCTT-3’		0	0	0		0	0	0	0		0	0	0		0	0	0		0	0	0	0		0	0	0	0		0	0	0	0		0	0	0	0		0	0	0		0	0	0		0
		5’-GCTGAAAAGACAATCAATTACTACTA CAAAGGAAAGCAGTTGCTT-3’		0.00035343	0.00131453	0.000833981		0.000329946	0.000887381	0.000117462	0.00044493		0	0	0		0	0	0		0	0	0	0		0	0	0	0		0	0	0.00553486	0.00184495		0	0	0	0		0	0	0		0	0	0		0
		5’-GCTGAAAAGACAATCAATTACTACCA AAAGGAAAGCAGTTGCTT-3’		0	0	0		0	0.000622723	0	0.000207574		0	0	0		0	0	0		0	0	0	0		0	0	0	0		0	0	0	0		0	0	0	0		0	0	0		0	6.46521e-06	3.23261e-06		7.87629e-06
		5’-GCTGAAAAGACAATCAATTACTAATTT CAAAGGAAAGCAGTTGCTT-3’		0.000294525	0	0.000147262		0	0	0	0		0	0	0		0	0	0		0	0	0	0		0	0	0	0		0	0	0	0		0	0	0	0		0	0	0		0	0	0		0
		5’-GCTGAAAAGACAATCAATTACTAAAGA CAAAGGAAAGCAGTTGCTT-3’		0	0	0		0	0	0	0		0	0	0		0	0	0		0	0	0	0		0	0	0	0		0	0	0	0		0	0	0	0		0	0	0		0	6.46521e-06	3.23261e-06		0
		5’-GCTGAAAAGACAATCAATTACTAGGGG CAAAGGAAAGCAGTTGCTT-3’		0	0	0		0	0	0	0		0	0	0		0	0	0		0	0	0	0		0	0	0	0		0	0	0.00512104	0.00170701		0	0	0	0		0	0	0		0	0	0		0
		5’-GCTGAAAAGACAATCAATTACTACCA CAAAGGAAAGCAGTTGCTT-3’		5.8905e-05	0	2.94525e-05		0	0.00048261	0	0.00016087		0	0	0		0	0	0		0	0	0	0		0	0	0	0		0	0	0.00302607	0.00100869		0	0	0.00320941	0.0010698		0.000687102	0	0.000343551		0	0	0		0
		5’-GCTGAAAAGACAATCAATTACTACCT CAAAGGAAAGCAGTTGCTT-3’		0	0	0		0	0	0	0		0	0	0		0	0	0		0	0	0	0		0	0	0	0		0	0	0	0		0	0	0	0		0	0	0		0	1.29304e-05	6.46521e-06		0
		5’-GCTGAAAAGACAATCAATTACTAATA CAAAGGAAAGCAGTTGCTT-3’		0.00011781	0	5.8905e-05		6.59892e-05	0	0	2.19964e-05		0	0	0		0	0	0		0	0	0	0		0	0	0	0		0	0	0.000129319	4.31064e-05		0	0	0	0		0	0	0		0	0	0		0.0010528
		5’-GCTGAAAAGACAATCAATTACTATCCC CAAAGGAAAGCAGTTGCTT-3’		0	0	0		0	0	0	0		0	0	0		0	0	0		0	0	0	0		0	0	0	0		0	0	0	0		0.000346981	0	0	0.00011566		0	0	0		0	0	0		0.000141773
		5’-GCTGAAAAGACAATCAATTACTATC CAAAGGAAAGCAGTTGCTT-3’		0.000618502	0.00681166	0.00371508		0.00134178	0.00119874	4.40483e-05	0.000861523		0	0	0		0	0	0		0	0	0	0		0	0	0	0		0	0	0	0		0	0	0	0		0	0	0		0	0	0		0.00127333
		5’-GCTGAAAAGACAATCAATTACTATCC CAAAGGAAAGCAGTTGCTT-3’		0	0	0		0	0	0	0		0	0	0		0	0	0		0	0	0	0		0	0	0	0		0	0	0	0		0	0	0	0		0	0	0		0	1.6163e-05	8.08151e-06		0
		5’-GCTGAAAAGACAATCAATTACTC ACAAAGGAAAGCAGTTGCTT-3’		0	0	0		0	0	0	0		0	0	0		0	0	0		0	0	0	0		0	0	0	0		0	0	0	0		0	0	0	0		0	0	0		5.35716e-06	0	2.67858e-06		0
		5’-GCTGAAAAGACAATCAATTACTCAAA ACAAAGGAAAGCAGTTGCTT-3’		0	0	0		0	0	0	0		0	0	0		0	0	0		0	0	0	0		0	0	0	0		0	0	0	0		0	0	0	0		0	0	0		0	6.46521e-06	3.23261e-06		0
		5’-GCTGAAAAGACAATCAATTACTT ACAAAGGAAAGCAGTTGCTT-3’		0.00120755	0.000307293	0.000757422		0.00129779	0.00386088	0.00138018	0.00217962		0	0	0		0	0	0		0	0	0	0		0	0	0	0		0	0	0	0		0	0	0	0		0.00835974	0	0.00417987		8.03574e-06	6.46521e-06	7.25048e-06		5.25086e-06
		5’-GCTGAAAAGACAATCAATTACTTTT ACAAAGGAAAGCAGTTGCTT-3’		0	0	0		0	0	0	0		0	0	0		0	0	0		0	0	0	0		0	0	0	0		0	0	0	0		0	0	0	0		0	0	0		0	0	0		0
		5’-GCTGAAAAGACAATCAATTACCC TACAAAGGAAAGCAGTTGCTT-3’		0	0	0		0	0.00244419	0	0.000814729		0	0	0		0	0	0		0	0	0	0		0	0	0	0		0	0	0	0		0	0	0	0		0	0	0		0	0	0		0
		5’-GCTGAAAAGACAATCAATTACTACA AAAGGAAAGCAGTTGCTT-3’		0	0	0		0	0	0	0		0	0	0		0	0	0		0	0	0	0		0	0	0	0		0	0	0	0		0	0	0	0		0	0	0		8.03574e-06	1.29304e-05	1.04831e-05		1.57526e-05
		5’-GCTGAAAAGACAATCAATTACTACAT AAAGGAAAGCAGTTGCTT-3’		0	0	0		0	0	0	0		0	0	0		0	0	0		0	0	0	0		0	0	0	0		0	0	0	0		0	0	0	0		0	0	0		0	0	0		5.25086e-06
		5’-GCTGAAAAGACAATCAATTACTACT AAAGGAAAGCAGTTGCTT-3’		0.000206167	0	0.000103084		0	0	0	0		0	0	0		0	0	0		0	0	0	0		0	0	0	0		0	0	0	0		0	0	0	0		0	0	0		1.33929e-05	6.46521e-06	9.92906e-06		2.62543e-05
		5’-GCTGAAAAGACAATCAATTACTACCT AAAGGAAAGCAGTTGCTT-3’		0	0	0		0	0	0	0		0	0	0		0	0	0		0	0	0	0		0	0	0	0		0	0	0	0		0	0	0	0		0	0	0		0	6.46521e-06	3.23261e-06		7.87629e-06
		5’-GCTGAAAAGACAATCAATTACTACCCT AAAGGAAAGCAGTTGCTT-3’		0	0	0		0	0	0	0		0	0	0		0	0	0		0	0	0	0		0	0	0	0		0	0	0	0		0	0	0	0		0	0	0		0	1.93956e-05	9.69782e-06		5.25086e-06
		5’-GCTGAAAAGACAATCAATTACTACT CAAAGGAAAGCAGTTGCTT-3’		0	3.41437e-05	1.70718e-05		0	0	0	0		0	0	0		0	0	0		0	0	0	0		0	0	0	0		0	0	0	0		0	0	0	0		0	0	0		0	0	0		1.8378e-05
		5’-GCTGAAAAGACAATCAATTACTACTT CAAAGGAAAGCAGTTGCTT-3’		0	0	0		0	0	0	0		0	0	0		3.40049e-05	0	1.70025e-05		0	0	0	0		0	0	0	0		0	0	0	0		0	0	0	0		0	0	0		5.35716e-06	0	2.67858e-06		0
		5’-GCTGAAAAGACAATCAATTACTATATT CAAAGGAAAGCAGTTGCTT-3’		0.000176715	0	8.83574e-05		0	0	0	0		0	0	0		0	0	0		0	0	0	0		0	0	0	0		0	0	0	0		0	0	0	0		0	0	0		0	0	0		0
		5’-GCTGAAAAGACAATCAATTACTAAC CAAAGGAAAGCAGTTGCTT-3’		0.000854122	3.41437e-05	0.000444133		0	0	0	0		0	0	0		0	0	0		0	0	0	0		0	0	0	0		0	0	0	0		0	0	0	0		0	0	0		0	0	0		0.000876894
		5’-GCTGAAAAGACAATCAATTACTATTTTTTTTCAAAGGAAAGCAGTTGCTT-3’		0	0	0		0.000395935	0	0	0.000131978		0	0	0		0	0	0		0	0	0	0		0	0	0	0		0	0	0	0		0	0	0	0		0	0	0		0	0	0		0
		5’-GCTGAAAAGACAATCAATTACTACCCCCCAAAGGAAAGCAGTTGCTT-3’		0	0	0		0.000307949	0.000249089	0	0.00018568		0	0	0		0	0	0		0	0	0	0		0	0	0	0		0	0	0	0		0	0	0	0		0	0	0		0	0	0		0
		5’-GCTGAAAAGACAATCAATTACTACACCCCAAAGGAAAGCAGTTGCTT-3’		0	0	0		0	0	0	0		0	0	0		0	0	0		0	0	0	0		0	0	0	0		0	0	0	0		0	0	0	0		0	0	0		0	0	0		0
		5’-GCTGAAAAGACAATCAATTACTATG CAAAGGAAAGCAGTTGCTT-3’		0	0	0		0.000197968	0.000264657	0	0.000154208		0	0	0		0	0	0		0	0	0	0		0	0	0	0		0	0	0	0		0	0	0	0		0	0	0		1.33929e-05	9.69782e-06	1.15454e-05		0
		5’-GCTGAAAAGACAATCAATTACTG ACAAAGGAAAGCAGTTGCTT-3’		0	0	0		0	3.11362e-05	0.000146828	5.93213e-05		0	5.37346e-05	2.68673e-05		3.40049e-05	0	1.70025e-05		0	0	0	0		0	0	0	0		0	0	0	0		0	0	0	0		0	0	0		9.10718e-05	4.84891e-05	6.97804e-05		5.77595e-05
		5’-GCTGAAAAGACAATCAATTACTGT ACAAAGGAAAGCAGTTGCTT-3’		0	0	0		0	0	2.93656e-05	9.78852e-06		0	0	0		0	0	0		0	0	0	0		0	0	0	0		0	0	0	0		0	0	0	0		0	0	0		0	0	0		1.05017e-05
		5’-GCTGAAAAGACAATCAATTACTGA ACAAAGGAAAGCAGTTGCTT-3’		0	0	0		0	0	0	0		0	0	0		0	0	0		0	0	0	0		0	0	0	0		0	0	0	0		0	0	0	0		0	0	0		0	0	0		0
		5’-GCTGAAAAGACAATCAATTACTACACC CAAAGGAAAGCAGTTGCTT-3’		0	0	0		0	0	0.000660725	0.000220242		0	0	0		0	0	0		0	0	0	0		0	0	0	0		0	0	0	0		0	0.0033978	0	0.0011326		0	0	0		0	0	0		5.77595e-05
		5’-GCTGAAAAGACAATCAATTACTACACA CAAAGGAAAGCAGTTGCTT-3’		0	0	0		0	0	0	0		0	0	0		0	0	0		0	0	0	0		0	0	0	0		0	0	0	0		0	0	0	0		0	0	0		0	0	0		0
		5’-GCTGAAAAGACAATCAATTACTACTC CAAAGGAAAGCAGTTGCTT-3’		0	0	0		0	0	0	0		0	0	0		0	0	0		0	0	0	0		0	0	0	0		0	0	0	0		0	0	0	0		0.00106882	0	0.000534412		0	0	0		0
		5’-GCTGAAAAGACAATCAATTACTACTAC CAAAGGAAAGCAGTTGCTT-3’		0	0	0		0	0	0	0		0	0	0		0	0	0		0	0	0	0		0	0	0	0		0	0	0	0		0	0	0	0		0	0	0		0	0	0		5.25086e-06
		5’-GCTGAAAAGACAATCAATTACTACCCCCCCAAAGGAAAGCAGTTGCTT-3’		0	0	0		0	0	0	0		0	0	0		0	0	0		0	0	0	0		0	0	0	0		0	0	0	0		0	0	0	0		0.000419895	0	0.000209948		0	0	0		0
		5’-GCTGAAAAGACAATCAATTACTAAAAAACAAAGGAAAGCAGTTGCTT-3’		0	0	0		0	0	0	0		0	0	0		0	0	0		0	0	0	0		0	0	0	0		0	0	0	0		0	0	0	0		0	0	0		0	0	0		0
		5’-GCTGAAAAGACAATCAATTACTAAATAACAAAGGAAAGCAGTTGCTT-3’		0	0	0		0	0	0	0		0	0	0		0	0	0		0	0	0	0		0	0	0	0		0	0	0	0		0	0	0	0		0	0	0		0	0	0		0
		5’-GCTGAAAAGACAATCAATTACTGAAA ACAAAGGAAAGCAGTTGCTT-3’		0	0	0		0	0	0	0		0	0	0		0	0	0		0	0	0	0		0	0	0	0		0	0	0	0		0	0	0	0		0	0	0		0	9.69782e-06	4.84891e-06		0
		5’-GCTGAAAAGACAATCAATTACTGAAAAACAAAGGAAAGCAGTTGCTT-3’		0	0	0		0	0	0	0		0	0	0		0	0	0		0	0	0	0		0	0	0	0		0	0	0	0		0	0	0	0		0	0	0		0	0	0		0
		5’-GCTGAAAAGACAATCAATTACTACG AAAGGAAAGCAGTTGCTT-3’		0	0	0		0	0	0	0		0	0	0		0	0	0		0	0	0	0		0	0	0	0		0	0	0	0		0	0	0	0		0	0	0		5.35716e-06	0	2.67858e-06		0
		5’-GCTGAAAAGACAATCAATTACTAC AAAGGGAAAGCAGTTGCTT-3’		0	0	0		0	0	0	0		0	0	0		0	0	0		0	0	0	0		0	0	0	0		0	0	0	0		0	0	0	0		0	0	0		0	0	0		0
		5’-GCTGAAAAGACAATCAATTACTAC AAAGAGAAAGCAGTTGCTT-3’		0	0	0		0	0	0	0		0	0	0		0	0	0		0	0	0	0		0	0	0	0		0	0	0	0		0	0	0	0		0	0	0		0	0	0		0
		5’-GCTGAAAAGACAATCAATTACCA TACAAAGGAAAGCAGTTGCTT-3’		0	0	0		0	0	0	0		0	0	0		0	0	0		0	0	0	0		0	0	0	0		0	0	0	0		0	0	0	0		0	0	0		0	0	0		5.25086e-06
		5’-GCTGAAAAGACAATCAATTACCAC TACAAAGGAAAGCAGTTGCTT-3’		0	0	0		0	0	0	0		0	0	0		0	0	0		0	0	0	0		0	0	0	0		0	0	0	0		0	0	0	0		0	0	0		0	0	0		0
		5’-GCTGAAAAGACAATCAATTACTCT ACAAAGGAAAGCAGTTGCTT-3’		0	0	0		0	0	0	0		0	0	0		0	0	0		0	0	0	0		0	0	0	0		0	0	0	0		0	0	0	0		0	0	0		0	0	0		0
		5’-GCTGAAAAGACAATCAATTACTTT ACAAAGGAAAGCAGTTGCTT-3’		0	0	0		0	0	0	0		0	0	0		0	0	0		0	0	0	0		0	0	0	0		0	0	0	0		0	0	0	0		0	0.000240114	0.000120057		0	0	0		0
[truncated: 27 more columns]

## Sheet: Insertions_URA3
Supplemental Data 1
		Insertions 5' UTR URA3		WT circular				stn1∆
		5’-AAGAAGGTTAATGTGGCTGTGGT TTCAGGGTCCATAAAGCTC-3’				Average				Average
		5’-AAGAAGGTTAATGTGGCTGTGGTG TTCAGGGTCCATAAAGCTC-3’		0.0431183	0.0358174	0.0394679		0.13579	0.0641318	0.0999609
		5’-AAGAAGGTTAATGTGGCTGTGGTA TTCAGGGTCCATAAAGCTC-3’		0.00808468	0.0495569	0.0288208		0.0238006	0.036644	0.0302223
		5’-AAGAAGGTTAATGTGGCTGTGGTTT TTCAGGGTCCATAAAGCTC-3’		0.0268518	0.0158801	0.021366		0.0568858	0.00750886	0.0321973
		5’-AAGAAGGTTAATGTGGCTGTGGTGG TTCAGGGTCCATAAAGCTC-3’		0.0133288	0.0100558	0.0116923		0.0428871	0.000498037	0.0216926
		5’-AAGAAGGTTAATGTGGCTGTGGTT TTCAGGGTCCATAAAGCTC-3’		0.0151982	0.000995619	0.00809693		0.013625	0.000938607	0.0072818
		5’-AAGAAGGTTAATGTGGCTGTGGTTTT TTCAGGGTCCATAAAGCTC-3’		0.00534123	0.00268817	0.0040147		0.0275949	0.0071066	0.0173508
		5’-AAGAAGGTTAATGTGGCTGTGGTGGG TTCAGGGTCCATAAAGCTC-3’		0.00252495	0.00433094	0.00342794		0.00916957	9.57763e-05	0.00463267
		5’-AAGAAGGTTAATGTGGCTGTGGTGT TTCAGGGTCCATAAAGCTC-3’		0.00288912	0.00191657	0.00240284		0.011038	0.000670434	0.0058542
		5’-AAGAAGGTTAATGTGGCTGTGGG TTTCAGGGTCCATAAAGCTC-3’		0.00342324	0.0013192	0.00237122		0.0059789	5.74658e-05	0.00301818
		5’-AAGAAGGTTAATGTGGCTGTGGTAAA TTCAGGGTCCATAAAGCTC-3’		0.00165093	0.00278773	0.00221933		0.0139412	0	0.00697059
		5’-AAGAAGGTTAATGTGGCTGTGGTCCC TTCAGGGTCCATAAAGCTC-3’		0.000606958	0.00321087	0.00190892		0.00143724	0	0.000718618
		5’-AAGAAGGTTAATGTGGCTGTGGTC TTCAGGGTCCATAAAGCTC-3’		0.00308335	0	0.00154167		0.0108942	0	0.00544712
		5’-AAGAAGGTTAATGTGGCTGTGGTCT TTCAGGGTCCATAAAGCTC-3’		0.00191799	0	0.000958994		0	0	0
		5’-AAGAAGGTTAATGTGGCTGTGGTAA TTCAGGGTCCATAAAGCTC-3’		0.000704071	0.00112007	0.000912072		0.00727241	0.000555502	0.00391396
		5’-AAGAAGGTTAATGTGGCTGTGGTCC TTCAGGGTCCATAAAGCTC-3’		0	0.00164277	0.000821386		0.0113542	3.83105e-05	0.00569624
		5’-AAGAAGGTTAATGTGGCTGTGGTGGGT TTCAGGGTCCATAAAGCTC-3’		0	0.00144365	0.000721824		0	0	0
		5’-AAGAAGGTTAATGTGGCTGTGGTCACT TTCAGGGTCCATAAAGCTC-3’		0	0.00119474	0.000597372		0	0	0
		5’-AAGAAGGTTAATGTGGCTGTGGTGGT TTCAGGGTCCATAAAGCTC-3’		0.00116536	0	0.00058268		5.74894e-05	0	2.87447e-05
		5’-AAGAAGGTTAATGTGGCTGTGGTAT TTCAGGGTCCATAAAGCTC-3’		0.000971133	0	0.000485567		0.00718618	0.000191553	0.00368887
		5’-AAGAAGGTTAATGTGGCTGTGGTAG TTCAGGGTCCATAAAGCTC-3’		0.000801185	0	0.000400592		0.00158096	0	0.00079048
		5’-AAGAAGGTTAATGTGGCTGTGGGG TTTCAGGGTCCATAAAGCTC-3’		0.000752628	0	0.000376314		0	0.00409922	0.00204961
		5’-AAGAAGGTTAATGTGGCTGTGGTTG TTCAGGGTCCATAAAGCTC-3’		0.000752628	0	0.000376314		0.00445543	0	0.00222772
		5’-AAGAAGGTTAATGTGGCTGTGGTTAT TTCAGGGTCCATAAAGCTC-3’		0.000704071	0	0.000352036		0.00402426	0	0.00201213
		5’-AAGAAGGTTAATGTGGCTGTGGTTTTT TTCAGGGTCCATAAAGCTC-3’		0.000388453	0.000248905	0.000318679		0	0	0
		5’-AAGAAGGTTAATGTGGCTGTGGTCCCC TTCAGGGTCCATAAAGCTC-3’		0.000509845	0	0.000254922		0	0	0
		5’-AAGAAGGTTAATGTGGCTGTGGTACA TTCAGGGTCCATAAAGCTC-3’		0.000121392	0	6.06958e-05		0	0	0
		5’-AAGAAGGTTAATGTGGCTGTGGTATT TTCAGGGTCCATAAAGCTC-3’		0	4.9781e-05	2.48905e-05		5.74894e-05	0.000134087	9.57881e-05
		5’-AAGAAGGTTAATGTGGCTGTGGC TTTCAGGGTCCATAAAGCTC-3’		4.85567e-05	0	2.42783e-05		0	0	0
		5’-AAGAAGGTTAATGTGGCTGTGGA TTTCAGGGTCCATAAAGCTC-3’		0	0	0		0.00296071	0	0.00148035
		5’-AAGAAGGTTAATGTGGCTGTGGTGGGGGTTCAGGGTCCATAAAGCTC-3’		0	0	0		0	9.57763e-05	4.78881e-05
		5’-AAGAAGGTTAATGTGGCTGTGGTAAT TTCAGGGTCCATAAAGCTC-3’		0	0	0		0.00232832	0	0.00116416
		5’-AAGAAGGTTAATGTGGCTGTGGTTGT TTCAGGGTCCATAAAGCTC-3’		0	0	0		0	0.00174313	0.000871564
		5’-AAGAAGGTTAATGTGGCTGTGGTATA TTCAGGGTCCATAAAGCTC-3’		0	0	0		0.00376556	0	0.00188278
		5’-AAGAAGGTTAATGTGGCTGTGGCT TTTCAGGGTCCATAAAGCTC-3’		0	0	0		5.74894e-05	0	2.87447e-05

## Sheet: Insertions_HO
Supplemental Data 1
		Insertions at MAT locus - HO		JKM179					JKM179 pol1pol12					JKM179 pol4∆
		5'-GAATATGGGACTACTTCGCGCAA CAGTATAATTTTATAAACC-3'					Average					Average				Average
		5'-GAATATGGGACTACTTCGCGCAACACA GTATAATTTTATAAACC-3'		0.169799	0.278984	0.0859396	0.178241		0.197054	0.281293	0.301293	0.25988		0	0	0
		5'-GAATATGGGACTACTTCGCGCAACAACA GTATAATTTTATAAACC-3'		0.0465813	0.0435589	0.0715878	0.0539093		0.0131013	0.0080573	0.00826693	0.00980851		0	0	0
		5'-GAATATGGGACTACTTCGCGCAAAA CAGTATAATTTTATAAACC-3'		0.0179861	0.0157553	0	0.0112471		0.0137029	0.0149752	0.0194814	0.0160532		0	0	0
		5'-GAATATGGGACTACTTCGCGCAAC CAGTATAATTTTATAAACC-3'		0.0137893	0.011962	0.00631873	0.01069		0.00701856	0.0092781	0.0140538	0.0101168		0	0	0
		5'-GAATATGGGACTACTTCGCGCAAA CAGTATAATTTTATAAACC-3'		0.012877	0.00685389	0	0.00657696		0.0189167	0.00901359	0.0125908	0.013507		0	0	0
		5'-GAATATGGGACTACTTCGCGCAACATACGATAAATCATATAACCATTAGTAATATAATTTGAGAGCTAAGTTAGAA GTATAATTTTATAAACC-3'		0	0	0.0137396	0.00457985		0	0	0	0		0	0	0
		5'-GAATATGGGACTACTTCGCGCAACAAGCTAAAGGAGTTAAATAATTGTCTAAAGATTTAGGAATAACTTTAATATTACCTTTTCCAGATATATTTTTAACA GTATAATTTTATAAACC-3'		0.00138154	0	0	0.000460513		0	0	0	0		0	0	0
		5'-GAATATGGGACTACTTCGCGGCAA CAGTATAATTTTATAAACC-3'		0.00122514	0	0	0.00040838		0	0.000732481	0	0.00024416		0	0	0
		5'-GAATATGGGACTACTTCGCGCCAA CAGTATAATTTTATAAACC-3'		0.00117301	0	0	0.000391002		0	0.00109872	0	0.000366241		0	0	0
		5'-GAATATGGGACTACTTCGCGCAACAACAA CAGTATAATTTTATAAACC-3'		0.000990538	0	0	0.000330179		0	0	0	0		0	0	0
		5'-GAATATGGGACTACTTCGCGCAACACA CAGTATAATTTTATAAACC-3'		0.000964471	0	0	0.00032149		0.000445623	0	0.000471778	0.0003058		0	0	0
		5'-GAATATGGGACTACTTCGCGCAACAATGAGAAATGGGTGAATGTTGAGATAATTGTTGGGATTCCATTGTTGATAAAGGCTATAATATTAGGTATACAGAATATACTAGAAGTTCTCCA CAGTATAATTTTATAAACC-3'		0	0.000840572	0	0.000280191		0	0	0	0		0	0	0
		5'-GAATATGGGACTACTTCGCGCAACAA AGTATAATTTTATAAACC-3'		0.000677736	0	0	0.000225912		0.00100265	0.000712135	0.00046745	0.000727412		0	0	0
		5'-GAATATGGGACTACTTCGCGCAACAC GTATAATTTTATAAACC-3'		0	0.000517275	0	0.000172425		0	0	0	0		0	0	0
		5'-GAATATGGGACTACTTCGCGCACA CAGTATAATTTTATAAACC-3'		0.000338868	0	0	0.000112956		0.000868965	0	0.000112534	0.000327166		0	0	0
		5'-GAATATGGGACTACTTCGCGCAATA CAGTATAATTTTATAAACC-3'		0	6.46594e-05	9.79648e-05	5.4208e-05		4.45623e-05	0	2.16412e-05	2.20678e-05		0	0	0
		5'-GAATATGGGACTACTTCGCGCATCA CAGTATAATTTTATAAACC-3'		5.21336e-05	0	4.89824e-05	3.37053e-05		0	6.10401e-05	8.65647e-06	2.32322e-05		0	0	0
		5'-GAATATGGGACTACTTCGCGCAACACG GTATAATTTTATAAACC-3'		0	6.46594e-05	0	2.15531e-05		4.45623e-05	0	7.358e-05	3.93808e-05		0	0	0
		5'-GAATATGGGACTACTTCGCGCAATAATTATATTTGTAAGAATATTATTATAATAATATAAAAATTATAAGTTTCTCCTTTCGGAACTTAAAAATAATA CAGTATAATTTTATAAACC-3'		5.21336e-05	0	0	1.73779e-05		0	0	0	0		0	0	0
		5'-GAATATGGGACTACTTCGCGCAACC CAGTATAATTTTATAAACC-3'		0	0	4.89824e-05	1.63275e-05		0	0	0	0		0	0	0
		5'-GAATATGGGACTACTTCGCGCAACAT AGTATAATTTTATAAACC-3'		0	4.31062e-05	0	1.43687e-05		0	4.06934e-05	3.46259e-05	2.51064e-05		0	0	0
		5'-GAATATGGGACTACTTCGCGCAACA AGTATAATTTTATAAACC-3'		0	4.31062e-05	0	1.43687e-05		0	0	0	0		0	0	0
		5'-GAATATGGGACTACTTCGCGCGAA CAGTATAATTTTATAAACC-3'		0	0	0	0		0.00151512	0.000691788	8.65647e-05	0.00076449		0	0	0
		5'-GAATATGGGACTACTTCGCGCAACAAA CAGTATAATTTTATAAACC-3'		0	0	0	0		0	0	0.000792067	0.000264022		0	0	0
		5'-GAATATGGGACTACTTCGCGCAACAG CAGTATAATTTTATAAACC-3'		0	0	0	0		0	0	0.000398198	0.000132733		0	0	0
		5'-GAATATGGGACTACTTCGCGCAACATGAGAAATGGGTGAATGTTGAGATAATTGTTGGGATTCCATTGTTGATAAAGGCTATAATATTAGGTATACAGAATATACTAGAAGTTCTCCTCGAGGATTTAGGAATCCT GTATAATTTTATAAACC-3'		0	0	0	0		0.000334217	0	0	0.000111406		0	0	0
		5'-GAATATGGGACTACTTCGCGCAACCATGAGAAATATGTGAATGTTGAGATAATTGTTGGGATTCCATTGTTGATAAAGGCTATAATATTAGGTATACAGAATATACTAGAAGTTCTCCTCGAGGATATAGGAATCCTCAAAATGGAATCTATATTTCTACATACTAATATTACGATTATTCCTCATTCCGTTTTATATGTTTATATTCATTGATCCTATTACATTATCAATCCTTGCGTTTCAGCTTCCTCTAACATCGATGACAAC AGTATAATTTTATAAACC-3'		0	0	0	0		0.000222811	0	0	7.42705e-05		0	0	0
		5'-GAATATGGGACTACTTCGCGCAATGAACGATTGATATGAAGCAGTTAAACGGTTTAAATGTTTTTATCGGAAGAGGTTTTGTCATCACATCAGCAATGTTCTTCTTGGTCTCGATGTAGTATACGTATAAATTATTAC CAGTATAATTTTATAAACC-3'		0	0	0	0		0	0	0.000125519	4.18396e-05		0	0	0
		5'-GAATATGGGACTACTTCGCGCAACG CAGTATAATTTTATAAACC-3'		0	0	0	0		4.45623e-05	0	6.92518e-05	3.7938e-05		0	0	0
		5'-GAATATGGGACTACTTCGCGCAACCA CAGTATAATTTTATAAACC-3'		0	0	0	0		0	0	0.000108206	3.60686e-05		0	0	0
		5'-GAATATGGGACTACTTCGCGCAGCA CAGTATAATTTTATAAACC-3'		0	0	0	0		0	0	9.95494e-05	3.31831e-05		0	0	0
		5'-GAATATGGGACTACTTCGCGCAACT CAGTATAATTTTATAAACC-3'		0	0	0	0		6.68434e-05	0	1.29847e-05	2.66094e-05		0	0	0
		5'-GAATATGGGACTACTTCGCGCAACAAGGAACACAGTCCCCCTTCAGCAATATTCCCTTCGACCAGCTAGCGCAATTGAACAAGATGGGCTTGAACTTCAATATGAAGAGCTTCAATACATTA CAGTATAATTTTATAAACC-3'		0	0	0	0		0	0	6.92518e-05	2.30839e-05		0	0	0
		5'-GAATATGGGACTACTTCGCGCAGA CAGTATAATTTTATAAACC-3'		0	0	0	0		4.45623e-05	0	0	1.48541e-05		0	0	0
		5'-GAATATGGGACTACTTCGCGCAACACT GTATAATTTTATAAACC-3'		0	0	0	0		0	4.06934e-05	0	1.35645e-05		0	0	0
		5'-GAATATGGGACTACTTCGCGCAACACAG CAGTATAATTTTATAAACC-3'		0	0	0	0		0	4.06934e-05	0	1.35645e-05		0	0	0
		5'-GAATATGGGACTACTTCGCGCAACATCATCAATTAATTATTGATGAAATATGGGTTCATTATTAGGTTTATGTTTAGTTATTCAAATTGTAACAGGTATTTTTATGGCTTACCTTAGATGGGATTAATATTTCATATTTAAATAAATTATCTAAAGATATTAACACTAATATGTTTAAATTTTCTCCGGTTAGAAGAGTTGAAATTCCTAAAACATCTGGAGGATTTAGACCTTTAAGTGTTGGAAATCCTAGAGAAAAAATTGTACAAGAAAGTATGAGAATAATATTAGAAATTATCTATAATAATAGTTTCTCTTATA CAGTATAATTTTATAAACC-3'		0	0	0	0		0	0	2.59694e-05	8.65647e-06		0	0	0
		5'-GAATATGGGACTACTTCGCGCAACAAACATCATTTTATATGTTAATATTCATTGATCCTATTACATTATCAATCCTTGCGTTTCAGCTTCCACTAATTTAGATGA CAGTATAATTTTATAAACC-3'		0	0	0	0		0	0	2.59694e-05	8.65647e-06		0	0	0
		5'-GAATATGGGACTACTTCGCGCAACGA CAGTATAATTTTATAAACC-3'		0	0	0	0		0	0	8.65647e-06	2.88549e-06		0	0	0
		5'-GAATATGGGACTACTTCGCGCAACACAC CAGTATAATTTTATAAACC-3'		0	0	0	0		0	0	0	0		0	0.000261712	0.000130856
		List of large insertions
	Origin
	Mito	5'-GAATATGGGACTACTTCGCGCAACATACGATAAATCATATAACCATTAGTAATATAATTTGAGAGCTAAGTTAGAA GTATAATTTTATAAACC-3'
	Mito	5'-GAATATGGGACTACTTCGCGCAACAAGCTAAAGGAGTTAAATAATTGTCTAAAGATTTAGGAATAACTTTAATATTACCTTTTCCAGATATATTTTTAACA GTATAATTTTATAAACC-3'
	Ty1	5'-GAATATGGGACTACTTCGCGCAACAATGAGAAATGGGTGAATGTTGAGATAATTGTTGGGATTCCATTGTTGATAAAGGCTATAATATTAGGTATACAGAATATACTAGAAGTTCTCCA CAGTATAATTTTATAAACC-3'
	Mito	5'-GAATATGGGACTACTTCGCGCAATAATTATATTTGTAAGAATATTATTATAATAATATAAAAATTATAAGTTTCTCCTTTCGGAACTTAAAAATAATA CAGTATAATTTTATAAACC-3'
	Ty1	5'-GAATATGGGACTACTTCGCGCAACATGAGAAATGGGTGAATGTTGAGATAATTGTTGGGATTCCATTGTTGATAAAGGCTATAATATTAGGTATACAGAATATACTAGAAGTTCTCCTCGAGGATTTAGGAATCCT GTATAATTTTATAAACC-3'
	Ty1	5'-GAATATGGGACTACTTCGCGCAACCATGAGAAATATGTGAATGTTGAGATAATTGTTGGGATTCCATTGTTGATAAAGGCTATAATATTAGGTATACAGAATATACTAGAAGTTCTCCTCGAGGATATAGGAATCCTCAAAATGGAATCTATATTTCTACATACTAATATTACGATTATTCCTCATTCCGTTTTATATGTTTATATTCATTGATCCTATTACATTATCAATCCTTGCGTTTCAGCTTCCTCTAACATCGATGACAAC AGTATAATTTTATAAACC-3'
	Ty1	5'-GAATATGGGACTACTTCGCGCAATGAACGATTGATATGAAGCAGTTAAACGGTTTAAATGTTTTTATCGGAAGAGGTTTTGTCATCACATCAGCAATGTTCTTCTTGGTCTCGATGTAGTATACGTATAAATTATTAC CAGTATAATTTTATAAACC-3'
	ECM22	5'-GAATATGGGACTACTTCGCGCAACAAGGAACACAGTCCCCCTTCAGCAATATTCCCTTCGACCAGCTAGCGCAATTGAACAAGATGGGCTTGAACTTCAATATGAAGAGCTTCAATACATTA CAGTATAATTTTATAAACC-3'
	Mito	5'-GAATATGGGACTACTTCGCGCAACATCATCAATTAATTATTGATGAAATATGGGTTCATTATTAGGTTTATGTTTAGTTATTCAAATTGTAACAGGTATTTTTATGGCTTACCTTAGATGGGATTAATATTTCATATTTAAATAAATTATCTAAAGATATTAACACTAATATGTTTAAATTTTCTCCGGTTAGAAGAGTTGAAATTCCTAAAACATCTGGAGGATTTAGACCTTTAAGTGTTGGAAATCCTAGAGAAAAAATTGTACAAGAAAGTATGAGAATAATATTAGAAATTATCTATAATAATAGTTTCTCTTATA CAGTATAATTTTATAAACC-3'
	Ty1-2-4	5'-GAATATGGGACTACTTCGCGCAACAAACATCATTTTATATGTTAATATTCATTGATCCTATTACATTATCAATCCTTGCGTTTCAGCTTCCACTAATTTAGATGA CAGTATAATTTTATAAACC-3'

## Sheet: Deletions_LYS2
Supplemental Data 1
	Not at cut site			Deletions 5' UTR LYS2		Deletion size	Microhomology			BY				BY pol1pol12					SY14				SY14 pol1pol12				WT circular					stn1∆					cdc13∆					ten1∆					pol1pol12
		5'-	TGTTGCGTCAAGGGCTGAAAAGACAATCAATTACTA		CAAAGGAAAGCAGTTGCTTTCTCCTATGGGAAGAGCTT-3'		Sequence	Size				Average					Average				Average				Average					Average					Average					Average					Average				Average
			TGAAAAGACAATCAATTACT-	A	CAAAGGAAAGCAGTTGCTTT	1	/	0		0.0460342	0.0555347	0.0507845		0.101491	0.103465	0.079889	0.0949486		0.0125068	0.0249328	0.0187198		0.0610389	0.0342991	0.047669		0.0382782	0.0298026	0.0705425	0.0462078		0.0845779	0.0438363	0.0918683	0.0734275		0.0721573	0.0475129	0.0306228	0.0500977		0.0676613	0.0777931	0.0567442	0.0673996		0.0246402	0.0653294	0.0449848
			AAGACAATCAATTACTA	A	C-AAGGAAAGCAGTTGCTTTCTCC	1	A	1		0	0	0		0	0.000140113	0.000146828	9.56468e-05		0.00021751	0	0.000108755		0	0.00182658	0.000913288		0	0	0	0		0	0	0	0		0	0	0	0		0	0	0	0		0	0	0
	*		GGCTGAAAAGACAATCAATT-CTA	A	CAAAGGAAAGCAGTTGC	1	/	0		0	0	0		0	0	0	0		0	0	0		0	0	0		0	0	0	0		0	0	0	0		0	0	0	0		0	0	0	0		0	0	0
	*		AAGGGCTGAAAAGACAATCA-TTACTA	A	CAAAGGAAAGCAGT	1	A	1		0	0	0		0	0	0	0		0	0	0		0	0	0		0	0	0	0		0	0	0	0		0	0	0	0		0	0	0	0		0	0	0
	*		GACAATCAATTACTA	G	CAAAG-AAAGCAGTTGCTTTCTCCTA	1	G	1		0.00035343	0.000751161	0.000552295		0.00261757	0.00255316	0.0040084	0.00305971		0.00174008	0.0138366	0.00778836		0.0280201	0.0280413	0.0280307		0	0	0	0		0.0012987	0.000377177	0	0.000558626		0	0.0184493	0.0413046	0.019918		0	0	0	0		0	0.00820081	0.0041004
	*		GGGCTGAAAAGACAATCAAT-ACTA	T	CAAAGGAAAGCAGTTG	1	T	1		0	0	0		0	0	0	0		0	0	0		0.00161523	0	0.000807617		0	0	0	0		0	0	0	0		0	0	0	0		0	0	0	0		0	0	0
			CTGAAAAGACAATCAATTAC-A	T	CAAAGGAAAGCAGTTGCTT	1	/	0		0.000323977	0.00083652	0.000580249		0	0.00160351	0.00328894	0.00163082		0.00021751	0	0.000108755		0	0.0142405	0.00712027		0	0.00135757	0.00228131	0.00121296		0	0.0044423	0	0.00148077		0.00102642	0	0.00690565	0.00264402		0	0	0	0		0.00500057	0	0.00250029
			GAAAAGACAATCAATTACTA	C	-AAAGGAAAGCAGTTGCTTTC	1	/	0		0.0126646	0.0131282	0.0128964		0.0106902	0.0206744	0.0307898	0.0207181		0.00598151	0.0107469	0.00836421		0.0126158	0	0.00630791		0.0125324	0.00785792	0.0153276	0.011906		0.0247565	0.028875	0.0158519	0.0231611		0.0288219	0.121142	0.0348645	0.0616096		0.0403655	0.0177969	0.0355933	0.0312519		0.0063366	0.0195231	0.0129299
	*		GCTGAAAAGACAATCAATTA-TA	C	CAAAGGAAAGCAGTTGCT	1	/	0		0	0	0		0	0.000389202	0	0.000129734		0	0	0		0	0	0		0	0	0	0		0	0	0	0		0	0	0	0		0	0	0	0		0	0	0
			GCTGAAAAGACAATCAATTA--A	CT	CAAAGGAAAGCAGTTGCTT	2	/	0		8.83574e-05	0	4.41787e-05		0	0.000513747	0.000616677	0.000376808		0	0.000403009	0.000201505		0	3.38255e-05	1.69127e-05		0	0.00142145	0.00149711	0.000972855		0.00186688	0	0	0.000622294		0	0	0.00333644	0.00111215		0	0.00137813	0	0.000459377		0	0.00262278	0.00131139
			CTGAAAAGACAATCAATTAC--	TA	CAAAGGAAAGCAGTTGCTTT	2	/	0		0.0172002	0.0206057	0.018903		0.0373939	0.0280225	0.0270897	0.0308354		0.00717781	0.00580333	0.00649057		0	0.0393898	0.0196949		0.0268356	0.0140868	0.0243994	0.0217739		0.0172078	0.0300065	0.0128509	0.0200217		0.0217396	0.0185212	0.0382526	0.0261711		0.0240574	0.0527729	0.0324285	0.0364196		0.0101729	0.00253043	0.00635168
	*		GGCTGAAAAGACAATCAATT--TA	AC	CAAAGGAAAGCAGTTGCT	2	/	0		0	0	0		0	7.78404e-05	0	2.59468e-05		0	0	0		0	0	0		0	0	0	0		0	0	0	0		0	0	0	0		0	0	0	0		0	0	0
			GAAAAGACAATCAATTACTA	CA	--AAGGAAAGCAGTTGCTTTCT	2	A	1		0.0237682	0.0265638	0.025166		0.0576745	0.0807361	0.0894769	0.0759625		0.0203371	0.0165771	0.0184571		0.0283431	0.0295297	0.0289364		0.0318758	0.0230307	0.0503137	0.0350734		0.0167208	0.0676613	0.0518151	0.0453991		0.0776384	0.0528081	0.0815487	0.0706651		0.0365487	0.0708074	0.104351	0.0705689		0.0315303	0.0474317	0.039481
			AAAGACAATCAATTACTA	AA	C--AGGAAAGCAGTTGCTTTCTCC	2	A	1		0	0	0		0	0	0	0		0	0	0		0	0	0		0	0	0	0		0.00308442	0	0	0.00102814		0	0	0	0		0	0	0	0		0	0	0
	*		AAGACAATCAATTACTA	AG	CAA--GAAAGCAGTTGCTTTCTCCT	2	/	0		0	0	0		0	0	0	0		0	0	0		0	0	0		0	0	0	0		0	0	0	0		0	0	0	0		0	0	0	0		0	0	0
	*		GACAATCAATTACTA	GA	CAAG--GAAGCAGTTGCTTTCTCCTAT	2	/	0		0	0	0		0	0	0	0		0	0	0		0	0	0		0	0	0	0		0	0	0	0		0	0	0	0		0	0	0	0		0	0	0
			CTGAAAAGACAATCAATTAC--	TAC	-AAAGGAAAGCAGTTGCTTTC	3	TAC	3		0.0329573	0.0628073	0.0478823		0.0618099	0.084955	0.096598	0.081121		0.0241436	0.04554	0.0348418		0.0876137	0.0514486	0.0695311		0.0333742	0.0284131	0.0520781	0.0379551		0.0313312	0.0698405	0.0838819	0.0616845		0.0557141	0.0376893	0.0692117	0.054205		0.0629193	0.1045	0.0122582	0.0598926		0.0612284	0.0920005	0.0766145
			GAAAAGACAATCAATTACTA	CAA	---AGGAAAGCAGTTGCTTTCTC	3	A	1		0.0230024	0.0318902	0.0274463		0.00281554	0.035215	0.018192	0.0187408		0.0033714	0.0028748	0.0031231		0.0280881	0	0.014044		0.0276529	0.00459976	0.0211556	0.0178028		0.0265422	0.0298179	0.0193853	0.0252485		0.0250652	0.0335921	0.00393131	0.0208629		0.00913717	0.0237609	0.00256307	0.0118204		0.0157843	0.0375316	0.0266579
	*		AGGGCTGAAAAGACAATCAA---CTA	TTA	CAAAGGAAAGCAGTTGC	3	A	1		0	6.82874e-05	3.41437e-05		0	0	0	0		0	0	0		0	0	0		0	0	0	0		0	0	0	0		0	0	0	0		0	0	0	0		0	0	0
			AAAAGACAATCAATTACTA	AAA	C---GGAAAGCAGTTGCTTTCTCC	3	/	0		0	0	0		0	0	0	0		0	0	0		0	0	0		0	0	0	0		0	0	0	0		0	0	0	0		0	0	0	0		0	0	0
			GGCTGAAAAGACAATCAATT----	ACTA	CAAAGGAAAGCAGTTGCTTT	4	/	0		0.000265072	0.00268028	0.00147268		0.00230962	0.00459258	0.00296592	0.00328938		0	0	0		0	0	0		0	0	0.00261995	0.000873316		0	0.00331077	0	0.00110359		0	0	0	0		0	0	0	0		0	0	0
			GCTGAAAAGACAATCAATTA---	CTAC	-AAAGGAAAGCAGTTGCTTTC	4	/	0		0.000618502	0.0036363	0.0021274		0	0	0	0		0	0	0		0	0	0		0	0	0	0		0	0	0	0		0	0	0	0		0	0	0	0		0	0	0
			CTGAAAAGACAATCAATTAC--	TACA	--AAGGAAAGCAGTTGCTTTCT	4	/	0		0.000294525	0	0.000147262		0.000373939	0.000280225	4.40483e-05	0.000232737		0	0	0		0	0	0		0	0	0	0		0	0	0	0		0	0	0	0		0	0	0	0		0	0	0
			AAAAGACAATCAATTACTA	AAAG	C----GAAAGCAGTTGCTTTCTCCT	4	/	0		0	0	0		6.59892e-05	0	0	2.19964e-05		0	0	0		0	0	0		0	0	0	0		0	0	0	0		0	0	0	0		0	0	0	0		0	0	0
			GAAAAGACAATCAATTACTA	CAAA	----GGAAAGCAGTTGCTTTCTCC	4	A	1		0.007746	0	0.003873		0.00842462	0.0054644	0.00459571	0.00616157		0.00195759	0.00180011	0.00187885		0	0	0		0.0070835	0	0.00447352	0.00385234		0	0.00194875	0	0.000649582		0	0.00725992	0.00600041	0.00442011		0.0121443	0.0412726	0	0.0178057		0	0.00454369	0.00227185
			GGGCTGAAAAGACAATCAAT----A	TACT	CAAAGGAAAGCAGTTGCTT	4	T	1		0	0	0		0	0.000513747	0	0.000171249		0	0	0		0	0	0		0	0	0	0		0	0	0	0		0	0	0	0		0	0	0	0		0.00154598	0	0.000772989
			GGGCTGAAAAGACAATCAAT-----	TACTA	CAAAGGAAAGCAGTTGCTTT	5	/	0		0.000677407	0.00312415	0.00190078		0	0.00227294	0.00231988	0.00153094		0	0	0		0	0.00162362	0.000811812		0	0.00319428	0	0.00106476		0	0	0.00133107	0.000443692		0.00539897	0.00495975	0	0.00345291		0.00185057	0	0.00715432	0.00300163		0.00162232	0.00317689	0.00239961
			CTGAAAAGACAATCAATTAC--	TACAA	---AGGAAAGCAGTTGCTTTCTC	5	/	0		0	0	0		0	0	0.000205559	6.85196e-05		0	0	0		0	0	0		0.00108977	0	0	0.000363257		0	0	0	0		0	0	0	0		0	0	0	0		0	0	0
			AGGGCTGAAAAGACAATCAA-----A	TTACT	CAAAGGAAAGCAGTTGCTT	5	/	0		0	0	0		0	0	0.000748822	0.000249607		0	0	0		0	0	0		0	0	0.00139018	0.000463392		0	0	0	0		0	0	0	0		0	0	0	0		0	0	0
			GAAAAGACAATCAATTACTA	CAAAG	-----GAAAGCAGTTGCTTTCTCCT	5	/	0		0	0	0		0	0	0.000278973	9.29909e-05		0	0	0		0	0	0		0	0	0	0		0	0	0	0		0	0	0	0		0	0	0	0		0	0.00134833	0.000674166
			TGAAAAGACAATCAATTACT-	ACAAA	----GGAAAGCAGTTGCTTTCTCC	5	/	0		0.00114865	0	0.000574323		0.000219964	6.22723e-05	0.000822236	0.000368157		0	0	0		0	0	0		0	0	0	0		0	0	0	0		0	0	0	0		0	0	0	0		0	0	0
			GCTGAAAAGACAATCAATTA---	CTACA	--AAGGAAAGCAGTTGCTTTCT	5	A	1		0	0.00191205	0.000956023		0.00404734	0.00308248	0.00296592	0.00336525		0	0.00214938	0.00107469		0	0	0		0.00558507	0.00394493	0	0.00317667		0.0088474	0	0	0.00294913		0.00681543	0	0.00230188	0.0030391		0.00104094	0.0012118	0.00271909	0.00165728		0	0	0
	*		GACAATCAATTACTA	GAAAG	CAAAG-----CAGTTGCTTTCTCCTATGGG	5	AAAG	4		0	0	0		0	0	0	0		0	0	0		0	0	0		0	0	0	0		0	0	0	0		0	0	0	0		0	0	0	0		0	0	0
			GAAAAGACAATCAATTACTA	CAAAGG	------AAAGCAGTTGCTTTCTCCTA	6	/	0		0.00215003	0	0.00107502		0	6.22723e-05	0	2.07574e-05		0.00261011	0.000564213	0.00158716		0	0	0		0	0.00343385	0	0.00114462		0	0	0	0		0	0	0.00175874	0.000586247		0	0	0	0		0	0	0
			CTGAAAAGACAATCAATTAC--	TACAAA	----GGAAAGCAGTTGCTTTCTCC	6	/	0		0	0	0		0	0	0.000660725	0.000220242		0	0	0		0	0	0		0	0	0	0		0	0	0	0		0	0	0	0		0	0	0	0		0.00129786	0	0.000648929
			GGGCTGAAAAGACAATCAAT-----	TACTAC	-AAAGGAAAGCAGTTGCTTTC	6	/	0		0	0	0		0	9.34085e-05	0	3.11362e-05		0	0	0		0	0	0		0	0	0	0		0	0	0	0		0	0	0	0		0	0	0	0		0	0	0
			GCTGAAAAGACAATCAATTA---	CTACAA	---AGGAAAGCAGTTGCTTTCTC	6	A	1		0.00203222	0	0.00101611		0.000571906	0.000949653	0.00296592	0.00149583		0.00848287	0	0.00424144		0.00518575	0	0.00259288		0	0.00469559	0	0.0015652		0	0	0	0		0	0	0	0		0	0	0	0		0	0	0
			AGGGCTGAAAAGACAATCAA------	TTACTA	CAAAGGAAAGCAGTTGCTTT	6	A	1		0	0	0		0	0.00136999	0.000690091	0.000686694		0	0	0		0	0	0		0	0	0	0		0	0	0	0		0	0	0	0		0	0	0	0		0.00145055	0	0.000725274
			CTGAAAAGACAATCAATTAC--	TACAAAG	-----GAAAGCAGTTGCTTTCTCCT	7	/	0		0	0	0		0	0	0.000880967	0.000293656		0.00163132	0	0.000815661		0	0	0		0	0	0	0		0	0	0	0		0	0	0	0		0	0	0	0		0	0	0
			GAAAAGACAATCAATTACTA	CAAAGGA	-------AAGCAGTTGCTTTCTCCTAT	7	A	1		0.00609666	0.0016389	0.00386778		0.00024196	0.00102749	0.00190876	0.0010594		0.00391517	0.00408383	0.0039995		0	0	0		0.0019071	0.00972657	0.00146147	0.00436504		0	0.00303837	0.0199903	0.00767623		0.00135487	0	0	0.000451625		0	0.00510859	0	0.00170286		0.00143146	0.00657542	0.00400344
			GCTGAAAAGACAATCAATTA---	CTACAAA	----GGAAAGCAGTTGCTTTCTCC	7	A	1		0.000942479	0	0.00047124		0	0.000140113	0	4.67042e-05		0	0	0		0	0	0		0	0.00159714	0	0.000532379		0	0	0	0		0	0	0	0		0	0	0	0		0	0	0
			AAGGGCTGAAAAGACAATCA-------	ATTACTA	CAAAGGAAAGCAGTTGCTTT	7	A	1		0	0	0		0.00398135	0.000264657	0.000646042	0.00163068		0	0	0		0	0	0		0	0	0	0		0	0	0	0		0	0	0	0		0	0	0	0		0	0	0
			AAAGACAATCAATTACTA	AAGGAAA	C-------AGCAGTTGCTTTCTCCTATGG	7	A	1		0	0	0		0	0.000217953	0	7.2651e-05		0	0	0		0	0	0		0	0	0	0		0	0	0	0		0	0	0	0		0	0	0	0		0	0	0
			GGGCTGAAAAGACAATCAAT-----	TACTACA	--AAGGAAAGCAGTTGCTTTCT	7	/	0		0	0	0		0	0	0	0		0	0	0		0	0	0		0	0	0	0		0	0	0	0		0	0	0	0		0	0	0	0		0	0	0
			CAAGGGCTGAAAAGACAATC--------	AATTACTA	CAAAGGAAAGCAGTTGCTTT	8	/	0		0	0	0		0	0	0	0		0	0	0		0	0	0		0	0	0	0		0	0	0	0		0.00104695	0	0	0.000348983		0	0	0	0		0	0	0
			GGCTGAAAAGACAATCAATT----	ACTACAAA	----GGAAAGCAGTTGCTTTCTCC	8	/	0		0	0	0		0.000659892	0.000653859	0.000293656	0.000535802		0	0	0		0	0	0		0	0	0	0		0	0	0	0		0	0	0	0		0	0	0	0		0	0	0
			GGGCTGAAAAGACAATCAAT-----	TACTACAA	---AGGAAAGCAGTTGCTTTCTC	8	/	0		0	0	0		0	0	0	0		0	0.00158517	0.000792585		0	0	0		0	0	0	0		0	0	0	0		0	0	0	0		0	0	0	0		0	0	0
			GAAAAGACAATCAATTACTA	CAAAGGAA	--------AGCAGTTGCTTTCTCCTATG	8	A	1		0.00480075	0.00624829	0.00552452		0	0	0.00148296	0.00049432		0.00271887	0	0.00135943		0	0	0		0.0044953	0.00284291	0	0.00244607		0	0	0	0		0	0	0	0		0	0	0	0		0.00175593	0.00110822	0.00143207
			AGGGCTGAAAAGACAATCAA------	TTACTACA	--AAGGAAAGCAGTTGCTTTCT	8	A	1		0	0	0		0	0.000140113	0.000660725	0.000266946		0	0	0		0	0	0		0	0	0	0		0	0	0	0		0	0	0	0		0	0	0	0		0	0	0
			GGGCTGAAAAGACAATCAAT-----	TACTACAAA	----GGAAAGCAGTTGCTTTCTCC	9	/	0		0.00159043	0	0.000795217		0	0	0	0		0	0	0		0	0	0		0	0	0	0		0	0	0	0		0	0	0	0		0	0	0	0		0	0	0
			GGCTGAAAAGACAATCAATT----	ACTACAAAG	-----GAAAGCAGTTGCTTTCTCCT	9	/	0		0.000765764	0	0.000382882		0	0	5.87311e-05	1.9577e-05		0	0	0		0	0	0		0	0	0	0		0	0	0	0		0	0	0	0		0	0	0	0		0	0	0
			CTGAAAAGACAATCAATTAC--	TACAAAGGA	-------AAGCAGTTGCTTTCTCCTAT	9	/	0		0.00011781	0	5.8905e-05		0	0	0	0		0.0023926	0.00239119	0.0023919		0	0	0		0	0	0	0		0	0	0	0		0	0	0	0		0	0	0	0		0	0	0
			GCTGAAAAGACAATCAATTA---	CTACAAAGG	------AAAGCAGTTGCTTTCTCCTA	9	/	0		0	0	0		0	6.22723e-05	0	2.07574e-05		0	0	0		0	0	0		0	0	0	0		0	0	0	0		0	0	0	0		0	0	0	0		0	0	0
			GTCAAGGGCTGAAAAGACAA---------A	TCAATTACT	CAAAGGAAAGCAGTTGCTT	9	/	0		0	0	0		0	3.11362e-05	0	1.03787e-05		0	0	0		0	0	0		0	0	0	0		0	0	0	0		0	0	0	0		0	0	0	0		0	0	0
			GAAAAGACAATCAATTACTA	CAAAGGAAA	---------GCAGTTGCTTTCTCCTATGG	9	A	1		0.00689188	0	0.00344594		0	0	0.00108653	0.000362175		0.0033714	0.00480924	0.00409032		0	0	0		0.00817327	0.00546221	0.0010159	0.00488379		0	0	0	0		0	0	0	0		0	0	0	0		0	0	0
			AGGGCTGAAAAGACAATCAA------	TTACTACAA	---AGGAAAGCAGTTGCTTTCTC	9	CAA	3		0.0620858	0.0200423	0.0410641		0.0151995	0.062428	0.026752	0.0347932		0.141707	0.0599409	0.100824		0	0.0149678	0.00748389		0.0438632	0.137162	0.0613282	0.0807845		0.0104708	0.0434382	0.0267909	0.0269		0.0452035	0.0107102	0.0385889	0.0315009		0.0131853	0.0430309	0	0.0187387		0.0431156	0.0116178	0.0273667
			GCTGAAAAGACAATCAATTA---	CTACAAAGGA	-------AAGCAGTTGCTTTCTCCTAT	10	A	1		0	0	0		0	0	0	0		0	0.00400322	0.00200161		0	0	0		0	0.00301859	0	0.0010062		0	0	0	0		0	0	0	0		0	0	0	0		0	0	0
			CTGAAAAGACAATCAATTAC--	TACAAAGGAA	--------AGCAGTTGCTTTCTCCTATG	10	/	0		0.00191441	0.0036363	0.00277536		0	0	0	0		0	0	0		0	0	0		0	0	0	0		0	0	0	0		0	0	0	0		0	0	0	0		0	0	0
			TGAAAAGACAATCAATTACT-	ACAAAGGAAA	---------GCAGTTGCTTTCTCCTATGG	10	/	0		0	0	0		0	0	0	0		0	0.00362708	0.00181354		0	0	0		0	0.00467961	0	0.00155987		0	0	0	0		0	0	0	0		0	0	0	0		0	0	0
			TCAAGGGCTGAAAAGACAAT---------	CAATTACTAC	-AAAGGAAAGCAGTTGCTTTC	10	/	0		0	0	0		0	0	0.000352387	0.000117462		0	0	0		0	0	0		0	0	0	0		0	0	0	0		0	0	0	0		0	0	0	0		0	0	0
			GGGCTGAAAAGACAATCAAT-----	TACTACAAAG	-----GAAAGCAGTTGCTTTCTCCT	10	/	0		0	0	0		0	0	0	0		0.00804785	0	0.00402393		0	0	0		0	0	0	0		0	0	0	0		0	0	0	0		0	0	0	0		0	0	0
			AGGGCTGAAAAGACAATCAA------	TTACTACAAA	----GGAAAGCAGTTGCTTTCTC	10	AA	2		0.0264778	0.0158427	0.0211602		0.00334345	0.000949653	0.0014536	0.00191557		0.0304513	0.00518538	0.0178184		0	0	0		0.00463152	0.0602281	0.00345762	0.0227724		0	0.00322696	0	0.00107565		0	0	0.0211566	0.00705221		0	0	0	0		0.0110318	0	0.0055159
			AAAGACAATCAATTACTA	AAGGAAAGCA	C----------AGTTGCTTTCTCCTATGGGAA	10	CA	2		0.0011781	0.00112674	0.00115242		0	0	0	0		0	0	0		0	0	0		0	0	0	0		0	0	0	0		0	0	0	0		0	0	0	0		0	0	0
			GTCAAGGGCTGAAAAGACAA----------	TCAATTACTA	CAAAGGAAAGCAGTTGCTTT	10	A	1		0	0	0		0	0	0	0		0	0	0		0	0	0		0	0	0	0		0	0	0	0		0	0	0	0		0	0	0	0		0	0	0
			CTGAAAAGACAATCAATTAC--	TACAAAGGAAA	---------GCAGTTGCTTTCTCCTATGG	11	/	0		0	0	0		0	0	0	0		0	0	0		0	0	0		0	0.0014534	0	0.000484465		0	0	0	0		0	0	0	0		0	0	0	0		0	0	0
			TGAAAAGACAATCAATTACT-	ACAAAGGAAAG	----------CAGTTGCTTTCTCCTATGGG	11	/	0		0.00150208	0	0.000751038		0	0	0	0		0.00250136	0	0.00125068		0	0	0		0	0	0	0		0	0	0	0		0	0	0	0		0	0	0	0		0	0	0
			GCTGAAAAGACAATCAATTA---	CTACAAAGGAA	--------AGCAGTTGCTTTCTCCTATG	11	A	1		0.00338704	0.000699945	0.00204349		0.000131978	0	0.000895649	0.000342543		0.000870038	0.00236432	0.00161718		0	0	0		0	0.00260333	0	0.000867778		0	0	0	0		0	0	0	0		0	0	0	0		0	0	0
			AAGGGCTGAAAAGACAATCA-------	ATTACTACAAA	----GGAAAGCAGTTGCTTTCTCC	11	A	1		0.00106029	0	0.000530145		0	0	0	0		0	0	0		0	0	0		0	0.00394493	0	0.00131498		0	0	0	0		0	0	0	0		0	0	0	0		0	0	0
			AGGGCTGAAAAGACAATCAA------	TTACTACAAAGG	------AAAGCAGTTGCTTTCTCCTA	12	/	0		0.00200277	0	0.00100138		0	0	0	0		0.00141381	0	0.000706906		0	0	0		0	0	0	0		0	0	0	0		0	0	0	0		0	0	0	0		0	0	0
			GCTGAAAAGACAATCAATTA---	CTACAAAGGAAA	---------GCAGTTGCTTTCTCCTATGG	12	A	1		0.00456513	0	0.00228257		0	0	7.34139e-05	2.44713e-05		0.0023926	0.00846319	0.0054279		0.013636	0	0.00681799		0	0.00878426	0	0.00292809		0	0	0	0		0	0	0	0		0	0	0	0		0	0	0
			GAAAAGACAATCAATTACTA	CAAAGGAAAGCA	------------GTTGCTTTCTCCTATGGGAA	12	A	1		0	0.00151939	0.000759697		0	0	0.000102779	3.42598e-05		0	0	0		0	0	0		0	0	0	0		0	0	0	0		0	0	0	0		0	0	0	0		0.00169867	0	0.000849334
			GGCTGAAAAGACAATCAATT----	ACTACAAAGGAAA	---------GCAGTTGCTTTCTCCTATGG	13	/	0		0	0	0		0	0	0	0		0.00130506	0	0.000652529		0	0	0		0	0	0	0		0	0	0	0		0	0	0	0		0	0	0	0		0.00169867	0	0.000849334
			TGAAAAGACAATCAATTACT-	ACAAAGGAAAGCA	------------GTTGCTTTCTCCTATGGGAA	13	/	0		0.00114865	0	0.000574323		0	0	0	0		0	0	0		0	0	0		0	0	0	0		0	0	0	0		0	0	0	0		0	0	0	0		0	0	0
			GGGCTGAAAAGACAATCAAT-----	TACTACAAAGGAA	--------AGCAGTTGCTTTCTCCTATG	13	/	0		0.00023562	0	0.00011781		0	0	0	0		0	0.00467491	0.00233745		0	0	0		0	0	0	0		0	0	0	0		0	0	0	0		0	0	0	0		0	0	0
			AGGGCTGAAAAGACAATCAA------	TTACTACAAAGGA	-------AAGCAGTTGCTTTCTCCTAT	13	A	1		0.000441787	0	0.000220894		0	7.78404e-05	0.000543263	0.000207034		0	0	0		0	0	0		0	0.00313039	0	0.00104346		0	0	0	0		0	0	0	0		0	0	0	0		0	0	0
			CTGAAAAGACAATCAATTAC--	TACAAAGGAAAGC	-----------AGTTGCTTTCTCCTATGGGA	13	C	1		0.00120755	0	0.000603776		0	0	0	0		0.00652529	0.00440623	0.00546576		0	0	0		0	0.00135757	0	0.000452522		0	0	0	0		0	0	0	0		0	0	0	0		0.00431347	0	0.00215674
			GTCAAGGGCTGAAAAGACAA----------	TCAATTACTACAA	---AGGAAAGCAGTTGCTTTCTC	13	ACAA	4		0.00138427	0	0.000692133		0	0	0	0		0.00652529	0.00123589	0.00388059		0.0120377	0	0.00601887		0.00108977	0.00399284	0.00263777	0.00257346		0	0	0	0		0	0	0.00387958	0.00129319		0	0	0	0		0.00211856	0	0.00105928
			TCAAGGGCTGAAAAGACAAT---------	CAATTACTACAAAG	-----GAAAGCAGTTGCTTTCTCCT	14	/	0		0	0	0		0	0	0	0		0	0	0		0	0	0		0.00149843	0	0	0.000499478		0	0	0	0		0	0	0	0		0	0	0	0		0	0	0
			GGCTGAAAAGACAATCAATT----	ACTACAAAGGAAAG	----------CAGTTGCTTTCTCCTATGGG	14	/	0		0.000883574	0	0.000441787		0	0	0	0		0	0	0		0	0	0		0	0	0	0		0	0	0	0		0	0	0	0		0	0	0	0		0	0	0
			GTCAAGGGCTGAAAAGACAA----------	TCAATTACTACAAA	----GGAAAGCAGTTGCTTTCTCC	14	AA	2		0.000913027	0	0.000456513		0.000351942	0	0	0.000117314		0.0033714	0.00209565	0.00273352		0	0	0		0.00163465	0.00598927	0	0.00254131		0	0	0	0		0	0	0	0		0	0	0	0		0	0	0
			AGGGCTGAAAAGACAATCAA------	TTACTACAAAGGAA	--------AGCAGTTGCTTTCTCCTATGG	14	AA	2		0.00212058	0	0.00106029		0	0	0	0		0.017727	0.0200699	0.0188984		0	0	0		0.00749217	0.00471156	0.004224	0.00547591		0	0	0	0		0	0	0	0		0	0	0	0		0.0016605	0	0.000830248
			GTTGCGTCAAGGGCTGAAAA--------------A	GACAATCAATTACT	CAAAGGAAAGCAGTTGCTT	14	/	0		0	0	0		0	0	0	0		0	0	0		0	0	0		0	0	0	0		0	0	0	0		0	0	0	0		0	0	0	0		0	0	0
			GGGCTGAAAAGACAATCAAT-----	TACTACAAAGGAAAG	----------CAGTTGCTTTCTCCTATGGG	15	/	0		0.00270963	0	0.00135481		0	0	0	0		0.000326264	0.00171951	0.00102288		0	0	0		0.00122599	0.00113397	0	0.000786653		0	0	0	0		0	0	0	0		0	0	0	0		0.00242394	0	0.00121197
			TCAAGGGCTGAAAAGACAAT---------	CAATTACTACAAAGG	------AAAGCAGTTGCTTTCTCCTA	15	/	0		0.000323977	0	0.000161989		0	0	0	0		0	0	0		0	0	0		0	0	0	0		0	0	0	0		0	0	0	0		0	0	0	0		0	0	0
			AGGGCTGAAAAGACAATCAA------	TTACTACAAAGGAAA	---------GCAGTTGCTTTCTCCTATGG	15	AA	2		0.0193208	0.00920172	0.0142613		0	0.000513747	0.000323021	0.000278923		0.00804785	0.0278345	0.0179412		0	0	0		0.0171639	0.0364307	0.00340415	0.0189996		0	0	0	0		0	0.00404926	0	0.00134975		0	0	0	0		0.00597397	0	0.00298698
			GCTGAAAAGACAATCAATTA---	CTACAAAGGAAAGCA	------------GTTGCTTTCTCCTATGGGAA	15	A	1		0.0121344	0.00360216	0.00786829		0	0	0	0		0.00772159	0.00725416	0.00748788		0	0	0		0.00517641	0.0106529	0	0.00527644		0	0	0	0		0	0	0	0		0	0	0	0		0.00114517	0	0.000572585
			CGTCAAGGGCTGAAAAGACA-----------	ATCAATTACTACAAA	----GGAAAGCAGTTGCTTTCTCC	15	A	1		0	0.00177547	0.000887736		0	0	0	0		0	0	0		0	0	0		0	0	0	0		0	0	0	0		0	0	0	0		0	0	0	0		0	0	0
			GCTGAAAAGACAATCAATTA---	CTACAAAGGAAAGCAG	-------------TTGCTTTCTCCTATGGGAAG	16	/	0		0.000647955	0	0.000323977		0	0	0	0		0	0	0		0	0	0		0	0	0	0		0	0	0	0		0	0	0	0		0	0	0	0		0	0	0
			AAGGGCTGAAAAGACAATCA-------	ATTACTACAAAGGAAA	---------GCAGTTGCTTTCTCCTATGG	16	A	1		0.00194386	0	0.000971932		0	0	0	0		0.00195759	0.0016389	0.00179824		0	0	0		0.00245198	0.00199642	0	0.0014828		0	0	0	0		0	0	0	0		0	0	0	0		0	0	0
			TGAAAAGACAATCAATTACT-	ACAAAGGAAAGCAGTT	---------------GCTTTCTCCTATGGGAAGAG	16	T	1		0	0	0		0	0	0	0		0	0.0031166	0.0015583		0	0	0		0	0	0	0		0	0	0	0		0	0	0	0		0	0	0	0		0	0	0
			GTCAAGGGCTGAAAAGACAA----------	TCAATTACTACAAAGGA	-------AAGCAGTTGCTTTCTCCTAT	17	A	1		0	0	0		0	0	0	0		0	0	0		0	0	0		0.00149843	0	0	0.000499478		0	0	0	0		0	0	0	0		0	0	0	0		0	0	0
			TCAAGGGCTGAAAAGACAAT---------	CAATTACTACAAAGGAAA	---------GCAGTTGCTTTCTCCTATGG	18	/	0		0.00217948	0	0.00108974		0	0	0	0		0	0	0		0	0	0		0	0	0	0		0	0	0	0		0	0	0	0		0	0	0	0		0	0	0
			AGGGCTGAAAAGACAATCAA------	TTACTACAAAGGAAAGCA	------------GTTGCTTTCTCCTATGGGAA	18	A	1		0.00126646	0	0.000633228		0	0	0	0		0	0	0		0	0	0		0	0	0	0		0	0	0	0		0	0	0	0		0	0	0	0		0	0	0
			GGCTGAAAAGACAATCAATT----	ACTACAAAGGAAAGCAGT	--------------TGCTTTCTCCTATGGGAAGA	18	T	1		0	0	0		0	0	0	0		0.00467645	0	0.00233823		0	0	0		0	0	0	0		0	0	0	0		0	0	0	0		0	0	0	0		0.00238577	0	0.00119288
			GTCAAGGGCTGAAAAGACAA----------	TCAATTACTACAAAGGAA	--------AGCAGTTGCTTTCTCCTATG	18	AA	2		0.00786381	0	0.00393191		0	0	0	0		0.000870038	0	0.000435019		0	0	0		0.00490396	0.00330608	0	0.00273668		0	0	0	0		0	0	0	0		0	0	0	0		0.00116426	0	0.000582128
			TGCGTCAAGGGCTGAAAAGA-------------	CAATCAATTACTACAAAGG	------AAAGCAGTTGCTTTCTCCTA	19	/	0		0	0	0		0	0	0	0		0	0	0		0	0	0		0	0	0	0		0	0	0	0		0	0	0	0		0	0	0	0		0	0	0
			AAGGGCTGAAAAGACAATCA-------	ATTACTACAAAGGAAAGCA	------------GTTGCTTTCTCCTATGGGAA	19	CA	2		0.0803464	0.103916	0.0921313		0.000505917	0.000249089	0.00353855	0.00143119		0.191408	0.0894412	0.140425		0	0	0		0.160605	0.141922	0.0789014	0.127143		0	0.000628628	0	0.000209543		0.00535791	0.0171315	0.0117681	0.0114192		0	0	0	0		0.0280185	0	0.0140092
			GTCAAGGGCTGAAAAGACAA----------	TCAATTACTACAAAGGAAA	---------GCAGTTGCTTTCTCCTATGG	19	AA	2		0.025123	0.0366703	0.0308966		0.000923848	0	0.00165915	0.000861001		0.0532898	0.0229178	0.0381038		0	0	0		0.0216592	0.0393854	0.00231696	0.0211205		0	0	0	0		0	0.0036659	0.00796607	0.00387732		0	0	0	0		0.00597397	0	0.00298698
			TGAAAAGACAATCAATTACT-	ACAAAGGAAAGCAGTTGCT	------------------TTCTCCTATGGGAAGAGCTT	19	CT	2		0.0106323	0.0140672	0.0123498		0	0.000389202	0	0.000129734		0.00946166	0.0143203	0.011891		0	0	0		0.0201607	0.0136236	0.0221181	0.0186341		0	0	0	0		0.00153963	0	0	0.00051321		0	0	0	0		0.00337825	0	0.00168912
			GGCTGAAAAGACAATCAATT----	ACTACAAAGGAAAGCAGTT	---------------GCTTTCTCCTATGGGAAGAG	19	TT	2		0.0256531	0.0543567	0.0400049		0	9.34085e-05	0	3.11362e-05		0.0481784	0.0275658	0.0378721		0	0	0		0.0145757	0.0550693	0	0.023215		0	0	0	0		0.00494734	0.00129385	0	0.0020804		0	0	0	0		0.0153834	0	0.00769172
			TTGCGTCAAGGGCTGAAAAG--------------	ACAATCAATTACTACAAAG	-----GAAAGCAGTTGCTTTCTCCTATGGG	19	AAAG	4		0.00865903	0.00378995	0.00622449		0	0.000280225	0	9.34085e-05		0.00750408	0.0140516	0.0107778		0	0.0079659	0.00398295		0.00490396	0.0164665	0.00974906	0.0103732		0	0	0	0		0.00277133	0	0	0.000923778		0	0	0	0		0.0012406	0	0.0006203
			TCAAGGGCTGAAAAGACAAT---------	CAATTACTACAAAGGAAAGC	-----------AGTTGCTTTCTCCTATGGGA	20	/	0		0	3.41437e-05	1.70718e-05		0	0	0	0		0	0	0		0	0	0		0	0	0	0		0	0	0	0		0	0	0	0		0	0	0	0		0	0	0
			CGTCAAGGGCTGAAAAGACA-----------	ATCAATTACTACAAAGGAAA	---------GCAGTTGCTTTCTCCTATGG	20	A	1		0.00141372	0	0.000706859		0	0	0	0		0	0	0		0	0	0		0	0	0	0		0	0	0	0		0	0	0	0		0	0	0	0		0	0	0
			TGCGTCAAGGGCTGAAAAGA-------------	CAATCAATTACTACAAAGGA	-------AAGCAGTTGCTTTCTCCTAT	20	GA	2		0	0	0		0	0	0	0		0.000652529	0	0.000326264		0	0	0		0	0	0	0		0	0	0	0		0	0	0	0		0	0	0	0		0	0	0
			TGTTGCGTCAAGGGCTGAAA----------------	AGACAATCAATTACTACAAA	----GGAAAGCAGTTGCTTTCTCC	20	AAA	3		0	0	0		0	0	0	0		0	0	0		0	0	0		0	0.00116591	0	0.000388637		0	0	0	0		0	0	0	0		0	0	0	0		0	0	0
			TGCGTCAAGGGCTGAAAAGA-------------	CAATCAATTACTACAAAGGAA	--------AGCAGTTGCTTTCTCCTATG	21	A	1		0	0	0		0	0	0	0		0	0	0		0	0	0		0	0	0	0		0	0	0	0		0	0	0	0		0	0	0	0		0	0	0
			GTTGCGTCAAGGGCTGAAAA---------------	GACAATCAATTACTACAAAGGA	-------AAGCAGTTGCTTTCTCCTAT	22	A	1		0	0	0		0	0	0	0		0	0	0		0	0	0		0.00122599	0.00558998	0	0.00227199		0	0	0	0		0	0	0	0		0	0	0	0		0	0	0
			GTCAAGGGCTGAAAAGACAA----------	TCAATTACTACAAAGGAAAGCA	------------GTTGCTTTCTCCTATGGGAA	22	A	1		0.000706859	0	0.00035343		0	0	0	0		0.0045677	0	0.00228385		0	0	0		0	0.00194851	0	0.000649503		0	0	0	0		0	0	0	0		0	0	0	0		0	0	0
			CAAGGGCTGAAAAGACAATC--------	AATTACTACAAAGGAAAGCAGTT	---------------GCTTTCTCCTATGGGAAGAG	23	/	0		0	0	0		0	0	0	0		0.00282762	0	0.00141381		0	0	0		0	0	0	0		0	0	0	0		0	0	0	0		0	0	0	0		0.00103065	0	0.000515326
			TCAAGGGCTGAAAAGACAAT---------	CAATTACTACAAAGGAAAGCAGT	--------------TGCTTTCTCCTATGGGAAGA	23	T	1		0	0	0		0	0	0	0		0.00304513	0.00252552	0.00278533		0	0	0		0	0	0	0		0	0	0	0		0	0	0	0		0	0	0	0		0	0	0
			CGTCAAGGGCTGAAAAGACA-----------	ATCAATTACTACAAAGGAAAGCA	------------GTTGCTTTCTCCTATGGGAA	23	CA	2		0.0160516	0.0010926	0.0085721		0	0	0	0		0.00706906	0.00333154	0.0052003		0	0	0		0.0187985	0.00966268	0	0.00948707		0	0	0	0		0	0	0	0		0	0	0	0		0.00635569	0	0.00317784
			GTTGCGTCAAGGGCTGAAAA---------------	GACAATCAATTACTACAAAGGAA	--------AGCAGTTGCTTTCTCCTATG	23	AA	2		0	0	0		0	0	0	0		0.00315389	0.00290167	0.00302778		0	0	0		0.00163465	0	0.00105154	0.000895399		0	0	0	0		0	0	0	0		0	0	0	0		0.00190862	0	0.000954308
			GGCTGAAAAGACAATCAATT----	ACTACAAAGGAAAGCAGTTGCTT	-------------------TCTCCTATGGGAAGAGCTTT	23	TT	2		0	0	0		0	0	0	0		0	0	0		0	0	0		0	0	0	0		0	0	0	0		0	0	0	0		0	0	0	0		0	0	0
			CGGTGTTGCGTCAAGGGCTG//--------------	AAAAGACAATCAATTACTACAAAG	-----GAAAGCAGTTGCTTTCTCCT	24	G	1		0.00132536	0	0.000662681		0	0	0	0		0	0	0		0	0	0		0.00299687	0	0	0.000998956		0	0	0	0		0	0	0	0		0	0	0	0		0	0	0
			GGCTGAAAAGACAATCAATT----	ACTACAAAGGAAAGCAGTTGCTTT	--------------------CTCCTATGGGAAGAGCTTTC	24	TT	2		0.00011781	0	5.8905e-05		0	0	0	0		0	0	0		0	0	0		0	0	0	0		0	0	0	0		0	0	0	0		0	0	0	0		0	0	0
			TTGCGTCAAGGGCTGAAAAG--------------	ACAATCAATTACTACAAAGGAAAG	----------CAGTTGCTTTCTCCTATGGG	24	AAAG	4		0.00700969	0.00199741	0.00450355		0	0	0	0		0.0145731	0.0222461	0.0184096		0	0	0		0.0134859	0.0169456	0.00600627	0.0121459		0	0	0	0		0	0.00457638	0	0.00152546		0	0	0	0		0.00480971	0	0.00240486
			TGCGTCAAGGGCTGAAAAGA-------------	CAATCAATTACTACAAAGGAAAGC	-----------AGTTGCTTTCTCCTATGGGA	24	/	0		0	0	0		0	0	0	0		0	0	0		0	0	0		0	0	0	0		0	0	0	0		0	0	0	0		0	0	0	0		0	0	0
			GACGGTGTTGCGTCAAGGGC//--------------	TGAAAAGACAATCAATTACTACAAA	----GGAAAGCAGTTGCTTTCTCC	25	/	0		0	0	0		0	0	0	0		0	0.0013165	0.000658248		0	0	0		0	0	0	0		0	0	0	0		0	0	0	0		0	0	0	0		0	0	0
			TGCGTCAAGGGCTGAAAAGA-------------	CAATCAATTACTACAAAGGAAAGCA	------------GTTGCTTTCTCCTATGGGAA	25	A	1		0.0011781	0	0.00058905		0	0	0	0		0	0	0		0	0	0		0	0	0	0		0	0	0	0		0	0	0	0		0	0	0	0		0	0	0
			TGTTGCGTCAAGGGCTGAAA----------------	AGACAATCAATTACTACAAAGGAAA	---------GCAGTTGCTTTCTCCTATGG	25	GAAA	4		0.00138427	0	0.000692133		0	0	0	0		0.00902664	0.00569586	0.00736125		0	0	0		0.00517641	0.00428033	0.00122977	0.00356217		0	0	0	0		0	0	0	0		0	0	0	0		0	0	0
			GTTGCGTCAAGGGCTGAAAA---------------	GACAATCAATTACTACAAAGGAAAGC	-----------AGTTGCTTTCTCCTATGGGA	26	/	0		0	0	0		0	0	0	0		0.000435019	0	0.00021751		0	0	0		0	0	0	0		0	0	0	0		0	0	0	0		0	0	0	0		0	0	0
			TGTTGCGTCAAGGGCTGAA-----------------	AAGACAATCAATTACTACAAAGGAAA	---------GCAGTTGCTTTCTCCTATGG	26	AA	2		0.000824669	0.00399481	0.00240974		0	0	0	0		0	0	0		0	0	0		0	0	0	0		0	0	0	0		0	0	0	0		0	0	0	0		0	0	0
			GAAAAGACAATCAATTACTA	CAAAGGAAAGCAGTTGCTTTCTCCTA	---------------//TGGGAAGAGCTTTCTAAGTC	26	CTA	3		0.000677407	0	0.000338704		0	0	0	0		0	0.00467491	0.00233745		0	0	0		0	0	0	0		0	0	0	0		0	0	0	0		0	0	0	0		0	0	0
			TTGCGTCAAGGGCTGAAAAG--------------	ACAATCAATTACTACAAAGGAAAGCAG	-------------TTGCTTTCTCCTATGGG	27	AG	2		0.0101317	0	0.00506583		0	0.000373634	0	0.000124545		0.0208809	0.0138904	0.0173856		0	0	0		0.00749217	0.00830512	0	0.00526576		0	0	0	0		0	0	0	0		0	0	0	0		0	0	0
			TGTTGCGTCAAGGG----------------------	CTGAAAAGACAATCAATTACTACAAAGG	------AAAGCAGTTGCTTTCTCCTA	28	GG	2		0.000795217	0	0.000397608		0	0	0	0		0.00445895	0	0.00222947		0	0	0		0.00422286	0.00196448	0	0.00206245		0	0	0	0		0	0	0	0		0	0	0	0		0	0	0
			AGCGGACGGTGTTGCGTCAA//--------------	GGGCTGAAAAGACAATCAATTACTACAA	---AGGAAAGCAGTTGCTTTCTC	28	CAA	3		0	0	0		0	0	0	0		0.0069603	0	0.00348015		0	0	0		0.00108977	0	0	0.000363257		0	0	0	0		0	0	0	0		0	0	0	0		0	0	0
			TGTTGCGTCAAGGGC---------------------	TGAAAAGACAATCAATTACTACAAAGGA	-------AAGCAGTTGCTTTCTCCTAT	28	/	0		0	0	0		0	0	0	0		0	0	0		0	0	0		0	0	0	0		0	0	0	0		0	0	0	0		0	0	0	0		0	0	0
			GTTGCGTCAAGGGCTGAAAA---------------	GACAATCAATTACTACAAAGGAAAGCAGT	--------------TGCTTTCTCCTATGGGAAGA	29	/	0		0	0	0		0	0	0	0		0	0	0		0	0	0		0.00108977	0	0	0.000363257		0	0	0	0		0	0	0	0		0	0	0	0		0	0	0
			CAAGGGCTGAAAAGACAATC--------	AATTACTACAAAGGAAAGCAGTTGCTTTC	---------------//TCCTATGGGAAGAGCTTTCT	29	TC	2		0.000647955	0	0.000323977		0	0	0	0		0.00108755	0	0.000543774		0	0	0		0	0	0	0		0	0	0	0		0	0	0	0		0	0	0	0		0	0	0
			CGGACGGTGTTGCGTCAAGG//--------------	GCTGAAAAGACAATCAATTACTACAAAGG	------AAAGCAGTTGCTTTCTCCTA	29	AAGG	4		0	0	0		0	0	0	0		0.00228385	0	0.00114192		0	0	0		0	0.00130965	0.00183575	0.00104847		0	0	0	0		0	0	0	0		0	0	0	0		0	0	0
			ACGGTGTTGCGTCAAGGGCT//--------------	GAAAAGACAATCAATTACTACAAAGGAAAGC	-----------AGTTGCTTTCTCCTATGGGA	31	/	0		0	0	0		0	0	0	0		0	0	0		0	0	0		0.00245198	0	0	0.000817327		0	0	0	0		0	0	0	0		0	0	0	0		0	0	0
			CAAGGGCTGAAAAGACAATC--------	AATTACTACAAAGGAAAGCAGTTGCTTTCTC	---------------//CTATGGGAAGAGCTTTCTAA	31	TC	2		0	0	0		0	0	0	0		0.00543774	0	0.00271887		0	0	0		0	0	0	0		0	0	0	0		0	0	0	0		0	0	0	0		0	0	0
			GCGGACGGTGTTGCGTCAAG//--------------	GGCTGAAAAGACAATCAATTACTACAAAGGAA	--------AGCAGTTGCTTTCTCCTATG	32	/	0		0	0	0		0	0	0	0		0	0	0		0	0	0		0	0	0	0		0	0	0	0		0	0	0	0		0	0	0	0		0	0	0
			AGCGGACGGTGTTGCGTCAA//--------------	GGGCTGAAAAGACAATCAATTACTACAAAGGA	-------AAGCAGTTGCTTTCTCCTAT	32	A	1		0	0	0		0	0	0	0		0.000870038	0.00271359	0.00179182		0	0	0		0	0	0	0		0	0	0	0		0	0	0	0		0	0	0	0		0	0	0
			CGGTGTTGCGTCAAGGGCTG//--------------	AAAAGACAATCAATTACTACAAAGGAAAGCAG	-------------TTGCTTTCTCCTATGGGAAG	32	G	1		0.000677407	0	0.000338704		0	0	0	0		0	0	0		0	0	0		0	0	0	0		0	0	0	0		0	0	0	0		0	0	0	0		0	0	0
			GACGGTGTTGCGTCAAGGGC//--------------	TGAAAAGACAATCAATTACTACAAAGGAAAGC	-----------AGTTGCTTTCTCCTATGGGA	32	GC	2		0	0	0		0	0	0	0		0.000652529	0	0.000326264		0	0	0		0	0	0	0		0	0	0	0		0	0	0	0		0	0	0	0		0	0	0
			GCGGACGGTGTTGCGTCAAG//--------------	GGCTGAAAAGACAATCAATTACTACAAAGGAAAG	----------CAGTTGCTTTCTCCTATGGG	34	AAG	3		0	0	0		0	0	0	0		0	0	0		0	0	0		0	0	0	0		0	0	0	0		0	0	0	0		0	0	0	0		0	0	0
			GCGGACGGTGTTGCGTCAAG//--------------	GGCTGAAAAGACAATCAATTACTACAAAGGAAAGC	-----------AGTTGCTTTCTCCTATGGGA	35	/	0		0	0	0		0	0	0	0		0.00315389	0	0.00157694		0	0	0		0.00163465	0	0.00212091	0.00125185		0	0	0	0		0	0	0	0		0	0	0	0		0	0	0
			GGACGGTGTTGCGTCAAGGG//--------------	CTGAAAAGACAATCAATTACTACAAAGGAAAGCAG	-------------TTGCTTTCTCCTATGGGAAG	35	G	1		0	0	0		0	0	0.000469849	0.000156616		0	0	0		0	0	0		0	0	0	0		0	0	0	0		0	0	0	0		0	0	0	0		0	0	0
			CGGTGTTGCGTCAAGGGCTG//--------------	AAAAGACAATCAATTACTACAAAGGAAAGCAGTTG	----------------CTTTCTCCTATGGGAAGAGC	35	TG	2		0	0	0		0	0	0	0		0.00184883	0	0.000924415		0	0	0		0	0.00455184	0	0.00151728		0	0	0	0		0	0	0	0		0	0	0	0		0	0	0
			TTTCACAGCGGACGGTGTTG//--------------	CGTCAAGGGCTGAAAAGACAATCAATTACTACAAAG	-----GAAAGCAGTTGCTTTCTCCT	36	G	1		0	0	0		0.000153975	0	0	5.13249e-05		0	0	0		0	0	0		0	0	0	0		0	0	0	0		0	0	0	0		0	0	0	0		0	0	0
			GCGGACGGTGTTGCGTCAAG//--------------	GGCTGAAAAGACAATCAATTACTACAAAGGAAAGCAG	-------------TTGCTTTCTCCTATGGGAAG	37	AG	2		0.00698024	0	0.00349012		0	0	0	0		0.00565525	0	0.00282762		0	0	0		0.00953549	0.00225196	0	0.00392915		0	0	0	0		0	0.007212	0	0.002404		0	0	0	0		0	0	0
			AGGGCTGAAAAGACAATCAA------	TTACTACAAAGGAAAGCAGTTGCTTTCTCCTATGGGAA	---------------//GAGCTTTCTAAGTCTGAAGA	38	AA	2		0	0	0		0	0	0	0		0.00163132	0	0.000815661		0	0	0		0	0	0	0		0	0	0	0		0	0	0	0		0	0	0	0		0	0	0
			ACGGTGTTGCGTCAAGGGCT//--------------	GAAAAGACAATCAATTACTACAAAGGAAAGCAGTTGCT	------------------TTCTCCTATGGGAAGAGCTT	38	GCT	3		0.00047124	0	0.00023562		0	0	0	0		0	0	0		0	0	0		0	0	0	0		0	0	0	0		0	0	0	0		0	0	0	0		0	0	0
			CGATTTCACAGCGGACGGTG//--------------	TTGCGTCAAGGGCTGAAAAGACAATCAATTACTACAAAG	-----GAAAGCAGTTGCTTTCTCCT	39	G	1		0	0	0		0	0	0	0		0	0	0		0	0	0		0	0	0	0		0	0	0	0		0	0	0	0		0	0	0	0		0	0	0
			AATTGTTCGATTTCACAGCG//--------------	GACGGTGTTGCGTCAAGGGCTGAAAAGACAATCAATTACTA	CAAAGGAAAGCAGTTGCTTT	41	/	0		0	0	0		0	0	0	0		0	0.000161204	8.06018e-05		0	0	0		0	0	0	0		0	0	0	0		0	0.0361319	0	0.012044		0	0	0	0		0	0	0
			TCACAGCGGACGGTGTTGCG//--------------	TCAAGGGCTGAAAAGACAATCAATTACTACAAAGGAAAGCA	------------GTTGCTTTCTCCTATGGGAA	41	/	0		0	0	0		0	0	0	0		0	0	0		0	0	0		0.00122599	0	0	0.000408664		0	0	0	0		0	0	0	0		0	0	0	0		0	0	0
			GAAAAGACAATCAATTACTA	CAAAGGAAAGCAGTTGCTTTCTCCTATGGGAAGAGCTTTCTA	---------------//AGTCTGAAGAAGTAAACAGT	42	CTA	3		0	0	0		0	0.000342498	0	0.000114166		0	0	0		0	0	0		0	0	0	0		0	0	0	0		0	0	0	0		0	0	0	0		0.0012406	0	0.0006203
			AATTGTTCGATTTCACAGCG//--------------	GACGGTGTTGCGTCAAGGGCTGAAAAGACAATCAATTACTACA	--AAGGAAAGCAGTTGCTTTCT	43	/	0		0	0	0		0	0	0	0		0	0	0		0	0	0		0.00286065	0	0	0.000953549		0	0	0	0		0	0	0	0		0	0	0	0		0	0	0
			GAAAAGACAATCAATTACTA	CAAAGGAAAGCAGTTGCTTTCTCCTATGGGAAGAGCTTTCTAA	---------------//GTCTGAAGAAGTAAACAGTT	43	A	1		0	0	0		0	0	0	0		0	0	0		0	0	0		0	0	0	0		0	0	0	0		0	0	0	0		0	0.00144941	0	0.000483138		0	0	0
			TTTCACAGCGGACGGTGTTG//--------------	CGTCAAGGGCTGAAAAGACAATCAATTACTACAAAGGAAAGCAG	-------------TTGCTTTCTCCTATGGGAAG	44	G	1		0	0	0		0	0	0	0		0	0	0		0	0	0		0	0.00161311	0	0.000537703		0	0	0	0		0	0	0	0		0	0	0	0		0	0	0
			TTCGATTTCACAGCGGACGG//--------------	TGTTGCGTCAAGGGCTGAAAAGACAATCAATTACTACAAAGGAAAG	----------CAGTTGCTTTCTCCTATGGG	46	G	1		0	0	0		0	0	0	0		0	0	0		0	0	0		0.00272442	0	0	0.000908141		0	0	0	0		0	0	0	0		0	0	0	0		0	0	0
			TGTTCGATTTCACAGCGGAC//--------------	GGTGTTGCGTCAAGGGCTGAAAAGACAATCAATTACTACAAAGGAA	--------AGCAGTTGCTTTCTCCTATG	46	/	0		0	0	0		0	0	0	0		0	0	0		0	0	0		0	0	0	0		0	0	0	0		0	0	0	0		0	0	0	0		0	0	0
			TTCGATTTCACAGCGGACGG//--------------	TGTTGCGTCAAGGGCTGAAAAGACAATCAATTACTACAAAGGAAAGC	-----------AGTTGCTTTCTCCTATGGGA	47	/	0		0.000530145	0	0.000265072		0	0	0	0		0.00141381	0	0.000706906		0	0	0		0.00299687	0	0	0.000998956		0	0	0	0		0	0	0	0		0	0	0	0		0	0	0
			CGGACGGTGTTGCGTCAAGG//--------------	GCTGAAAAGACAATCAATTACTACAAAGGAAAGCAGTTGCTTTCTCC	---------------//TATGGGAAGAGCTTTCTAAG	47	/	0		0.000677407	3.41437e-05	0.000355775		0	0	2.93656e-05	9.78852e-06		0.000617947	0	0.000308974		0	0	0		0	0	0	0		0	0	0	0		0	0	0	0		0	0	0	0		0	0	0
			TGCGTCAAGGGCTGAAAAGA-------------	CAATCAATTACTACAAAGGAAAGCAGTTGCTTTCTCCTATGGGAAGA	---------------//GCTTTCTAAGTCTGAAGAAG	47	AAGA	4		0	0	0		0	0	0	0		0	0	0		0	0	0		0	0	0	0		0	0	0	0		0	0	0	0		0	0	0	0		0	0	0
			TGTTGC------------------------------	GTCAAGGGCTGAAAAGACAATCAATTACTACAAAGGAAAGCAGTTGC	-----------------TTTCTCCTATGGGAAGAGCT	47	GTTGC	5		0	0	0		0	0	0.000176193	5.87311e-05		0.00619902	0	0.00309951		3.40049e-05	0	1.70025e-05		0.00177088	0.00207628	0	0.00128239		0	0	0	0		0	0.00893713	0	0.00297904		0	0	0	0		0	0	0
			TTCGATTTCACAGCGGACGG//--------------	TGTTGCGTCAAGGGCTGAAAAGACAATCAATTACTACAAAGGAAAGCA	------------GTTGCTTTCTCCTATGGGAA	48	/	0		0	0	0		0	0	0	0		0	0	0		0	0	0		0	0	0	0		0	0	0	0		0	0	0	0		0	0	0	0		0	0	0
			GATTTCACAGCGGACGGTGT//--------------	TGCGTCAAGGGCTGAAAAGACAATCAATTACTACAAAGGAAAGCAGTT	---------------GCTTTCTCCTATGGGAAGAG	48	T	1		0	0	0		0	0	0	0		0	0	0		0	0	0		0	0	0	0		0	0	0	0		0	0	0	0		0	0	0	0		0	0	0
			TGAAAAGACAATCAATTACT-	ACAAAGGAAAGCAGTTGCTTTCTCCTATGGGAAGAGCTTTCTAAGTCT	---------------//GAAGAAGTAAACAGTTCTTT	48	CT	2		0	0	0		0	0	0	0		0	0	0		0	0	0		0	0	0	0		0	0	0	0		0	0	0	0		0	0.0016395	0	0.0005465		0	0	0
			TTACAAATTGTTCGATTTCA//--------------	CAGCGGACGGTGTTGCGTCAAGGGCTGAAAAGACAATCAATTACTACA	--AAGGAAAGCAGTTGCTTTCT	48	CA	2		0	0	0		0	0	0	0		0	0	0		0	0	0		0	0	0	0		0	0	0	0		0	0	0	0		0	0	0	0		0	0	0
			TTGCGTCAAGGGCTGAAAAG--------------	ACAATCAATTACTACAAAGGAAAGCAGTTGCTTTCTCCTATGGGAAGAG	---------------//CTTTCTAAGTCTGAAGAAGT	49	AG	2		0	0	0		0	0	0	0		0	0.00349275	0.00174637		0	0	0		0	0	0	0		0	0	0	0		0	0	0	0		0	0	0	0		0	0	0
			GTTCGATTTCACAGCGGACG//--------------	GTGTTGCGTCAAGGGCTGAAAAGACAATCAATTACTACAAAGGAAAGCAG	-------------TTGCTTTCTCCTATGGGAAG	50	G	1		0	0	0		0	0	0	0		0	0	0		0	0	0		0	0	0.00160405	0.000534683		0	0	0	0		0	0	0	0		0	0	0	0		0	0	0
			AAGGGCTGAAAAGACAATCA-------	ATTACTACAAAGGAAAGCAGTTGCTTTCTCCTATGGGAAGAGCTTTCTAA	---------------//GTCTGAAGAAGTAAACAGTT	50	A	1		0	0	0		0	0	0	0		0.00163132	0	0.000815661		0	0	0		0	0	0	0		0	0	0	0		0	0	0	0		0	0	0	0		0	0	0
			CGATTTCACAGCGGACGGTG//--------------	TTGCGTCAAGGGCTGAAAAGACAATCAATTACTACAAAGGAAAGCAGTTG	----------------CTTTCTCCTATGGGAAGAGC	50	TG	2		0	0	0		0	0.000934085	0	0.000311362		0.000761283	0	0.000380642		0	0	0		0.00204332	0	0	0.000681106		0	0	0	0		0	0	0	0		0	0	0	0		0	0	0
			GGACGGTGTTGCGTCAAGGG//--------------	CTGAAAAGACAATCAATTACTACAAAGGAAAGCAGTTGCTTTCTCCTATGG	---------------//GAAGAGCTTTCTAAGTCTGA	51	GG	2		0	0	0		0	0	0	0		0	0	0		0	0	0		0	0	0	0		0	0	0	0		0	0	0	0		0	0	0	0		0	0	0
			GAAAAGACAATCAATTACTA	CAAAGGAAAGCAGTTGCTTTCTCCTATGGGAAGAGCTTTCTAAGTCTGAAGA	---------------//AGTAAACAGTTCTTTGCTAT	52	A	1		0	0	0		0	0.000171249	0.000557946	0.000243065		0	0	0		0	0	0		0	0	0	0		0	0	0	0		0	0	0	0		0	0	0	0		0	0	0
			GTCAAGGGCTGAAAAGACAA----------	TCAATTACTACAAAGGAAAGCAGTTGCTTTCTCCTATGGGAAGAGCTTTCTAA	---------------//GTCTGAAGAAGTAAACAGTT	53	AA	2		0	0	0		0	0	0	0		0.00108755	0	0.000543774		0	0	0		0	0	0	0		0	0	0	0		0	0	0	0		0	0	0	0		0	0	0
			AAATTGTTCGATTTCACAGC//--------------	GGACGGTGTTGCGTCAAGGGCTGAAAAGACAATCAATTACTACAAAGGAAAGC	---------------//AGTTGCTTTCTCCTATGGGA	53	AGC	3		0.00321032	0.00302172	0.00311602		0	0	0	0		0	0	0		0	0	0		0	0	0	0		0	0	0	0		0	0	0	0		0	0	0	0		0	0	0
			GAAAAGACAATCAATTACTA	CAAAGGAAAGCAGTTGCTTTCTCCTATGGGAAGAGCTTTCTAAGTCTGAAGAA	---------------//GTAAACAGTTCTTTGCTATT	53	A	1		0	0	0		0	0	0	0		0	0	0		0	0	0		0	0	0	0		0	0	0	0		0	0	0	0		0	0	0	0		0	0	0
			GCTGAAAAGACAATCAATTA---	CTACAAAGGAAAGCAGTTGCTTTCTCCTATGGGAAGAGCTTTCTAAGTCTGAAGA	---------------//AGTAAACAGTTCTTTGCTAT	55	A	1		0	0	0		0	0	0	0		0.00580333	0	0.00290167		0	0	0		0	0	0	0		0	0	0	0		0	0	0	0		0	0	0	0		0	0	0
			GAAAAGACAATCAATTACTA	CAAAGGAAAGCAGTTGCTTTCTCCTATGGGAAGAGCTTTCTAAGTCTGAAGAAGTA	---------------//AACAGTTCTTTGCTATTTCA	56	TA	2		0	0	0		0	0	0	0		0.000435019	0	0.00021751		0	0	0		0	0	0	0		0	0	0	0		0	0	0	0		0	0	0	0		0	0	0
			ACGGTGTTGCGTCAAGGGCT//--------------	GAAAAGACAATCAATTACTACAAAGGAAAGCAGTTGCTTTCTCCTATGGGAAGAGCT	---------------//TTCTAAGTCTGAAGAAGTAA	57	GCT	3		0	0	0		0	0	0	0		0	0	0		0	0	0		0	0	0	0		0	0	0	0		0	0	0	0		0	0	0	0		0	0	0
			TTGCGTCAAGGGCTGAAAAG--------------	ACAATCAATTACTACAAAGGAAAGCAGTTGCTTTCTCCTATGGGAAGAGCTTTCTAAG	---------------//TCTGAAGAAGTAAACAGTTC	58	AAG	3		0	0.00196326	0.000981631		0	0	0	0		0.00108755	0	0.000543774		0	0	0		0	0	0	0		0	0	0	0		0	0	0	0		0	0	0	0		0	0	0
			TGAAAAGACAATCAATTACT-	ACAAAGGAAAGCAGTTGCTTTCTCCTATGGGAAGAGCTTTCTAAGTCTGAAGAAGTAAACAGTTCT	---------------//TTGCTATTTCACACTTCCTG	66	CT	2		0.000559597	0	0.000279799		0	0	0	0		0	0	0		0	0	0		0	0	0	0		0	0	0	0		0	0	0	0		0	0	0	0		0	0	0
			GTCAAGGGCTGAAAAGACAA----------	TCAATTACTACAAAGGAAAGCAGTTGCTTTCTCCTATGGGAAGAGCTTTCTAAGTCTGAAGAAGTAA	---------------//ACAGTTCTTTGCTATTTCAC	67	AA	2		0	0	0		0	0	0	0		0	0	0		0	0	0		0	0	0.014276	0.00475868		0	0	0	0		0	0	0	0		0	0	0	0		0	0	0
			TGTTGCGTCAAGGGCTGAA-----------------	AAGACAATCAATTACTACAAAGGAAAGCAGTTGCTTTCTCCTATGGGAAGAGCTTTCTAAGTCTGAA	---------------//GAAGTAAACAGTTCTTTGCT	67	CTGAA	5		0	0	0		0	0	0	0		0.00228385	0	0.00114192		0	0	0		0	0	0	0		0	0	0	0		0	0	0	0		0.00254453	0	0	0.000848176		0	0	0
			TTCAGGCAAGGGGCCTGAA//---------------	ATTTACAAATTGTTCGATTTCACAGCGGACGGTGTTGCGTCAAGGGCTGAAAAGACAATCAATTACTA	---------------//CAAAGGAAAGCAGTTGCTTT	68	A	1		0	0	0		8.79856e-05	0	0	2.93285e-05		0	0	0		0	0	0		0	0	0	0		0	0	0	0		0	0	0	0		0	0	0	0		0	0	0
			GAAAAGACAATCAATTACTA	CAAAGGAAAGCAGTTGCTTTCTCCTATGGGAAGAGCTTTCTAAGTCTGAAGAAGTAAACAGTTCTTTGCTA	---------------//TTTCACACTTCCTGGTTGAT	71	CTA	3		0	0	0		0	0	0	0		0	0	0		0	0	0		0	0	0	0		0	0	0	0		0	0	0	0		0	0	0	0		0	0	0
			CCTGAAATTTACAAATTGTT//--------------	CGATTTCACAGCGGACGGTGTTGCGTCAAGGGCTGAAAAGACAATCAATTACTACAAAGGAAAGCAGTTGCT	---------------//TTCTCCTATGGGAAGAGCTT	72	T	1		0	0	0		0	0	0	0		0	0	0		0	0	0		0	0	0	0		0	0	0	0		0	0	0	0		0	0	0	0		0	0	0
			TTCAGGCAAGGGGCCTGAAA//--------------	TTTACAAATTGTTCGATTTCACAGCGGACGGTGTTGCGTCAAGGGCTGAAAAGACAATCAATTACTACAAAGGAAA	---------GCAGTTGCTTTCTCCTATGG	76	GAAA	4		0	0	0		0	0	0	0		0	0	0		0	0	0		0	0	0	0		0	0	0	0		0	0	0	0		0	0	0	0		0.0030347	0	0.00151735
			TGAAAAGACAATCAATTACT-	ACAAAGGAAAGCAGTTGCTTTCTCCTATGGGAAGAGCTTTCTAAGTCTGAAGAAGTAAACAGTTCTTTGCTATTTCACACT	---------------//TCCTGGTTGATGGTCACTTG	81	ACT	3		0	0	0		0	0.000202385	0	6.74617e-05		0	0	0		0	0	0		0	0	0	0		0	0	0	0		0	0	0	0		0	0.00330276	0	0.00110092		0	0	0
			AAGGGCTGAAAAGACAATCA-------	ATTACTACAAAGGAAAGCAGTTGCTTTCTCCTATGGGAAGAGCTTTCTAAGTCTGAAGAAGTAAACAGTTCTTTGCTATTTCA	---------------//CACTTCCTGGTTGATGGTCA	83	TCA	3		0	0	0		0	0	0	0		0	0	0		0	0	0		0	0.00140548	0	0.000468494		0	0	0	0		0	0	0	0		0	0	0	0		0	0	0
			GGCTGAAAAGACAATCAATT----	ACTACAAAGGAAAGCAGTTGCTTTCTCCTATGGGAAGAGCTTTCTAAGTCTGAAGAAGTAAACAGTTCTTTGCTATTTCACACTT	---------------//CCTGGTTGATGGTCACTTGC	85	TT	2		0.00126646	0	0.000633228		0	0	0	0		0	0	0		0	0	0		0	0	0	0		0	0	0	0		0	0	0	0		0	0	0	0		0	0	0
			CTCATCAATCGTTCGGACTC//--------------	GACGAATTTGGTCGTTCAGGCAAGGGGCCTGAAATTTACAAATTGTTCGATTTCACAGCGGACGGTGTTGCGTCAAGGGCTGAAAAGACAATCAATTACTAC	---------------//AAAGGAAAGCAGTTGCTTTC	102	C	1		0	0	0		0	0	0	0		0	0	0		0	0	0		0	0	0	0		0	0	0	0		0	0	0	0		0	0	0	0		0	0	0
			GCAAGGGGCCTGAAATTTAC//--------------	AAATTGTTCGATTTCACAGCGGACGGTGTTGCGTCAAGGGCTGAAAAGACAATCAATTACTACAAAGGAAAGCAGTTGCTTTCTCCTATGGGAAGAGCTTTCTAAGTCT	---------------//GAAGAAGTAAACAGTTCTTT	109	/	0		0	0	0		0	0	0	0		0	0	0		0	0	0		0	0	0	0		0	0	0	0		0	0	0	0		0	0	0	0		0	0	0
			TTTCACAGCGGACGGTGTTG//--------------	CGTCAAGGGCTGAAAAGACAATCAATTACTACAAAGGAAAGCAGTTGCTTTCTCCTATGGGAAGAGCTTTCTAAGTCTGAAGAAGTAAACAGTTCTTTGCTATTTCACACTTCCTGGTTG	---------------//ATGGTCACTTGCTGCCTGAA	120	GTTG	4		0	0	0		0	0	0	0		0	0	0		0	0	0		0	0	0	0		0	0	0	0		0	0	0	0		0	0	0	0		0	0	0
			TCAGGCAAGGGGCCTGAAAT//--------------	TTACAAATTGTTCGATTTCACAGCGGACGGTGTTGCGTCAAGGGCTGAAAAGACAATCAATTACTACAAAGGAAAGCAGTTGCTTTCTCCTATGGGAAGAGCTTTCTAAGTCTGAAGAAGT	---------------//AAACAGTTCTTTGCTATTTC	121	T	1		0	0	0		0	0	0	0		0	0	0		0	0	0		0	0	0	0		0	0	0	0		0	0	0	0		0	0	0	0		0	0	0
			ACAAATTGTTCGATTTCACA//--------------	GCGGACGGTGTTGCGTCAAGGGCTGAAAAGACAATCAATTACTACAAAGGAAAGCAGTTGCTTTCTCCTATGGGAAGAGCTTTCTAAGTCTGAAGAAGTAAACAGTTCTTTGCTATTTCACA	---------------//CTTCCTGGTTGATGGTCACT	122	ATTTCACA	8		0	0	0		0	0	0	0		0	0	0		0	0	0		0	0	0	0		0	0	0	0		0	0	0	0		0	0	0	0		0	0	0
			ATCGTTCGGACTCGACGAAT//--------------	TTGGTCGTTCAGGCAAGGGGCCTGAAATTTACAAATTGTTCGATTTCACAGCGGACGGTGTTGCGTCAAGGGCTGAAAAGACAATCAATTACTACAAAGGAAAGCAGTTGCTTTCTCCTATGGGAAGAGCTTTCTAAGTCTGAAGAAGTAAACAGTTCTTTGCTATTTCACACTTCCTGGTTGAT	---------------//GGTCACTTGCTGCCTGAA	185	AT	2		0	0	0		0	0	0	0		0	0	0		0	0	0		0	0	0	0		0	0	0	0		0	0	0	0		0	0	0	0		0	0	0
			GCTCATCAATCGTTCGGACT//--------------	CGACGAATTTGGTCGTTCAGGCAAGGGGCCTGAAATTTACAAATTGTTCGATTTCACAGCGGACGGTGTTGCGTCAAGGGCTGAAAAGACAATCAATTACTACAAAGGAAAGCAGTTGCTTTCTCCTATGGGAAGAGCTTTCTAAGTCTGAAGAAGTAAACAGTTCTTTGCTATTTCACACTTCCTGGTTG	---------------//ATGGTCACTTGCTGCCTGAA	191	/	0		0	0	0		0	0	0	0		0	0	0		0	0	0		0	0	0	0		0	0	0	0		0	0	0	0		0	0	0	0		0	0	0
			TGCTCATCAATCGTTCGGAC//--------------	TCGACGAATTTGGTCGTTCAGGCAAGGGGCCTGAAATTTACAAATTGTTCGATTTCACAGCGGACGGTGTTGCGTCAAGGGCTGAAAAGACAATCAATTACTACAAAGGAAAGCAGTTGCTTTCTCCTATGGGAAGAGCTTTCTAAGTCTGAAGAAGTAAACAGTTCTTTGCTATTTCACACTTCCTGGTT	---------------//GATGGTCACTTGCTGCCTGA	191	/	0		0	0	0		0	0	0	0		0	0	0		0	0	0		0	0	0	0		0	0	0	0		0	0	0	0		0	0	0	0		0	0	0
			TGCTCATCAATCGTTCGGAC//--------------	TCGACGAATTTGGTCGTTCAGGCAAGGGGCCTGAAATTTACAAATTGTTCGATTTCACAGCGGACGGTGTTGCGTCAAGGGCTGAAAAGACAATCAATTACTACAAAGGAAAGCAGTTGCTTTCTCCTATGGGAAGAGCTTTCTAAGTCTGAAGAAGTAAACAGTTCTTTGCTATTTCACACTTCCTGGTTG	---------------//ATGGTCACTTGCTGCCTGAA	192	/	0		0	0	0		0	0	0	0		0	0	0		0	0	0		0	0	0	0		0	0	0	0		0	0	0	0		0	0	0	0		0	0	0
			GCTCATCAATCGTTCGGACT//--------------	CGACGAATTTGGTCGTTCAGGCAAGGGGCCTGAAATTTACAAATTGTTCGATTTCACAGCGGACGGTGTTGCGTCAAGGGCTGAAAAGACAATCAATTACTACAAAGGAAAGCAGTTGCTTTCTCCTATGGGAAGAGCTTTCTAAGTCTGAAGAAGTAAACAGTTCTTTGCTATTTCACACTTCCTGGTTGAT	---------------//GGTCACTTGCTGCCTGAA	193	T	1		0	0	0		0	0	0	0		0	0	0		0	0	0		0	0	0	0		0	0	0	0		0	0	0	0		0	0	0	0		0	0	0
			TGCTCATCAATCGTTCGGAC//--------------	TCGACGAATTTGGTCGTTCAGGCAAGGGGCCTGAAATTTACAAATTGTTCGATTTCACAGCGGACGGTGTTGCGTCAAGGGCTGAAAAGACAATCAATTACTACAAAGGAAAGCAGTTGCTTTCTCCTATGGGAAGAGCTTTCTAAGTCTGAAGAAGTAAACAGTTCTTTGCTATTTCACACTTCCTGGTTGAT	---------------//GGTCACTTGCTGCCTGAA	194	/	0		0	0	0		0	0	0	0		0	0	0		0	0	0		0	0	0	0		0	0	0	0		0	0	0	0		0	0	0	0		0	0	0
			GCTCATCAATCGTTCGGACT//--------------	CGACGAATTTGGTCGTTCAGGCAAGGGGCCTGAAATTTACAAATTGTTCGATTTCACAGCGGACGGTGTTGCGTCAAGGGCTGAAAAGACAATCAATTACTACAAAGGAAAGCAGTTGCTTTCTCCTATGGGAAGAGCTTTCTAAGTCTGAAGAAGTAAACAGTTCTTTGCTATTTCACACTTCCTGGTTGATG	---------------//GTCACTTGCTGCCTGAA	194	/	0		0	0	0		0	0	0	0		0	0	0		0	0	0		0	0	0	0		0	0	0	0		0	0	0	0		0	0	0	0		0	0	0
			TGCTCATCAATCGTTCGGA//---------------	CTCGACGAATTTGGTCGTTCAGGCAAGGGGCCTGAAATTTACAAATTGTTCGATTTCACAGCGGACGGTGTTGCGTCAAGGGCTGAAAAGACAATCAATTACTACAAAGGAAAGCAGTTGCTTTCTCCTATGGGAAGAGCTTTCTAAGTCTGAAGAAGTAAACAGTTCTTTGCTATTTCACACTTCCTGGTTGA	---------------//TGGTCACTTGCTGCCTGAA	194	GA	2		0	0	0		0	0	0	0		0	0	0		0	0	0		0	0	0	0		0	0	0	0		0	0	0	0		0	0	0	0		0	0	0

## Sheet: Deletions_URA3
Supplemental Data 1
	Not at cut site			Deletions 5' UTR URA3		Deletion size	Microhomology			WT circular				stn1∆
		5'-	GTTTTGACCATCAAAGAAGGTTAATGTGGCTGTGGT		TTCAGGGTCCATAAAGCTCCCGGGAATCTCGGTCGT-3'		Sequence	Size				Average				Average
	*		AAAGAAGGTTAATGTGGCTG-GGT	T	TTCAGGGTCCATAAAGC	1	/	0		0.00160237	0	0.000801185		0	0	0
			AGGTTAATGTGGCTGTGGT	T	-TCAGGGTCCATAAAGCTCCCG	1	T	1		0.204205	0.25687	0.230537		0.518152	0.847179	0.682666
			AGAAGGTTAATGTGGCTGTG-T	G	TTCAGGGTCCATAAAGCTC	1	G	1		0.00284056	0.00181701	0.00232878		0.00319066	0.0100182	0.00660443
	*		GGTTAATGTGGCTGTGGT	C	TT-AGGGTCCATAAAGCTCCCGG	1	/	0		0	0	0		8.62342e-05	9.57763e-05	9.10052e-05
			AGAAGGTTAATGTGGCTGTG--	GT	TTCAGGGTCCATAAAGCTCC	2	/	0		0.00206366	0.00328554	0.0026746		0.00106355	7.6621e-05	0.000570088
			AAGAAGGTTAATGTGGCTGT--T	GG	TTCAGGGTCCATAAAGCTC	2	/	0		0	0.0013192	0.000659598		0	0	0
			AAGGTTAATGTGGCTGTGGT	TT	--CAGGGTCCATAAAGCTCCCG	2	T	1		0.00429726	0.00316109	0.00372918		0.00175343	0.000114932	0.00093418
			AGAAGGTTAATGTGGCTGTG--	GTT	-TCAGGGTCCATAAAGCTCCC	3	/	0		0.00315618	0.0013192	0.00223769		0	0	0
			AAGAAGGTTAATGTGGCTGT---	GGT	TTCAGGGTCCATAAAGCTCC	3	GT	2		0.0112894	0.0235215	0.0174055		0.00919831	0.0100565	0.00962741
			AAGGTTAATGTGGCTGTGGT	TTCA	----GGGTCCATAAAGCTCCCGGG	4	/	0		0.000631236	0	0.000315618		0	0	0
			AGAAGGTTAATGTGGCTGTG--	GTTT	--CAGGGTCCATAAAGCTCCCG	4	/	0		0.00014567	0	7.2835e-05		0	0	0
			AAGAAGGTTAATGTGGCTGT---	GGTT	-TCAGGGTCCATAAAGCTCCC	4	T	1		0.00383598	0.00308642	0.0034612		0.00839346	0.00153242	0.00496294
			AAGAAGGTTAATGTGGCTGT---	GGTTT	--CAGGGTCCATAAAGCTCCCG	5	T	1		0.00570541	0.00174233	0.00372387		0	0	0
			CAAAGAAGGTTAATGTGGCT-----	GTGGT	TTCAGGGTCCATAAAGCTCC	5	T	1		0	0.00241438	0.00120719		8.62342e-05	0	4.31171e-05
			AAGGTTAATGTGGCTGTGGT	TTCAGG	------GTCCATAAAGCTCCCGGGAA	6	/	0		0.00165093	0.0015681	0.00160951		0	0	0
			AAAGAAGGTTAATGTGGCTG----	TGGTTT	--CAGGGTCCATAAAGCTCCCG	6	/	0		0.00116536	0	0.00058268		0	0	0
			GAAGGTTAATGTGGCTGTGG-	TTTCAG	-----GGTCCATAAAGCTCCCGGGA	6	G	1		0.00177232	0.00226503	0.00201868		0	0	0
			CAAAGAAGGTTAATGTGGCT-----	GTGGTT	-TCAGGGTCCATAAAGCTCCC	6	T	1		0.00126247	0	0.000631236		0.00580643	5.74658e-05	0.00293195
			AAAGAAGGTTAATGTGGCTG----	TGGTTTC	---AGGGTCCATAAAGCTCCCGG	7	/	0		0.00279201	0.000846276	0.00181914		0	0	0
			ATCAAAGAAGGTTAATGTGG-------	CTGTGGT	TTCAGGGTCCATAAAGCTCC	7	/	0		0.00242783	0	0.00121392		5.74894e-05	0	2.87447e-05
			CAAAGAAGGTTAATGTGGCT-----	GTGGTTT	--CAGGGTCCATAAAGCTCCCG	7	T	1		0.00536551	0	0.00268276		0	0	0
			AGGTTAATGTGGCTGTGGT	TCAGGGT	T-------CCATAAAGCTCCCGGGAATC	7	T	1		0.000364175	0.00286241	0.00161329		0	0	0
			GAAGGTTAATGTGGCTGTGG-	TTTCAGG	------GTCCATAAAGCTCCCGGGAA	7	GG	2		0.0499162	0.0388043	0.0443603		0	0	0
			ATCAAAGAAGGTTAATGTGG-------	CTGTGGTT	-TCAGGGTCCATAAAGCTCCC	8	/	0		0.00211221	0.00901035	0.00556128		0	0	0
			CATCAAAGAAGGTTAATGTG--------	GCTGTGGT	TTCAGGGTCCATAAAGCTCC	8	/	0		0.00169948	0.000224014	0.000961749		0	0	0
			AGGTTAATGTGGCTGTGGT	TCAGGGTC	T--------CATAAAGCTCCCGGGAATCT	8	/	0		0.000631236	0.00256372	0.00159748		0	0	0
			AAAGAAGGTTAATGTGGCTG----	TGGTTTCA	----GGGTCCATAAAGCTCCCGGG	8	/	0		0	4.9781e-05	2.48905e-05		0	0	0
			AAGGTTAATGTGGCTGTGGT	TTCAGGGT	--------CCATAAAGCTCCCGGGAATC	8	GGT	3		0.157178	0.112679	0.134929		0.00321941	0.000325639	0.00177252
			CATCAAAGAAGGTTAATGTG--------	GCTGTGGTT	-TCAGGGTCCATAAAGCTCCC	9	/	0		0.0195683	0.00505277	0.0123105		0	0	0
			AAGGTTAATGTGGCTGTGGT	TTCAGGGTC	---------CATAAAGCTCCCGGGAATCT	9	/	0		0.00701644	0.00385802	0.00543723		0	0	0
			GAAGGTTAATGTGGCTGTGG-	TTTCAGGGT	--------CCATAAAGCTCCCGGGAATC	9	/	0		0.000825463	0.000448029	0.000636746		0	0	0
			TCAAAGAAGGTTAATGTGGC------	TGTGGTTTC	---AGGGTCCATAAAGCTCCCGG	9	C	1		0.0680279	0.0661091	0.0670685		0	0	0
			AGAAGGTTAATGTGGCTGTG--	GTTTCAGGG	-------TCCATAAAGCTCCCGGGAAT	9	G	1		0.0058268	0.00179211	0.00380946		0	0	0
			AAAGAAGGTTAATGTGGCTG----	TGGTTTCAG	-----GGTCCATAAAGCTCCCGGGA	9	G	1		0.00369031	0	0.00184515		0	0	0
			CCATCAAAGAAGGTTAATGT---------	GGCTGTGGT	TTCAGGGTCCATAAAGCTCC	9	GT	2		0.000946855	0	0.000473427		0	0	0
			ATCAAAGAAGGTTAATGTGG-------	CTGTGGTTTC	---AGGGTCCATAAAGCTCCCGG	10	/	0		0.000849741	0.00345978	0.00215476		0	0	0
			GAAGGTTAATGTGGCTGTGG-	TTTCAGGGTC	---------CATAAAGCTCCCGGGAATCT	10	/	0		0.000752628	7.46714e-05	0.00041365		0	0	0
			AAAGAAGGTTAATGTGGCTG----	TGGTTTCAGG	------GTCCATAAAGCTCCCGGGAA	10	G	1		0.000461288	0	0.000230644		0	0	0
			CCATCAAAGAAGGTTAATGT---------	GGCTGTGGTT	-TCAGGGTCCATAAAGCTCCC	10	T	1		0	0.000846276	0.000423138		0	0	0
			AGAAGGTTAATGTGGCTGTG--	GTTTCAGGGTC	---------CATAAAGCTCCCGGGAATCT	11	/	0		0.00143242	0.00644663	0.00393953		0	0	0
			TCAAAGAAGGTTAATGTGGC------	TGTGGTTTCAG	-----GGTCCATAAAGCTCCCGGGA	11	/	0		0	0.00144365	0.000721824		0	0	0
			CCATCAAAGAAGGTTAATGT---------	GGCTGTGGTTT	--CAGGGTCCATAAAGCTCCCG	11	T	1		0	0.00263839	0.0013192		0	0	0
			AAGAAGGTTAATGTGGCTGT---	GGTTTCAGGGT	--------CCATAAAGCTCCCGGGAATC	11	GT	2		0.00534123	0.00298686	0.00416404		0	0	0
			ATCAAAGAAGGTTAATGTGG-------	CTGTGGTTTCAG	-----GGTCCATAAAGCTCCCGGGA	12	G	1		0.00150526	0	0.000752628		0	0	0
			AAAGAAGGTTAATGTGGCTG----	TGGTTTCAGGGTC	---------CATAAAGCTCCCGGGAATCT	13	/	0		0.00259778	0	0.00129889		0	0	0
			GAAGGTTAATGTGGCTGTGG-	TTTCAGGGTCCAT	------------AAAGCTCCCGGGAATCTCGG	13	/	0		0.00138386	0	0.000691932		0	0	0
			AGAAGGTTAATGTGGCTGTG--	GTTTCAGGGTCCA	-----------TAAAGCTCCCGGGAATCTCG	13	/	0		0.00138386	0	0.000691932		0	0	0
			CAAAGAAGGTTAATGTGGCT-----	GTGGTTTCAGGGT	--------CCATAAAGCTCCCGGGAATC	13	T	1		0.00507417	0	0.00253709		0	0	0
			GACCATCAAAGAAGGTTAAT-----------	GTGGCTGTGGTTT	--CAGGGTCCATAAAGCTCCCG	13	T	1		0.000631236	0	0.000315618		0	0	0
			ATCAAAGAAGGTTAATGTGG-------	CTGTGGTTTCAGG	------GTCCATAAAGCTCCCGGGAA	13	GG	2		0.0561072	0.0294454	0.0427763		0	0	0
			TCAAAGAAGGTTAATGTGGC------	TGTGGTTTCAGGGT	--------CCATAAAGCTCCCGGGAATC	14	/	0		0.00398165	0.00109518	0.00253841		0	0	0
			CAAAGAAGGTTAATGTGGCT-----	GTGGTTTCAGGGTC	---------CATAAAGCTCCCGGGAATCT	14	/	0		0.00223361	4.9781e-05	0.00114169		0	0	0
			ACCATCAAAGAAGGTTAATG----------	TGGCTGTGGTTTCA	----GGGTCCATAAAGCTCCCGGG	14	/	0		0.000995411	0	0.000497706		0	0	0
			ATCAAAGAAGGTTAATGTGG-------	CTGTGGTTTCAGGG	-------TCCATAAAGCTCCCGGGAAT	14	GG	2		0.0184272	0.0293708	0.023899		0	0	0
			CAAAGAAGGTTAATGTGGCT-----	GTGGTTTCAGGGTCC	----------ATAAAGCTCCCGGGAATCTC	15	/	0		0.00650659	0.012271	0.0093888		0	0	0
			TGACCATCAAAGAAGGTTAA------------	TGTGGCTGTGGTTTC	---AGGGTCCATAAAGCTCCCGG	15	/	0		0.00109252	0.00276284	0.00192768		0	0	0
			AAGAAGGTTAATGTGGCTGT---	GGTTTCAGGGTCCAT	------------AAAGCTCCCGGGAATCTCGG	15	T	1		0.0173833	0.00823875	0.012811		0	0	0
			ACCATCAAAGAAGGTTAATG----------	TGGCTGTGGTTTCAG	-----GGTCCATAAAGCTCCCGGGA	15	G	1		0.00762339	0.00669554	0.00715947		0	0	0
			TCAAAGAAGGTTAATGTGGC------	TGTGGTTTCAGGGTC	---------CATAAAGCTCCCGGGAATCT	15	C	1		0.00162665	0.00373357	0.00268011		0	0	0
			CATCAAAGAAGGTTAATGTG--------	GCTGTGGTTTCAGGG	-------TCCATAAAGCTCCCGGGAAT	15	G	1		0.00058268	0	0.00029134		0	0	0
			CAAAGAAGGTTAATGTGGCT-----	GTGGTTTCAGGGTCCA	-----------TAAAGCTCCCGGGAATCTCG	16	/	0		0.000509845	0	0.000254922		0	0	0
			GAAGGTTAATGTGGCTGTGG-	TTTCAGGGTCCATAAA	---------------GCTCCCGGGAATCTCGGTCG	16	/	0		0.000388453	0	0.000194227		0	0	0
			TCAAAGAAGGTTAATGTGGC------	TGTGGTTTCAGGGTCC	----------ATAAAGCTCCCGGGAATCTC	16	C	1		0.00429726	0.00430605	0.00430166		0	0	0
			TGACCATCAAAGAAGGTTAA------------	TGTGGCTGTGGTTTCA	----GGGTCCATAAAGCTCCCGGG	16	A	1		0.00104397	0	0.000521984		0	0	0
			ACCATCAAAGAAGGTTAATG----------	TGGCTGTGGTTTCAGG	------GTCCATAAAGCTCCCGGGAA	16	G	1		0.000412732	0	0.000206366		0	0	0
			TGACCATCAAAGAAGGTTAA------------	TGTGGCTGTGGTTTCAG	-----GGTCCATAAAGCTCCCGGGA	17	/	0		0.000995411	0	0.000497706		0	0	0
			CATCAAAGAAGGTTAATGTG--------	GCTGTGGTTTCAGGGTC	---------CATAAAGCTCCCGGGAATCT	17	/	0		0.000485567	0	0.000242783		0	0	0
			GAAGGTTAATGTGGCTGTGG-	TTTCAGGGTCCATAAAG	----------------CTCCCGGGAATCTCGGTCGT	17	G	1		0.00128675	0.0619524	0.0316196		0	0	0
			CAAAGAAGGTTAATGTGGCT-----	GTGGTTTCAGGGTCCAT	------------AAAGCTCCCGGGAATCTCGG	17	T	1		0.00104397	0.0039327	0.00248833		0	0	0
			CCATCAAAGAAGGTTAATGT---------	GGCTGTGGTTTCAGGGT	--------CCATAAAGCTCCCGGGAATC	17	GT	2		0.00366603	0	0.00183301		0	0	0
			AGAAGGTTAATGTGGCTGTG--	GTTTCAGGGTCCATAAAG	----------------CTCCCGGGAATCTCGGTCGT	18	G	1		0.000655515	0	0.000327757		0	0	0
			CCATCAAAGAAGGTTAATGT---------	GGCTGTGGTTTCAGGGTCCAT	------------AAAGCTCCCGGGAATCTCGG	21	T	1		0.00398165	0	0.00199082		0	0	0
			TTTGACCATCAAAGAAGGTT--------------	AATGTGGCTGTGGTTTCAGGGT	--------CCATAAAGCTCCCGGGAATC	22	T	1		0.000194227	0	9.71133e-05		0	0	0
			GTTTTGACCATCAAAGAAGG----------------	TTAATGTGGCTGTGGTTTCAGG	------GTCCATAAAGCTCCCGGGAA	22	AGG	3		0.00463716	0	0.00231858		0	0	0
			CCATCAAAGAAGGTTAATGT---------	GGCTGTGGTTTCAGGGTCCATAA	--------------AGCTCCCGGGAATCTCGGTC	23	/	0		0.00495278	0.00350956	0.00423117		0	0	0
			GACCATCAAAGAAGGTTAAT-----------	GTGGCTGTGGTTTCAGGGTCCAT	------------AAAGCTCCCGGGAATCTCGG	23	AT	2		0.0162422	0.0114745	0.0138584		0	0	0
			CAAAGAAGGTTAATGTGGCT-----	GTGGTTTCAGGGTCCATAAAGCT	------------------CCCGGGAATCTCGGTCGTAA	23	GCT	3		0.0276045	0.015905	0.0217547		0	0	0
			TTTTGACCATCAAAGAAGGT---------------	TAATGTGGCTGTGGTTTCAGGGT	--------CCATAAAGCTCCCGGGAATC	23	GGT	3		0.00446721	0.0028873	0.00367725		0	0	0
			GTTTTGACCATCAAAGAAGG----------------	TTAATGTGGCTGTGGTTTCAGGGT	--------CCATAAAGCTCCCGGGAATC	24	/	0		0.000169948	0	8.49741e-05		0	0	0
			TTGACCATCAAAGAAGGTTA-------------	ATGTGGCTGTGGTTTCAGGGTCCA	-----------TAAAGCTCCCGGGAATCTCG	24	A	1		0.000776906	0.00107029	0.000923599		0	0	0
			CATCAAAGAAGGTTAATGTG--------	GCTGTGGTTTCAGGGTCCATAAAG	----------------CTCCCGGGAATCTCGGTCGT	24	G	1		9.71133e-05	0	4.85567e-05		0	0	0
			GAAGGTTAATGTGGCTGTGG-	TTTCAGGGTCCATAAAGCTCCCGG	----------------//GAATCTCGGTCGTAATGATT	24	GG	2		0.00014567	0	7.2835e-05		0	0	0
			GAAGGTTAATGTGGCTGTGG-	TTTCAGGGTCCATAAAGCTCCCGGG	----------------//AATCTCGGTCGTAATGATTT	25	GG	2		0.00133531	0	0.000667654		0	0	0
			AAAGAAGGTTAATGTGGCTG----	TGGTTTCAGGGTCCATAAAGCTCCCG	----------------//GGAATCTCGGTCGTAATGAT	26	G	1		0.00114108	0	0.000570541		0	0	0
			ACCATCAAAGAAGGTTAATG----------	TGGCTGTGGTTTCAGGGTCCATAAAG	----------------CTCCCGGGAATCTCGGTCGT	26	G	1		0.00014567	0	7.2835e-05		0	0	0
			TGACCATCAAAGAAGGTTAA------------	TGTGGCTGTGGTTTCAGGGTCCATAA	--------------AGCTCCCGGGAATCTCGGTC	26	TAA	3		0.00995411	0.00286241	0.00640826		0	0	0
			GACCATCAAAGAAGGTTAAT-----------	GTGGCTGTGGTTTCAGGGTCCATAAAG	----------------CTCCCGGGAATCTCGGTCGT	27	/	0		0	0.0196137	0.00980685		0	0	0
			AAAGAAGGTTAATGTGGCTG----	TGGTTTCAGGGTCCATAAAGCTCCCGG	----------------//GAATCTCGGTCGTAATGATT	27	G	1		0.000485567	0	0.000242783		0	0	0
			ATCAAAGAAGGTTAATGTGG-------	CTGTGGTTTCAGGGTCCATAAAGCTCCCGGG	----------------//AATCTCGGTCGTAATGATTT	31	GG	2		0.00128675	0.000846276	0.00106651		0	0	0
			AAGTTTTGACCATCAAAGAA//--------------	GGTTAATGTGGCTGTGGTTTCAGGGTCCATAA	--------------AGCTCCCGGGAATCTCGGTC	32	AA	2		0	0.000846276	0.000423138		0	0	0
			GATAAGTTTTGACCATCAAA//--------------	GAAGGTTAATGTGGCTGTGGTTTCAGGGTCCAT	------------AAAGCTCCCGGGAATCTCGG	33	/	0		0.000412732	0	0.000206366		0	0	0
			ACCATCAAAGAAGGTTAATG----------	TGGCTGTGGTTTCAGGGTCCATAAAGCTCCCGG	----------------//GAATCTCGGTCGTAATGATT	33	G	1		0.00058268	0	0.00029134		0	0	0
			TGGTGAAGGATAAGTTTTGA//--------------	CCATCAAAGAAGGTTAATGTGGCTGTGGTTTCA	----GGGTCCATAAAGCTCCCGGG	33	A	1		0.000461288	0	0.000230644		0	0	0
			AAGGTTAATGTGGCTGTGGT	TTCAGGGTCCATAAAGCTCCCGGGAATCTCGGT	----------------//CGTAATGATTTCTATAATGA	33	GGT	3		0	0	0		5.74894e-05	0	2.87447e-05
			AAGAAGGTTAATGTGGCTGT---	GGTTTCAGGGTCCATAAAGCTCCCGGGAATCTCGGT	----------------//CGTAATGATTTCTATAATGA	36	GT	2		0	0.00343489	0.00171744		0	0	0
			ATAAGTTTTGACCATCAAAG//--------------	AAGGTTAATGTGGCTGTGGTTTCAGGGTCCATAAAG	----------------CTCCCGGGAATCTCGGTCGT	36	AAAG	4		0.00029134	0	0.00014567		0	0	0
			GGATAAGTTTTGACCATCAA//--------------	AGAAGGTTAATGTGGCTGTGGTTTCAGGGTCCATAAA	---------------GCTCCCGGGAATCTCGGTCG	37	AA	2		7.2835e-05	0	3.64175e-05		0	0	0
			GAAGGATAAGTTTTGACCAT//--------------	CAAAGAAGGTTAATGTGGCTGTGGTTTCAGGGTCCAT	------------AAAGCTCCCGGGAATCTCGG	37	CCAT	4		0.00184515	0	0.000922576		0	0	0
			GTTTTGACCATCAAAGAAGG----------------	TTAATGTGGCTGTGGTTTCAGGGTCCATAAAGCTCCCGG	----------------//GAATCTCGGTCGTAATGATT	39	GG	2		0.002355	0.0015681	0.00196155		0	0	0
			GAAGGTTAATGTGGCTGTGG-	TTTCAGGGTCCATAAAGCTCCCGGGAATCTCGGTCGTAATGATTTCTATAATGA	----------------//CGAAAAAAAAAAAATTGGAA	54	/	0		0	4.9781e-05	2.48905e-05		0	0	0
			AAGAAGGTTAATGTGGCTGT---	GGTTTCAGGGTCCATAAAGCTCCCGGGAATCTCGGTCGTAATGATTTCTATAATGA	----------------//CGAAAAAAAAAAAATTGGAA	56	/	0		0	0.00455496	0.00227748		0	0	0
			TACCTTTTTTGCGAGGCATA//--------------	TTTATGGTGAAGGATAAGTTTTGACCATCAAAGAAGGTTAATGTGGCTGTGGTTTCAGGGTCCATA	-------------AAGCTCCCGGGAATCTCGGT	66	CATA	4		0.00271917	0	0.00135959		0	0	0
			TTACCTTTTTTGCGAGGCAT//--------------	ATTTATGGTGAAGGATAAGTTTTGACCATCAAAGAAGGTTAATGTGGCTGTGGTTTCAGGGTCCATAAAGCT	------------------CCCGGGAATCTCGGTCGTAA	72	T	1		0.000461288	0	0.000230644		0	0	0

## Sheet: Deletions_HO
Supplemental Data 1
	Not at cut site			Deletions at MAT locus - HO		Deletion size	Microhomology			JKM179					pol1pol12					pol4∆
		5'-	ACAAAATGCAGCACGGAATATGGGACTACTTCGCGCAA		CAGTATAATTTTATAAACCCTGGTTTTGGTTTTGTAG-3'		Sequence	Size
			ATATGGGACTACTTCGCGCA-	A	CAGTATAATTTTATAAACCC	1	A	1		0.0597451	0.0653059	0.0849355	0.0699955		0.0823957	0.0670424	0.0756056	0.0750146		0	0	0
			GAATATGGGACTACTTCGCG-AA	C	CAGTATAATTTTATAAAC	1	/	0		0.0138415	0.0242473	0.00871887	0.0156025		0.0242642	0.0191259	0.0275449	0.023645		0	0	0
			TATGGGACTACTTCGCGCAA	C	-AGTATAATTTTATAAACCCT	1	/	0		0.00521336	0.00219842	0.0100414	0.00581772		0.00962545	0.00297062	0.0031726	0.00525622		0	0	0
	*		CGGAATATGGGACTACTTCG-GCAA	C	CAGTATAATTTTATAA	1	/	0		0.00328441	0	0	0.0010948		0.00167109	0	0.000653564	0.000774883		0	0	0
			TGGGACTACTTCGCGCAA	G	CA-TATAATTTTATAAACCCTGG	1	/	0		0.00263275	0.00193978	0.00146947	0.002014		0.0016488	0.00693823	0.00565268	0.00474657		0	0	0
			GGAATATGGGACTACTTCGC-CAA	G	CAGTATAATTTTATAAA	1	/	0		0	0.00155182	0	0.000517275		0.000378779	0.00258403	0.00058864	0.00118382		0	0	0
	*		ACGGAATATGGGACTACTTC-CGCAA	G	CAGTATAATTTTATA	1	/	0		0	0	0	0		0	0	0.000233725	7.79083e-05		0	0	0
			ATGGGACTACTTCGCGCAA	A	C-GTATAATTTTATAAACCCTG	1	/	0		0	0	0	0		0.000401061	0.000203467	0.000779083	0.000461203		0	0	0
	*		GACTACTTCGCGCAA	T	CAGTA-AATTTTATAAACCCTGGTTT	1	/	0		0	0	0	0		0	0	0.000181786	6.05953e-05		0	0	0
	*		GGGACTACTTCGCGCAA	T	CAG-ATAATTTTATAAACCCTGGT	1	/	0		0	0	0	0		0	0	4.76106e-05	1.58702e-05		0	0	0
			TATGGGACTACTTCGCGCAA	CA	--GTATAATTTTATAAACCCTG	2	A	1		0.0490316	0.0223937	0.054199	0.0418748		0.0326196	0.0302352	0.0276574	0.0301707		0	0	0
			GGAATATGGGACTACTTCGC--AA	GC	CAGTATAATTTTATAAAC	2	GC	2		0.026536	0.0440977	0.0212828	0.0306388		0.0407522	0.0341011	0.0319727	0.0356087		0.0379313	0.0492018	0.0435665
			TGGGACTACTTCGCGCAA	GT	CA--ATAATTTTATAAACCCTGGT	2	/	0		0.00112087	0.0027588	0	0.00129322		0.00240636	0.000671441	0.00138504	0.00148761		0	0	0
			AATATGGGACTACTTCGCGC--	AA	CAGTATAATTTTATAAACCC	2	/	0		0	0	0	0		0.00158196	0.0024823	0.000424167	0.00149614		0	0	0
			ATGGGACTACTTCGCGCAA	AG	C--TATAATTTTATAAACCCTGG	2	/	0		0	0	0	0		0	0.000101734	0.000112534	7.14226e-05		0	0	0
			GAATATGGGACTACTTCGCG--A	CA	CAGTATAATTTTATAAACC	2	/	0		0	0	0	0		0	0	0.000138504	4.61679e-05		0	0	0
			ATATGGGACTACTTCGCGCA-	ACA	--GTATAATTTTATAAACCCTG	3	CA	2		0.302818	0.366511	0.443682	0.371004		0.465208	0.403597	0.377639	0.415481		0.814468	0.846506	0.830487
			GGAATATGGGACTACTTCGC---A	GCA	CAGTATAATTTTATAAACC	3	/	0		0.0426192	0.0136	0.0339203	0.0300465		0.0191841	0.0173354	0.0160881	0.0175358		0.0570648	0.0901596	0.0736122
			TGGGACTACTTCGCGCAA	GTA	CA---TAATTTTATAAACCCTGGTT	3	A	1		0.00857597	0.0258637	0.0102863	0.0149087		0.0183151	0.0161553	0.0184902	0.0176535		0	0	0
	*		ACGGAATATGGGACTACTTC---CAA	GCG	CAGTATAATTTTATAAA	3	/	0		0.00656883	0	0	0.00218961		0	0	0	0		0	0	0
			TATGGGACTACTTCGCGCAA	CAG	---TATAATTTTATAAACCCTGG	3	/	0		0.00182467	0.00558226	0.00604933	0.00448542		0.00254005	0.00742655	0.00444943	0.00480534		0	0	0
			CGGAATATGGGACTACTTCG---AA	CGC	CAGTATAATTTTATAAAC	3	/	0		0.00106874	0	0	0.000356246		0.000155968	0	0.000160145	0.000105371		0	0	0
			ATATGGGACTACTTCGCGCA-	ACAG	---TATAATTTTATAAACCCTGG	4	/	0		0.00398822	0.00165959	0	0.0018826		0	0	0.000142832	4.76106e-05		0	0	0
			AATATGGGACTACTTCGCGC--	AACA	--GTATAATTTTATAAACCCTG	4	/	0		0.00119907	0.00538828	0	0.00219578		0	0.00942053	0.00411182	0.00451078		0.00110293	0.00170113	0.00140203
			GAATATGGGACTACTTCGCG---	CAAC	-AGTATAATTTTATAAACCCT	4	/	0		0.0010166	0	0.00519213	0.00206958		0.00291883	0.000142427	0.000476106	0.00117912		0	0	0
			ATGGGACTACTTCGCGCAA	AGTA	C----TAATTTTATAAACCCTGGTT	4	/	0		0	0	0	0		0.00104721	0	0	0.000349071		0	0	0
			TGGGACTACTTCGCGCAA	GTAT	CA----AATTTTATAAACCCTGGTTT	4	/	0		0	0	0	0		0	0.000874908	0.000393869	0.000422926		0	0	0
			ACGGAATATGGGACTACTTC----AA	GCGC	CAGTATAATTTTATAAAC	4	C	1		0	0	0	0		0	0	0.000264022	8.80075e-05		0	0	0
			TGGGACTACTTCGCGCAA	GTATA	CA-----ATTTTATAAACCCTGGTTTT	5	A	1		0.00870631	0.00288812	0.00061228	0.0040689		0.00158196	0	0.00168368	0.00108855		0	0	0
			TATGGGACTACTTCGCGCAA	CAGTA	-----TAATTTTATAAACCCTGGTT	5	A	1		0.00609963	0.00224152	0.0137885	0.00737656		0.00238408	0	0.000554014	0.000979366		0	0	0
			GAATATGGGACTACTTCGCG---	CAACA	--GTATAATTTTATAAACCCTG	5	/	0		0.00294555	0.000323297	0	0.00108961		0	0	0.000255366	8.5122e-05		0	0	0
			GGAATATGGGACTACTTCGC----	GCAAC	-AGTATAATTTTATAAACCCT	5	C	1		0.00250241	0.0065737	0.0019348	0.00367031		0.00528063	0.00793522	0.00342363	0.00554649		0.0106936	0.000915991	0.00580482
			ACGGAATATGGGACTACTTC-----A	GCGCA	CAGTATAATTTTATAAACC	5	/	0		0	0.000862125	0	0.000287375		0	0	0	0		0	0	0
			AATATGGGACTACTTCGCGC--	AACAG	---TATAATTTTATAAACCCTGG	5	/	0		0	0	0	0		0	0	5.62671e-05	1.87557e-05		0	0	0
			CGGAATATGGGACTACTTCG-----	CGCAAC	-AGTATAATTTTATAAACCCT	6	/	0		0.00505696	0.00752204	0.00984546	0.00747482		0	0	0.00138071	0.000460236		0	0	0
			GAATATGGGACTACTTCGCG---	CAACAG	---TATAATTTTATAAACCCTGG	6	G	1		0.00367542	0	0.00658813	0.00342118		0.00267374	0.00360137	0.00302544	0.00310018		0.0205002	0.00457995	0.0125401
			TGGGACTACTTCGCGCAA	GTATAA	CA------TTTTATAAACCCTGGTTTTG	6	A	1		0.00187681	0.00318986	0.0019593	0.00234199		0.00144827	0.00404899	0.00421137	0.00323621		0	0	0
			ATATGGGACTACTTCGCGCA-	ACAGTA	-----TAATTTTATAAACCCTGGTT	6	A	1		0	0	0.00367368	0.00122456		0	0	0.000212084	7.06945e-05		0	0	0
			ACGGAATATGGGACTACTTC------	GCGCAA	CAGTATAATTTTATAAACCC	6	/	0		0	0	0	0		0	0	0.000246709	8.22365e-05		0	0	0
			TATGGGACTACTTCGCGCAA	CAGTAT	------AATTTTATAAACCCTGGTTT	6	/	0		0	0	0	0		0	0	8.65647e-05	2.88549e-05		0	0	0
			GGAATATGGGACTACTTCGC----	GCAACAG	---TATAATTTTATAAACCCTGG	7	/	0		0.00419675	0	0.00122456	0.0018071		0	0	0	0		0	0	0
			ACGGAATATGGGACTACTTC------	GCGCAAC	-AGTATAATTTTATAAACCCT	7	C	1		0.000886271	0	0	0.000295424		0	0	0.000173129	5.77098e-05		0	0	0
			TGGGACTACTTCGCGCAA	GTATAAT	CA-------TTTATAAACCCTGGTTTTGG	7	/	0		0	0	0	0		0	0	6.05953e-05	2.01984e-05		0	0	0
			TATGGGACTACTTCGCGCAA	CAGTATAA	--------TTTTATAAACCCTGGTTTTG	8	AA	2		0.0319839	0.00103455	0.0141559	0.0157248		0.000222811	0.0012208	0.0018092	0.00108427		0.00110293	0.000261712	0.000682322
			CACGGAATATGGGACTACTT-------	CGCGCAAC	-AGTATAATTTTATAAACCCT	8	/	0		0.0073769	0	0	0.00245897		0	0	0	0		0	0	0
			CGGAATATGGGACTACTTCG-----	CGCAACAG	---TATAATTTTATAAACCCTGG	8	G	1		0.00526549	0	0	0.00175516		0.00191618	0	0.000558342	0.00082484		0	0	0
			GAATATGGGACTACTTCGCG---	CAACAGTA	-----TAATTTTATAAACCCTGGTT	8	/	0		0	0	0	0		0	0.000508668	0	0.000169556		0	0	0
			ATATGGGACTACTTCGCGCA-	ACAGTATAA	--------TTTTATAAACCCTGGTTTTG	9	A	1		0.00172041	0	0	0.000573469		0	0	0.000225068	7.50228e-05		0	0	0
			GCACGGAATATGGGACTACT--------	TCGCGCAAC	-AGTATAATTTTATAAACCCT	9	/	0		0.00156401	0	0	0.000521336		0	0	0	0		0	0	0
			ACGGAATATGGGACTACTTC------	GCGCAACAG	---TATAATTTTATAAACCCTGG	9	/	0		0.00117301	0	0	0.000391002		0	0	0	0		0	0	0
			TATGGGACTACTTCGCGCAA	CAGTATAAT	---------TTTATAAACCCTGGTTTTGG	9	/	0		0.000260668	0	0	8.68893e-05		0	0	0	0		0	0	0
			TGGGACTACTTCGCGCAA	GTATAATTT	CA---------TATAAACCCTGGTTTTGGTT	9	/	0		0	0	0	0		0	0	0.00076177	0.000253923		0	0	0
			GCACGGAATATGGGACTACT--------	TCGCGCAACA	--GTATAATTTTATAAACCCTG	10	/	0		0.00388395	0	0	0.00129465		0	0	0	0		0	0	0
			AGCACGGAATATGGGACTAC---------	TTCGCGCAAC	-AGTATAATTTTATAAACCCT	10	AC	2		0	0	0	0		0	0	0.000571327	0.000190442		0	0	0
			TGCAGCACGGAATATGGGAC----------AA	TACTTCGCGC	CAGTATAATTTTATAAAC	10	C	1		0	0	0	0		0	0	3.02977e-05	1.00992e-05		0	0	0
			CACGGAATATGGGACTACTT-------	CGCGCAACAGT	----ATAATTTTATAAACCCTGGT	11	T	1		0.00542189	0	0	0.0018073		0	0	0	0		0	0	0
			GCACGGAATATGGGACTACT--------	TCGCGCAACAGT	----ATAATTTTATAAACCCTGGT	12	T	1		0.0136069	0	0	0.00453562		0	0	0	0		0	0	0
			ACGGAATATGGGACTACTTC------	GCGCAACAGTAT	------AATTTTATAAACCCTGGTTT	12	/	0		0	0	0.00484926	0.00161642		0	0	0	0		0	0	0
			CAGCACGGAATATGGGACTA----------	CTTCGCGCAACA	--GTATAATTTTATAAACCCTG	12	A	1		0	0	0	0		0.00115862	0	0	0.000386206		0	0	0
			GAATATGGGACTACTTCGCG---	CAACAGTATAATT	----------TTATAAACCCTGGTTTTGGT	13	/	0		0.00159007	0	0	0.000530025		0	0	0	0		0	0	0
			TGCAGCACGGAATATGGGAC------------	TACTTCGCGCAAC	-AGTATAATTTTATAAACCCT	13	AC	2		0	0	0	0		0.000913527	0.000529014	8.22365e-05	0.000508259		0	0	0
			TGGGACTACTTCGCGCAA	GTATAATTTTATA	CA-------------AACCCTGGTTTTGGTTTTGT	13	A	1		0	0	0	0		0.000824402	0	0.000246709	0.000357037		0	0	0
			TATGGGACTACTTCGCGCAA	CAGTATAATTTTA	-------------TAAACCCTGGTTTTGGTTTT	13	A	1		0	0	0	0		0	0	4.32824e-05	1.44275e-05		0	0	0
			TGGGACTACTTCGCGCAA	GTATAATTTTATAA	CA--------------ACCCTGGTTTTGGTTTTGTA	14	A	1		0	0.000301744	0	0.000100581		0.000935808	0	0.000727144	0.000554317		0	0	0
			CAGCACGGAATATGGGACTA----------	CTTCGCGCAACAGTA	-----TAATTTTATAAACCCTGGTT	15	TA	2		0.00471809	0.00125008	0.0228258	0.00959799		0	0	0	0		0	0	0
			ATGCAGCACGGAATATGGGA-------------	CTACTTCGCGCAACA	--GTATAATTTTATAAACCCTG	15	A	1		0.00424889	0	0	0.0014163		0	0	0	0		0	0	0
			TGGGACTACTTCGCGCAA	GTATAATTTTATAAA	CA---------------CCCTGGTTTTGGTTTTGTAG	15	A	1		0	0	0	0		0	0	0.000155817	5.19388e-05		0	0	0
			CACGGAATATGGGACTACTT-------	CGCGCAACAGTATAAT	---------TTTATAAACCCTGGTTTTGG	16	T	1		0.00192894	0	0	0.000642981		0	0	0	0		0	0	0
			TATGGGACTACTTCGCGCAA	CAGTATAATTTTATAA	----------------ACCCTGGTTTTGGTTTTGTA	16	AA	2		0	0	0	0		0	0	8.65647e-05	2.88549e-05		0	0	0
			AATGCAGCACGGAATATGGG--------------	ACTACTTCGCGCAACAG	---TATAATTTTATAAACCCTGG	17	G	1		0.00719443	0	0	0.00239814		0	0	0	0		0	0	0
			CACGGAATATGGGACTACTT-------	CGCGCAACAGTATAATT	----------TTATAAACCCTGGTTTTGGT	17	TT	2		0.00669916	0.000387956	0.0173643	0.00815046		0.000757559	0	0	0.00025252		0.0245762	0	0.0122881
			ATGGGACTACTTCGCGCAA	AGTATAATTTTATAAAC	C-----------------CCTGGTTTTGGTTTTGTAGA	17	AAC	3		0.00281521	0.00431062	0.0024981	0.00320798		0.00528063	0.0046594	0.00370497	0.00454833		0.00752871	0.000392567	0.00396064
			AAAATGCAGCACGGAATATG----------------	GGACTACTTCGCGCAAC	-AGTATAATTTTATAAACCCT	17	/	0		0.00198108	0	0	0.000660359		0	0	0	0		0	0	0
			CAGCACGGAATATGGGACTA----------	CTTCGCGCAACAGTATA	-------ATTTTATAAACCCTGGTTTT	17	TA	2		0.000495269	0	0.00732287	0.00260605		0	0	0	0		0	0	0
			GAATATGGGACTACTTCGCG---	CAACAGTATAATTTTAT	--------------AAACCCTGGTTTTGGTTTTG	17	/	0		0	0.00140095	0	0.000466984		0	0	0	0		0	0	0
			TGGGACTACTTCGCGCAA	GTATAATTTTATAAACC	CA-----------------CTGGTTTTGGTTTTGTAGAG	17	/	0		0	0	0	0		0	0.000447628	0	0.000149209		0	0	0
			ATATGGGACTACTTCGCGCA-	ACAGTATAATTTTATAAA	-----------------CCCTGGTTTTGGTTTTGTAG	18	A	1		0.00448349	0	0	0.0014945		0	0	0	0		0	0	0
			CAAAATGCAGCACGGAATAT-----------------	GGGACTACTTCGCGCAAC	-AGTATAATTTTATAAACCCT	18	/	0		0.00391002	0	0	0.00130334		0	0	0	0		0	0	0
			CAGCACGGAATATGGGACTA----------	CTTCGCGCAACAGTATAA	--------TTTTATAAACCCTGGTTTTG	18	A	1		0.00273701	0	4.89824e-05	0.000928665		0	0	0	0		0	0	0
			CACGGAATATGGGACTACTT-------	CGCGCAACAGTATAATTT	-----------TATAAACCCTGGTTTTGGTT	18	TT	2		0.00187681	0	0	0.000625603		0	0	0	0		0	0	0
			AAATGCAGCACGGAATATGG---------------	GACTACTTCGCGCAACAG	---TATAATTTTATAAACCCTGG	18	G	1		0	0	0	0		0	0	0.000181786	6.05953e-05		0	0	0
			CACGGAATATGGGACTACTT-------	CGCGCAACAGTATAATTTT	------------ATAAACCCTGGTTTTGGTTT	19	TT	2		0.00312801	0	0	0.00104267		0	0	0.000199099	6.63663e-05		0	0	0
			AATATGGGACTACTTCGCGC--	AACAGTATAATTTTATAAA	-----------------CCCTGGTTTTGGTTTTGTAG	19	/	0		0	0.0013794	0	0.0004598		0	0	0	0		0	0	0
			ACAAAATGCAGCACG--------------------CAA	GAATATGGGACTACTTCGCG	CAGTATAATTTTATAAA	20	CG	2		0	0	0	0		0	0.000101734	0	3.39112e-05		0	0	0
			ACAAAATGCAGCACGGAA--------------------	TATGGGACTACTTCGCGCAA	CAGTATAATTTTATAAACCC	20	AA	2		0	0	0	0		0	0	0.000225068	7.50228e-05		0	0	0
			GGAATATGGGACTACTTCGC----	GCAACAGTATAATTTTATAA	----------------ACCCTGGTTTTGGTTTTGTA	20	/	0		0	0	0	0		0	0	1.29847e-05	4.32824e-06		0	0	0
			AATATGGGACTACTTCGCGC--	AACAGTATAATTTTATAAACCC	--------------------TGGTTTTGGTTTTGTAGAGT	22	C	1		0.00145974	0	0.00342877	0.0016295		0	0.00111907	0	0.000373023		0	0	0
			ACAAAATGCAGCACGGA---------------------	ATATGGGACTACTTCGCGCAACA	--GTATAATTTTATAAACCCTG	23	A	1		0	0.00258637	0	0.000862125		0	0	0	0		0	0	0
			CAAAATGCAGCACGGAATAT-----------------	GGGACTACTTCGCGCAACAGTAT	------AATTTTATAAACCCTGGTTT	23	TAT	3		0	0	0	0		0	0	0	0		0	0.00261712	0.00130856
			ACAAAATGCAGCA------------------------A	CGGAATATGGGACTACTTCGCGCA	CAGTATAATTTTATAAACC	24	GCA	3		0	0	0	0		0	0.0012208	5.62671e-05	0.00042569		0	0	0
			ACGGAATATGGGACTACTTC------	GCGCAACAGTATAATTTTATAAACC	-------------------CTGGTTTTGGTTTTGTAGAG	25	C	1		0.00443135	0	0	0.00147712		0	0	0.000264022	8.80075e-05		0.0140024	0	0.00700122
			ACAAAATGCAGCAC------------------------	GGAATATGGGACTACTTCGCGCAAC	-AGTATAATTTTATAAACCCT	25	AC	2		0.00198108	0	0	0.000660359		0	0	4.32824e-05	1.44275e-05		0	0	0
			ACAAAATGCAGCACGGAATA------------------	TGGGACTACTTCGCGCAACAGTATA	-------ATTTTATAAACCCTGGTTTT	25	ATA	3		0	0	0	0		0	0.000976642	0	0.000325547		0	0	0
			GCACGGAATATGGGACTACT--------	TCGCGCAACAGTATAATTTTATAAACC	-------------------CTGGTTTTGGTTTTGTAGAG	27	/	0		0.000782003	0	0	0.000260668		0	0	0	0		0	0	0
			ACAAAATGCA---------------------------A	GCACGGAATATGGGACTACTTCGCGCA	CAGTATAATTTTATAAACC	27	GCA	3		0	0.00269414	0	0.000898047		0	0.000162774	0.000376557	0.000179777		0	0	0
			ACAAAATGCAGCACGGAAT-------------------	ATGGGACTACTTCGCGCAACAGTATAAT	---------TTTATAAACCCTGGTTTTGG	28	AAT	3		0.00161614	0	0	0.000538714		0	0	0	0		0	0	0
			CAAAATGCAGCACGGAATAT-----------------	GGGACTACTTCGCGCAACAGTATAATTT	---TATAAACCCTGGTTTTGGTT	28	T	1		0	0	0	0		0	0	9.95494e-05	3.31831e-05		0	0	0
			GCACGGAATATGGGACTACT--------	TCGCGCAACAGTATAATTTTATAAACCCT	---------------------GGTTTTGGTTTTGTAGAGT	29	CT	2		0.00662096	0	0	0.00220699		0	0	0.000696846	0.000232282		0	0	0
			ACAAAATGCAG---------------------------	CACGGAATATGGGACTACTTCGCGCAACAG	---TATAATTTTATAAACCCTGG	30	CAG	3		0	0	0.00102863	0.000342877		0	0	7.79083e-05	2.59694e-05		0	0	0
			ACAAAATGCAGCACGGAATA------------------	TGGGACTACTTCGCGCAACAGTATAATTTTATA	---------------AACCCTGGTTTTGGTTTTGT	33	ATA	3		0.00153794	0	0	0.000512647		0	0	0	0		0	0	0
			AATGGCACGCGGACAAAATG//----------------	CAGCACGGAATATGGGACTACTTCGCGCAACAG	---TATAATTTTATAAACCCTGG	33	G	1		0	0	0	0		0	0	0.000251038	8.36792e-05		0	0	0
			ACAAAATGCAGCACGGAA--------------------	TATGGGACTACTTCGCGCAACAGTATAATTTTATAAA	-----------------CCCTGGTTTTGGTTTTGTAG	37	AA	2		0	0.00189667	0	0.000632225		0	0	0	0		0	0	0
			ACAAAATGCAGCACGGA---------------------	ATATGGGACTACTTCGCGCAACAGTATAATTTTATAAA	-----------------CCCTGGTTTTGGTTTTGTAG	38	A	1		0	0.000431062	0	0.000143687		0	0	0	0		0	0	0
			TCTGCTCGCTGAAGAATGGC//----------------	ACGCGGACAAAATGCAGCACGGAATATGGGACTACTTCGCGCAACA	--GTATAATTTTATAAACCCTG	46	/	0		0	0	0	0		0	0	0.000216412	7.21373e-05		0	0	0
			TCTTCTCTGCTCGCTGAAGA//----------------	ATGGCACGCGGACAAAATGCAGCACGGAATATGGGACTACTTCGCGCAA	CAGTATAATTTTATAAACCC	49	A	1		0	0	0	0		0	0	5.19388e-05	1.73129e-05		0	0	0
			CACGGAATATGGGACTACTT-------	CGCGCAACAGTATAATTTTATAAACCCTGGTTTTGGTTTTGTAGAGTGGTTGACGAAT	-----------------//AATTATGCTGAAGTACGTGG	58	T	1		0	0.00329763	0	0.00109921		0	0	0	0		0	0	0
			AATATGGGACTACTTCGCGC--	AACAGTATAATTTTATAAACCCTGGTTTTGGTTTTGTAGAGTGGTTGACGAATAATTATGC	-----------------//TGAAGTACGTGGTGACGGAT	61	GC	2		0	0	0	0		0	0	0.00014716	4.90533e-05		0	0	0
			CTCTGCTCGCTGAAGAATGG//----------------	CACGCGGACAAAATGCAGCACGGAATATGGGACTACTTCGCGCAACAGTATAATTTTATAAACCCT	---------------------GGTTTTGGTTTTGTAGAGT	66	/	0		0	0	0	0		0	0	1.73129e-05	5.77098e-06		0	0	0
			TTTGGCTCCGGTGTAAAACA//----------------	AAATGTCTTGTCTTCTCTGCTCGCTGAAGAATGGCACGCGGACAAAATGCAGCACGGAATATGGGACTACTTCGCGCAACA	--GTATAATTTTATAAACCCTG	81	AACA	4		0	0	0	0		0	0.00111907	0	0.000373023		0	0	0
			CTCACAGTTTGGCTCCGGTG//-------------CAA	TAAAACAAAATGTCTTGTCTTCTCTGCTCGCTGAAGAATGGCACGCGGACAAAATGCAGCACGGAATATGGGACTACTTCGCG	CAGTATAATTTTATAAA	83	G	1		0	0	0	0		0	0	0.000428495	0.000142832		0	0	0
			CTCACAGTTTGGCTCCGGT//-----------------	GTAAAACAAAATGTCTTGTCTTCTCTGCTCGCTGAAGAATGGCACGCGGACAAAATGCAGCACGGAATATGGGACTACTTCGCGCAACAGT	----ATAATTTTATAAACCCTGGT	91	GT	2		0	0	0	0		0	0	0	0		0.00151054	0	0.000755269
			TGGGACTACTTCGCGCAA	GTATAATTTTATAAACCCTGGTTTTGGTTTTGTAGAGTGGTTGACGAATAATTATGCTGAAGTACGTGGTGACGGATATTGGGAAGATGTGTTTGTACA	CA---------------//TTTGGCCTTATAGAGTGTGG	99	ACA	3		0	0	0	0		0	0	0.000315961	0.00010532		0	0	0
			GTCTTCTCTGCTCGCTGAAG//----------------	AATGGCACGCGGACAAAATGCAGCACGGAATATGGGACTACTTCGCGCAACAGTATAATTTTATAAACCCTGGTTTTGGTTTTGTAGAGTGGTTGACGAATAATTATGCTGAAG	-----------------//TACGTGGTGACGGATATTGG	114	GCTGAAG	7		0	0	0	0		0.00309708	0	0	0.00103236		0	0	0
			AATATGGGACTACTTCGCGC--	AACAGTATAATTTTATAAACCCTGGTTTTGGTTTTGTAGAGTGGTTGACGAATAATTATGCTGAAGTACGTGGTGACGGATATTGGGAAGATGTGTTTGTACATTTGGCCTTATAGAGTGT	-----------------//GGTCGTGGCGGAGGTTGTTT	121	/	0		0	0	0	0		0	0	0	0		0	0.00170113	0.000850563
			CTCACAGTTTGGCTCC//--------------------	GGTGTAAAACAAAATGTCTTGTCTTCTCTGCTCGCTGAAGAATGGCACGCGGACAAAATGCAGCACGGAATATGGGACTACTTCGCGCAACAGTATAATTTTATAAACCCTGGTTTTGGTTTTGTAGAGTGGTTGACGAATAATTATGC	-----------------//TGAAGTACGTGGTGACGGAT	149	C	1		0	0	0	0		0	0	0.000194771	6.49235e-05		0	0	0
			CTCACAGTTTGGCTCCGGTG//----------------	TAAAACAAAATGTCTTGTCTTCTCTGCTCGCTGAAGAATGGCACGCGGACAAAATGCAGCACGGAATATGGGACTACTTCGCGCAACAGTATAATTTTATAAACCCTGGTTTTGGTTTTGTAGAGTGGTTGACGAATAATTATGCTGAAGTACGTGGTG	-----------------//ACGGATATTGGGAAGATGTG	159	GGTG	4		0	0	0	0		0	0	0.000376557	0.000125519		0	0	0
