# Supplementary material for: The CST complex mediates a post-resection non-homologous end joining repair pathway and promotes local deletions in Saccharomyces cerevisiae
Source: Cell Genom. 2025 Jul 16;5(10):100947. doi: 10.1016/j.xgen.2025.100947 (PMC12791002; doi:10.1016/j.xgen.2025.100947)
Supplement: Data S2. Raw data output from SIQ software for all analyzed strains, related to Figures 2, 3, 4, and 6 [file mmc3.xlsx]

## Sheet: WT circular LYS2
countEvents	fraction	fraction wo WT	Experiment	Alias	Raw	leftFlank	del	rightFlank	insertion	delStart	delEnd	delRelativeStart	delRelativeEnd	delRelativeStartRight	delRelativeEndRight	delRelativeStartTD	delRelativeEndTD	getHomologyColor	homology	homologyLength	homologyMismatch10%	homologyLengthMismatch10%	homologyMismatch10%ref	homologyLengthMismatch10%ref	delSize	insSize	Mod3	SNVMutation	Type	SecondaryType
1179	0.160539	0.160605	1	WT circular	TGCTCATCAATCGTTCGGACTCGACGAATTTGGTCGTTCAGGCAAGGGGCCTGAAATTTACAAATTGTTCGATTTCACAGCGGACGGTGTTGCGTCAAGGGCTGAAAAGACAATCAGTTGCTTTCTCCTATGGGAAGAGCTTTCTAAGTCTGAAGAAGTAAACAGTTCTTTGCTATTTCACACTTCCTGGTTGATGGTCACTTGCTGCCTGAA	AAGGGCTGAAAAGACAATCA	ATTACTACAAAGGAAAGCA	GTTGCTTTCTCCTATGGGAA		126	145	-7	12	-7	12	-7	12	#0D99B2	CA	2	CA	2	CA	2	19	0	2		DELETION	DELETION
322	0.0438453	0.0438632	1	WT circular	TGCTCATCAATCGTTCGGACTCGACGAATTTGGTCGTTCAGGCAAGGGGCCTGAAATTTACAAATTGTTCGATTTCACAGCGGACGGTGTTGCGTCAAGGGCTGAAAAGACAATCAAAGGAAAGCAGTTGCTTTCTCCTATGGGAAGAGCTTTCTAAGTCTGAAGAAGTAAACAGTTCTTTGCTATTTCACACTTCCTGGTTGATGGTCACTTGCTGCCTGAA	AGGGCTGAAAAGACAATCAA	TTACTACAA	AGGAAAGCAGTTGCTTTCTC		127	136	-6	3	-6	3	-6	3	#054E61	CAA	3	CAA	3	CAA	3	9	0	0		DELETION	DELETION
281	0.0382625	0.0382782	1	WT circular	TGCTCATCAATCGTTCGGACTCGACGAATTTGGTCGTTCAGGCAAGGGGCCTGAAATTTACAAATTGTTCGATTTCACAGCGGACGGTGTTGCGTCAAGGGCTGAAAAGACAATCAATTACTCAAAGGAAAGCAGTTGCTTTCTCCTATGGGAAGAGCTTTCTAAGTCTGAAGAAGTAAACAGTTCTTTGCTATTTCACACTTCCTGGTTGATGGTCACTTGCTGCCTGAA	TGAAAAGACAATCAATTACT	A	CAAAGGAAAGCAGTTGCTTT		132	133	-1	0	-1	0	-1	0	#C9DDF2		0		0		0	1	0	2		DELETION	DELETION
245	0.0333606	0.0333742	1	WT circular	TGCTCATCAATCGTTCGGACTCGACGAATTTGGTCGTTCAGGCAAGGGGCCTGAAATTTACAAATTGTTCGATTTCACAGCGGACGGTGTTGCGTCAAGGGCTGAAAAGACAATCAATTACAAAGGAAAGCAGTTGCTTTCTCCTATGGGAAGAGCTTTCTAAGTCTGAAGAAGTAAACAGTTCTTTGCTATTTCACACTTCCTGGTTGATGGTCACTTGCTGCCTGAA	CTGAAAAGACAATCAATTAC	TAC	AAAGGAAAGCAGTTGCTTTC		131	134	-2	1	-2	1	-2	1	#054E61	TAC	3	TAC	3	TAC	3	3	0	0		DELETION	DELETION
234	0.0318627	0.0318758	1	WT circular	TGCTCATCAATCGTTCGGACTCGACGAATTTGGTCGTTCAGGCAAGGGGCCTGAAATTTACAAATTGTTCGATTTCACAGCGGACGGTGTTGCGTCAAGGGCTGAAAAGACAATCAATTACTAAAGGAAAGCAGTTGCTTTCTCCTATGGGAAGAGCTTTCTAAGTCTGAAGAAGTAAACAGTTCTTTGCTATTTCACACTTCCTGGTTGATGGTCACTTGCTGCCTGAA	GAAAAGACAATCAATTACTA	CA	AAGGAAAGCAGTTGCTTTCT		133	135	0	2	0	2	0	2	#6899D0	A	1	A	1	A	1	2	0	1		DELETION	DELETION
203	0.0276416	0.0276529	1	WT circular	TGCTCATCAATCGTTCGGACTCGACGAATTTGGTCGTTCAGGCAAGGGGCCTGAAATTTACAAATTGTTCGATTTCACAGCGGACGGTGTTGCGTCAAGGGCTGAAAAGACAATCAATTACTAAGGAAAGCAGTTGCTTTCTCCTATGGGAAGAGCTTTCTAAGTCTGAAGAAGTAAACAGTTCTTTGCTATTTCACACTTCCTGGTTGATGGTCACTTGCTGCCTGAA	GAAAAGACAATCAATTACTA	CAA	AGGAAAGCAGTTGCTTTCTC		133	136	0	3	0	3	0	3	#6899D0	A	1	A	1	A	1	3	0	0		DELETION	DELETION
197	0.0268246	0.0268356	1	WT circular	TGCTCATCAATCGTTCGGACTCGACGAATTTGGTCGTTCAGGCAAGGGGCCTGAAATTTACAAATTGTTCGATTTCACAGCGGACGGTGTTGCGTCAAGGGCTGAAAAGACAATCAATTACCAAAGGAAAGCAGTTGCTTTCTCCTATGGGAAGAGCTTTCTAAGTCTGAAGAAGTAAACAGTTCTTTGCTATTTCACACTTCCTGGTTGATGGTCACTTGCTGCCTGAA	CTGAAAAGACAATCAATTAC	TA	CAAAGGAAAGCAGTTGCTTT		131	133	-2	0	-2	0	-2	0	#C9DDF2		0		0		0	2	0	1		DELETION	DELETION
159	0.0216503	0.0216592	1	WT circular	TGCTCATCAATCGTTCGGACTCGACGAATTTGGTCGTTCAGGCAAGGGGCCTGAAATTTACAAATTGTTCGATTTCACAGCGGACGGTGTTGCGTCAAGGGCTGAAAAGACAAGCAGTTGCTTTCTCCTATGGGAAGAGCTTTCTAAGTCTGAAGAAGTAAACAGTTCTTTGCTATTTCACACTTCCTGGTTGATGGTCACTTGCTGCCTGAA	GTCAAGGGCTGAAAAGACAA	TCAATTACTACAAAGGAAA	GCAGTTGCTTTCTCCTATGG		123	142	-10	9	-10	9	-10	9	#0D99B2	AA	2	AA	2	AA	2	19	0	2		DELETION	DELETION
148	0.0201525	0.0201607	1	WT circular	TGCTCATCAATCGTTCGGACTCGACGAATTTGGTCGTTCAGGCAAGGGGCCTGAAATTTACAAATTGTTCGATTTCACAGCGGACGGTGTTGCGTCAAGGGCTGAAAAGACAATCAATTACTTTCTCCTATGGGAAGAGCTTTCTAAGTCTGAAGAAGTAAACAGTTCTTTGCTATTTCACACTTCCTGGTTGATGGTCACTTGCTGCCTGAA	TGAAAAGACAATCAATTACT	ACAAAGGAAAGCAGTTGCT	TTCTCCTATGGGAAGAGCTT		132	151	-1	18	-1	18	-1	18	#0D99B2	CT	2	CT	2	CT	2	19	0	2		DELETION	DELETION
138	0.0187908	0.0187985	1	WT circular	TGCTCATCAATCGTTCGGACTCGACGAATTTGGTCGTTCAGGCAAGGGGCCTGAAATTTACAAATTGTTCGATTTCACAGCGGACGGTGTTGCGTCAAGGGCTGAAAAGACAGTTGCTTTCTCCTATGGGAAGAGCTTTCTAAGTCTGAAGAAGTAAACAGTTCTTTGCTATTTCACACTTCCTGGTTGATGGTCACTTGCTGCCTGAA	CGTCAAGGGCTGAAAAGACA	ATCAATTACTACAAAGGAAAGCA	GTTGCTTTCTCCTATGGGAA		122	145	-11	12	-11	12	-11	12	#0D99B2	CA	2	CA	2	CA	2	23	0	1		DELETION	DELETION
126	0.0171569	0.0171639	1	WT circular	TGCTCATCAATCGTTCGGACTCGACGAATTTGGTCGTTCAGGCAAGGGGCCTGAAATTTACAAATTGTTCGATTTCACAGCGGACGGTGTTGCGTCAAGGGCTGAAAAGACAATCAAGCAGTTGCTTTCTCCTATGGGAAGAGCTTTCTAAGTCTGAAGAAGTAAACAGTTCTTTGCTATTTCACACTTCCTGGTTGATGGTCACTTGCTGCCTGAA	AGGGCTGAAAAGACAATCAA	TTACTACAAAGGAAA	GCAGTTGCTTTCTCCTATGG		127	142	-6	9	-6	9	-6	9	#0D99B2	AA	2	AA	2	AA	2	15	0	0		DELETION	DELETION
107	0.0145697	0.0145757	1	WT circular	TGCTCATCAATCGTTCGGACTCGACGAATTTGGTCGTTCAGGCAAGGGGCCTGAAATTTACAAATTGTTCGATTTCACAGCGGACGGTGTTGCGTCAAGGGCTGAAAAGACAATCAATTGCTTTCTCCTATGGGAAGAGCTTTCTAAGTCTGAAGAAGTAAACAGTTCTTTGCTATTTCACACTTCCTGGTTGATGGTCACTTGCTGCCTGAA	GGCTGAAAAGACAATCAATT	ACTACAAAGGAAAGCAGTT	GCTTTCTCCTATGGGAAGAG		129	148	-4	15	-4	15	-4	15	#0D99B2	TT	2	TT	2	TT	2	19	0	2		DELETION	DELETION
99	0.0134804	0.0134859	1	WT circular	TGCTCATCAATCGTTCGGACTCGACGAATTTGGTCGTTCAGGCAAGGGGCCTGAAATTTACAAATTGTTCGATTTCACAGCGGACGGTGTTGCGTCAAGGGCTGAAAAGCAGTTGCTTTCTCCTATGGGAAGAGCTTTCTAAGTCTGAAGAAGTAAACAGTTCTTTGCTATTTCACACTTCCTGGTTGATGGTCACTTGCTGCCTGAA	TTGCGTCAAGGGCTGAAAAG	ACAATCAATTACTACAAAGGAAAG	CAGTTGCTTTCTCCTATGGG		119	143	-14	10	-14	10	-14	10	#054E61	AAAG	4	AAAG	4	AAAG	4	24	0	0		DELETION	DELETION
92	0.0125272	0.0125324	1	WT circular	TGCTCATCAATCGTTCGGACTCGACGAATTTGGTCGTTCAGGCAAGGGGCCTGAAATTTACAAATTGTTCGATTTCACAGCGGACGGTGTTGCGTCAAGGGCTGAAAAGACAATCAATTACTAAAAGGAAAGCAGTTGCTTTCTCCTATGGGAAGAGCTTTCTAAGTCTGAAGAAGTAAACAGTTCTTTGCTATTTCACACTTCCTGGTTGATGGTCACTTGCTGCCTGAA	GAAAAGACAATCAATTACTA	C	AAAGGAAAGCAGTTGCTTTC		133	134	0	1	0	1	0	1	#C9DDF2		0		0		0	1	0	2		DELETION	DELETION
70	0.00953159	0.00953549	1	WT circular	TGCTCATCAATCGTTCGGACTCGACGAATTTGGTCGTTCAGGCAAGGGGCCTGAAATTTACAAATTGTTCGATTTCACAGCGGACGGTGTTGCGTCAAGTTGCTTTCTCCTATGGGAAGAGCTTTCTAAGTCTGAAGAAGTAAACAGTTCTTTGCTATTTCACACTTCCTGGTTGATGGTCACTTGCTGCCTGAA	GCGGACGGTGTTGCGTCAAG	GGCTGAAAAGACAATCAATTACTACAAAGGAAAGCAG	TTGCTTTCTCCTATGGGAAG		109	146	-24	13	-24	13	-24	13	#0D99B2	AG	2	AG	2	AG	2	37	0	2		DELETION	DELETION
60	0.00816993	0.00817327	1	WT circular	TGCTCATCAATCGTTCGGACTCGACGAATTTGGTCGTTCAGGCAAGGGGCCTGAAATTTACAAATTGTTCGATTTCACAGCGGACGGTGTTGCGTCAAGGGCTGAAAAGACAATCAATTACTAGCAGTTGCTTTCTCCTATGGGAAGAGCTTTCTAAGTCTGAAGAAGTAAACAGTTCTTTGCTATTTCACACTTCCTGGTTGATGGTCACTTGCTGCCTGAA	GAAAAGACAATCAATTACTA	CAAAGGAAA	GCAGTTGCTTTCTCCTATGG		133	142	0	9	0	9	0	9	#6899D0	A	1	A	1	A	1	9	0	0		DELETION	DELETION
55	0.00748911	0.00749217	1	WT circular	TGCTCATCAATCGTTCGGACTCGACGAATTTGGTCGTTCAGGCAAGGGGCCTGAAATTTACAAATTGTTCGATTTCACAGCGGACGGTGTTGCGTCAAGGGCTGAAAAGTTGCTTTCTCCTATGGGAAGAGCTTTCTAAGTCTGAAGAAGTAAACAGTTCTTTGCTATTTCACACTTCCTGGTTGATGGTCACTTGCTGCCTGAA	TTGCGTCAAGGGCTGAAAAG	ACAATCAATTACTACAAAGGAAAGCAG	TTGCTTTCTCCTATGGGAAG		119	146	-14	13	-14	13	-14	13	#0D99B2	AG	2	AG	2	AG	2	27	0	0		DELETION	DELETION
55	0.00748911	0.00749217	1	WT circular	TGCTCATCAATCGTTCGGACTCGACGAATTTGGTCGTTCAGGCAAGGGGCCTGAAATTTACAAATTGTTCGATTTCACAGCGGACGGTGTTGCGTCAAGGGCTGAAAAGACAATCAAAGCAGTTGCTTTCTCCTATGGGAAGAGCTTTCTAAGTCTGAAGAAGTAAACAGTTCTTTGCTATTTCACACTTCCTGGTTGATGGTCACTTGCTGCCTGAA	AGGGCTGAAAAGACAATCAA	TTACTACAAAGGAA	AGCAGTTGCTTTCTCCTATG		127	141	-6	8	-6	8	-6	8	#0D99B2	AA	2	AA	2	AA	2	14	0	1		DELETION	DELETION
52	0.00708061	0.0070835	1	WT circular	TGCTCATCAATCGTTCGGACTCGACGAATTTGGTCGTTCAGGCAAGGGGCCTGAAATTTACAAATTGTTCGATTTCACAGCGGACGGTGTTGCGTCAAGGGCTGAAAAGACAATCAATTACTAGGAAAGCAGTTGCTTTCTCCTATGGGAAGAGCTTTCTAAGTCTGAAGAAGTAAACAGTTCTTTGCTATTTCACACTTCCTGGTTGATGGTCACTTGCTGCCTGAA	GAAAAGACAATCAATTACTA	CAAA	GGAAAGCAGTTGCTTTCTCC		133	137	0	4	0	4	0	4	#6899D0	A	1	A	1	A	1	4	0	2		DELETION	DELETION
41	0.00558279	0.00558507	1	WT circular	TGCTCATCAATCGTTCGGACTCGACGAATTTGGTCGTTCAGGCAAGGGGCCTGAAATTTACAAATTGTTCGATTTCACAGCGGACGGTGTTGCGTCAAGGGCTGAAAAGACAATCAATTAAAGGAAAGCAGTTGCTTTCTCCTATGGGAAGAGCTTTCTAAGTCTGAAGAAGTAAACAGTTCTTTGCTATTTCACACTTCCTGGTTGATGGTCACTTGCTGCCTGAA	GCTGAAAAGACAATCAATTA	CTACA	AAGGAAAGCAGTTGCTTTCT		130	135	-3	2	-3	2	-3	2	#6899D0	A	1	A	1	A	1	5	0	1		DELETION	DELETION
38	0.00517429	0.00517641	1	WT circular	TGCTCATCAATCGTTCGGACTCGACGAATTTGGTCGTTCAGGCAAGGGGCCTGAAATTTACAAATTGTTCGATTTCACAGCGGACGGTGTTGCGTCAAGGGCTGAAAAGACAATCAATTAGTTGCTTTCTCCTATGGGAAGAGCTTTCTAAGTCTGAAGAAGTAAACAGTTCTTTGCTATTTCACACTTCCTGGTTGATGGTCACTTGCTGCCTGAA	GCTGAAAAGACAATCAATTA	CTACAAAGGAAAGCA	GTTGCTTTCTCCTATGGGAA		130	145	-3	12	-3	12	-3	12	#6899D0	A	1	A	1	A	1	15	0	0		DELETION	DELETION
38	0.00517429	0.00517641	1	WT circular	TGCTCATCAATCGTTCGGACTCGACGAATTTGGTCGTTCAGGCAAGGGGCCTGAAATTTACAAATTGTTCGATTTCACAGCGGACGGTGTTGCGTCAAGGGCTGAAAGCAGTTGCTTTCTCCTATGGGAAGAGCTTTCTAAGTCTGAAGAAGTAAACAGTTCTTTGCTATTTCACACTTCCTGGTTGATGGTCACTTGCTGCCTGAA	TGTTGCGTCAAGGGCTGAAA	AGACAATCAATTACTACAAAGGAAA	GCAGTTGCTTTCTCCTATGG		117	142	-16	9	-16	9	-16	9	#054E61	GAAA	4	GAAA	4	GAAA	4	25	0	2		DELETION	DELETION
36	0.00490196	0.00490396	1	WT circular	TGCTCATCAATCGTTCGGACTCGACGAATTTGGTCGTTCAGGCAAGGGGCCTGAAATTTACAAATTGTTCGATTTCACAGCGGACGGTGTTGCGTCAAGGGCTGAAAAGGAAAGCAGTTGCTTTCTCCTATGGGAAGAGCTTTCTAAGTCTGAAGAAGTAAACAGTTCTTTGCTATTTCACACTTCCTGGTTGATGGTCACTTGCTGCCTGAA	TTGCGTCAAGGGCTGAAAAG	ACAATCAATTACTACAAAG	GAAAGCAGTTGCTTTCTCCT		119	138	-14	5	-14	5	-14	5	#054E61	AAAG	4	AAAG	4	AAAG	4	19	0	2		DELETION	DELETION
36	0.00490196	0.00490396	1	WT circular	TGCTCATCAATCGTTCGGACTCGACGAATTTGGTCGTTCAGGCAAGGGGCCTGAAATTTACAAATTGTTCGATTTCACAGCGGACGGTGTTGCGTCAAGGGCTGAAAAGACAAAGCAGTTGCTTTCTCCTATGGGAAGAGCTTTCTAAGTCTGAAGAAGTAAACAGTTCTTTGCTATTTCACACTTCCTGGTTGATGGTCACTTGCTGCCTGAA	GTCAAGGGCTGAAAAGACAA	TCAATTACTACAAAGGAA	AGCAGTTGCTTTCTCCTATG		123	141	-10	8	-10	8	-10	8	#0D99B2	AA	2	AA	2	AA	2	18	0	0		DELETION	DELETION
34	0.00462963	0.00463152	1	WT circular	TGCTCATCAATCGTTCGGACTCGACGAATTTGGTCGTTCAGGCAAGGGGCCTGAAATTTACAAATTGTTCGATTTCACAGCGGACGGTGTTGCGTCAAGGGCTGAAAAGACAATCAAGGAAAGCAGTTGCTTTCTCCTATGGGAAGAGCTTTCTAAGTCTGAAGAAGTAAACAGTTCTTTGCTATTTCACACTTCCTGGTTGATGGTCACTTGCTGCCTGAA	AGGGCTGAAAAGACAATCAA	TTACTACAAA	GGAAAGCAGTTGCTTTCTCC		127	137	-6	4	-6	4	-6	4	#0D99B2	AA	2	AA	2	AA	2	10	0	2		DELETION	DELETION
33	0.00449346	0.0044953	1	WT circular	TGCTCATCAATCGTTCGGACTCGACGAATTTGGTCGTTCAGGCAAGGGGCCTGAAATTTACAAATTGTTCGATTTCACAGCGGACGGTGTTGCGTCAAGGGCTGAAAAGACAATCAATTACTAAGCAGTTGCTTTCTCCTATGGGAAGAGCTTTCTAAGTCTGAAGAAGTAAACAGTTCTTTGCTATTTCACACTTCCTGGTTGATGGTCACTTGCTGCCTGAA	GAAAAGACAATCAATTACTA	CAAAGGAA	AGCAGTTGCTTTCTCCTATG		133	141	0	8	0	8	0	8	#6899D0	A	1	A	1	A	1	8	0	1		DELETION	DELETION
31	0.00422113	0.00422286	1	WT circular	TGCTCATCAATCGTTCGGACTCGACGAATTTGGTCGTTCAGGCAAGGGGCCTGAAATTTACAAATTGTTCGATTTCACAGCGGACGGTGTTGCGTCAAGGGAAAGCAGTTGCTTTCTCCTATGGGAAGAGCTTTCTAAGTCTGAAGAAGTAAACAGTTCTTTGCTATTTCACACTTCCTGGTTGATGGTCACTTGCTGCCTGAA	GGACGGTGTTGCGTCAAGGG	CTGAAAAGACAATCAATTACTACAAAGG	AAAGCAGTTGCTTTCTCCTA		111	139	-22	6	-22	6	-22	6	#0D99B2	GG	2	GG	2	GG	2	28	0	2		DELETION	DELETION
22	0.00299564	0.00299687	1	WT circular	TGCTCATCAATCGTTCGGACTCGACGAATTTGGTCGTTCAGGCAAGGGGCCTGAAATTTACAAATTGTTCGATTTCACAGCGGACGGAGTTGCTTTCTCCTATGGGAAGAGCTTTCTAAGTCTGAAGAAGTAAACAGTTCTTTGCTATTTCACACTTCCTGGTTGATGGTCACTTGCTGCCTGAA	TTCGATTTCACAGCGGACGG	TGTTGCGTCAAGGGCTGAAAAGACAATCAATTACTACAAAGGAAAGC	AGTTGCTTTCTCCTATGGGA		97	144	-36	11	-36	11	-36	11	#C9DDF2		0		0		0	47	0	1		DELETION	DELETION
22	0.00299564	0.00299687	1	WT circular	TGCTCATCAATCGTTCGGACTCGACGAATTTGGTCGTTCAGGCAAGGGGCCTGAAATTTACAAATTGTTCGATTTCACAGCGGACGGTGTTGCGTCAAGGGCTGGAAAGCAGTTGCTTTCTCCTATGGGAAGAGCTTTCTAAGTCTGAAGAAGTAAACAGTTCTTTGCTATTTCACACTTCCTGGTTGATGGTCACTTGCTGCCTGAA	CGGTGTTGCGTCAAGGGCTG	AAAAGACAATCAATTACTACAAAG	GAAAGCAGTTGCTTTCTCCT		114	138	-19	5	-19	5	-19	5	#6899D0	G	1	G	1	G	1	24	0	0		DELETION	DELETION
21	0.00285948	0.00286065	1	WT circular	TGCTCATCAATCGTTCGGACTCGACGAATTTGGTCGTTCAGGCAAGGGGCCTGAAATTTACAAATTGTTCGATTTCACAGCGAAGGAAAGCAGTTGCTTTCTCCTATGGGAAGAGCTTTCTAAGTCTGAAGAAGTAAACAGTTCTTTGCTATTTCACACTTCCTGGTTGATGGTCACTTGCTGCCTGAA	AATTGTTCGATTTCACAGCG	GACGGTGTTGCGTCAAGGGCTGAAAAGACAATCAATTACTACA	AAGGAAAGCAGTTGCTTTCT		92	135	-41	2	-41	2	-41	2	#C9DDF2		0		0		0	43	0	2		DELETION	DELETION
20	0.00272331	0.00272442	1	WT circular	TGCTCATCAATCGTTCGGACTCGACGAATTTGGTCGTTCAGGCAAGGGGCCTGAAATTTACAAATTGTTCGATTTCACAGCGGACGGCAGTTGCTTTCTCCTATGGGAAGAGCTTTCTAAGTCTGAAGAAGTAAACAGTTCTTTGCTATTTCACACTTCCTGGTTGATGGTCACTTGCTGCCTGAA	TTCGATTTCACAGCGGACGG	TGTTGCGTCAAGGGCTGAAAAGACAATCAATTACTACAAAGGAAAG	CAGTTGCTTTCTCCTATGGG		97	143	-36	10	-36	10	-36	10	#6899D0	G	1	G	1	G	1	46	0	2		DELETION	DELETION
18	0.00245098	0.00245198	1	WT circular	TGCTCATCAATCGTTCGGACTCGACGAATTTGGTCGTTCAGGCAAGGGGCCTGAAATTTACAAATTGTTCGATTTCACAGCGGACGGTGTTGCGTCAAGGGCTAGTTGCTTTCTCCTATGGGAAGAGCTTTCTAAGTCTGAAGAAGTAAACAGTTCTTTGCTATTTCACACTTCCTGGTTGATGGTCACTTGCTGCCTGAA	ACGGTGTTGCGTCAAGGGCT	GAAAAGACAATCAATTACTACAAAGGAAAGC	AGTTGCTTTCTCCTATGGGA		113	144	-20	11	-20	11	-20	11	#C9DDF2		0		0		0	31	0	2		DELETION	DELETION
18	0.00245098	0.00245198	1	WT circular	TGCTCATCAATCGTTCGGACTCGACGAATTTGGTCGTTCAGGCAAGGGGCCTGAAATTTACAAATTGTTCGATTTCACAGCGGACGGTGTTGCGTCAAGGGCTGAAAAGACAATCAGCAGTTGCTTTCTCCTATGGGAAGAGCTTTCTAAGTCTGAAGAAGTAAACAGTTCTTTGCTATTTCACACTTCCTGGTTGATGGTCACTTGCTGCCTGAA	AAGGGCTGAAAAGACAATCA	ATTACTACAAAGGAAA	GCAGTTGCTTTCTCCTATGG		126	142	-7	9	-7	9	-7	9	#6899D0	A	1	A	1	A	1	16	0	2		DELETION	DELETION
15	0.00204248	0.00204332	1	WT circular	TGCTCATCAATCGTTCGGACTCGACGAATTTGGTCGTTCAGGCAAGGGGCCTGAAATTTACAAATTGTTCGATTTCACAGCGGACGGTGCTTTCTCCTATGGGAAGAGCTTTCTAAGTCTGAAGAAGTAAACAGTTCTTTGCTATTTCACACTTCCTGGTTGATGGTCACTTGCTGCCTGAA	CGATTTCACAGCGGACGGTG	TTGCGTCAAGGGCTGAAAAGACAATCAATTACTACAAAGGAAAGCAGTTG	CTTTCTCCTATGGGAAGAGC		99	149	-34	16	-34	16	-34	16	#0D99B2	TG	2	TG	2	TG	2	50	0	1		DELETION	DELETION
14	0.00190632	0.0019071	1	WT circular	TGCTCATCAATCGTTCGGACTCGACGAATTTGGTCGTTCAGGCAAGGGGCCTGAAATTTACAAATTGTTCGATTTCACAGCGGACGGTGTTGCGTCAAGGGCTGAAAAGACAATCAATTACTAAAGCAGTTGCTTTCTCCTATGGGAAGAGCTTTCTAAGTCTGAAGAAGTAAACAGTTCTTTGCTATTTCACACTTCCTGGTTGATGGTCACTTGCTGCCTGAA	GAAAAGACAATCAATTACTA	CAAAGGA	AAGCAGTTGCTTTCTCCTAT		133	140	0	7	0	7	0	7	#6899D0	A	1	A	1	A	1	7	0	2		DELETION	DELETION
13	0.00177015	0.00177088	1	WT circular	TGCTCATCAATCGTTCGGACTCGACGAATTTGGTCGTTCAGGCAAGGGGCCTGAAATTTACAAATTGTTCGATTTCACAGCGGACGGTGTTGCTTTCTCCTATGGGAAGAGCTTTCTAAGTCTGAAGAAGTAAACAGTTCTTTGCTATTTCACACTTCCTGGTTGATGGTCACTTGCTGCCTGAA	TTCACAGCGGACGGTGTTGC	GTCAAGGGCTGAAAAGACAATCAATTACTACAAAGGAAAGCAGTTGC	TTTCTCCTATGGGAAGAGCT		103	150	-30	17	-30	17	-30	17	#054E61	GTTGC	5	GTTGC	5	GTTGC	5	47	0	1		DELETION	DELETION
12	0.00163399	0.00163465	1	WT circular	TGCTCATCAATCGTTCGGACTCGACGAATTTGGTCGTTCAGGCAAGGGGCCTGAAATTTACAAATTGTTCGATTTCACAGCGGACGGTGTTGCGTCAAGAGTTGCTTTCTCCTATGGGAAGAGCTTTCTAAGTCTGAAGAAGTAAACAGTTCTTTGCTATTTCACACTTCCTGGTTGATGGTCACTTGCTGCCTGAA	GCGGACGGTGTTGCGTCAAG	GGCTGAAAAGACAATCAATTACTACAAAGGAAAGC	AGTTGCTTTCTCCTATGGGA		109	144	-24	11	-24	11	-24	11	#C9DDF2		0		0		0	35	0	1		DELETION	DELETION
12	0.00163399	0.00163465	1	WT circular	TGCTCATCAATCGTTCGGACTCGACGAATTTGGTCGTTCAGGCAAGGGGCCTGAAATTTACAAATTGTTCGATTTCACAGCGGACGGTGTTGCGTCAAGGGCTGAAAAGACAAGGAAAGCAGTTGCTTTCTCCTATGGGAAGAGCTTTCTAAGTCTGAAGAAGTAAACAGTTCTTTGCTATTTCACACTTCCTGGTTGATGGTCACTTGCTGCCTGAA	GTCAAGGGCTGAAAAGACAA	TCAATTACTACAAA	GGAAAGCAGTTGCTTTCTCC		123	137	-10	4	-10	4	-10	4	#0D99B2	AA	2	AA	2	AA	2	14	0	1		DELETION	DELETION
12	0.00163399	0.00163465	1	WT circular	TGCTCATCAATCGTTCGGACTCGACGAATTTGGTCGTTCAGGCAAGGGGCCTGAAATTTACAAATTGTTCGATTTCACAGCGGACGGTGTTGCGTCAAGGGCTGAAAAAGCAGTTGCTTTCTCCTATGGGAAGAGCTTTCTAAGTCTGAAGAAGTAAACAGTTCTTTGCTATTTCACACTTCCTGGTTGATGGTCACTTGCTGCCTGAA	GTTGCGTCAAGGGCTGAAAA	GACAATCAATTACTACAAAGGAA	AGCAGTTGCTTTCTCCTATG		118	141	-15	8	-15	8	-15	8	#0D99B2	AA	2	AA	2	AA	2	23	0	1		DELETION	DELETION
11	0.00149782	0.00149843	1	WT circular	TGCTCATCAATCGTTCGGACTCGACGAATTTGGTCGTTCAGGCAAGGGGCCTGAAATTTACAAATTGTTCGATTTCACAGCGGACGGTGTTGCGTCAAGGGCTGAAAAGACAATGAAAGCAGTTGCTTTCTCCTATGGGAAGAGCTTTCTAAGTCTGAAGAAGTAAACAGTTCTTTGCTATTTCACACTTCCTGGTTGATGGTCACTTGCTGCCTGAA	TCAAGGGCTGAAAAGACAAT	CAATTACTACAAAG	GAAAGCAGTTGCTTTCTCCT		124	138	-9	5	-9	5	-9	5	#C9DDF2		0		0		0	14	0	1		DELETION	DELETION
11	0.00149782	0.00149843	1	WT circular	TGCTCATCAATCGTTCGGACTCGACGAATTTGGTCGTTCAGGCAAGGGGCCTGAAATTTACAAATTGTTCGATTTCACAGCGGACGGTGTTGCGTCAAGGGCTGAAAAGACAAAAGCAGTTGCTTTCTCCTATGGGAAGAGCTTTCTAAGTCTGAAGAAGTAAACAGTTCTTTGCTATTTCACACTTCCTGGTTGATGGTCACTTGCTGCCTGAA	GTCAAGGGCTGAAAAGACAA	TCAATTACTACAAAGGA	AAGCAGTTGCTTTCTCCTAT		123	140	-10	7	-10	7	-10	7	#6899D0	A	1	A	1	A	1	17	0	1		DELETION	DELETION
9	0.00122549	0.00122599	1	WT circular	TGCTCATCAATCGTTCGGACTCGACGAATTTGGTCGTTCAGGCAAGGGGCCTGAAATTTACAAATTGTTCGATTTCACAGCGGACGGTGTTGCGTCAAGGGCTGAAAAGACAATCAATCAGTTGCTTTCTCCTATGGGAAGAGCTTTCTAAGTCTGAAGAAGTAAACAGTTCTTTGCTATTTCACACTTCCTGGTTGATGGTCACTTGCTGCCTGAA	GGGCTGAAAAGACAATCAAT	TACTACAAAGGAAAG	CAGTTGCTTTCTCCTATGGG		128	143	-5	10	-5	10	-5	10	#C9DDF2		0		0		0	15	0	0		DELETION	DELETION
9	0.00122549	0.00122599	1	WT circular	TGCTCATCAATCGTTCGGACTCGACGAATTTGGTCGTTCAGGCAAGGGGCCTGAAATTTACAAATTGTTCGATTTCACAGCGGACGGTGTTGCGTCAAGGGCTGAAAAAAGCAGTTGCTTTCTCCTATGGGAAGAGCTTTCTAAGTCTGAAGAAGTAAACAGTTCTTTGCTATTTCACACTTCCTGGTTGATGGTCACTTGCTGCCTGAA	GTTGCGTCAAGGGCTGAAAA	GACAATCAATTACTACAAAGGA	AAGCAGTTGCTTTCTCCTAT		118	140	-15	7	-15	7	-15	7	#6899D0	A	1	A	1	A	1	22	0	2		DELETION	DELETION
9	0.00122549	0.00122599	1	WT circular	TGCTCATCAATCGTTCGGACTCGACGAATTTGGTCGTTCAGGCAAGGGGCCTGAAATTTACAAATTGTTCGATTTCACAGCGGACGGTGTTGCGGTTGCTTTCTCCTATGGGAAGAGCTTTCTAAGTCTGAAGAAGTAAACAGTTCTTTGCTATTTCACACTTCCTGGTTGATGGTCACTTGCTGCCTGAA	TCACAGCGGACGGTGTTGCG	TCAAGGGCTGAAAAGACAATCAATTACTACAAAGGAAAGCA	GTTGCTTTCTCCTATGGGAA		104	145	-29	12	-29	12	-29	12	#C9DDF2		0		0		0	41	0	1		DELETION	DELETION
8	0.00108932	0.00108977	1	WT circular	TGCTCATCAATCGTTCGGACTCGACGAATTTGGTCGTTCAGGCAAGGGGCCTGAAATTTACAAATTGTTCGATTTCACAGCGGACGGTGTTGCGTCAAAGGAAAGCAGTTGCTTTCTCCTATGGGAAGAGCTTTCTAAGTCTGAAGAAGTAAACAGTTCTTTGCTATTTCACACTTCCTGGTTGATGGTCACTTGCTGCCTGAA	AGCGGACGGTGTTGCGTCAA	GGGCTGAAAAGACAATCAATTACTACAA	AGGAAAGCAGTTGCTTTCTC		108	136	-25	3	-25	3	-25	3	#054E61	CAA	3	CAA	3	CAA	3	28	0	2		DELETION	DELETION
8	0.00108932	0.00108977	1	WT circular	TGCTCATCAATCGTTCGGACTCGACGAATTTGGTCGTTCAGGCAAGGGGCCTGAAATTTACAAATTGTTCGATTTCACAGCGGACGGTGTTGCGTCAAGGGCTGAAAATGCTTTCTCCTATGGGAAGAGCTTTCTAAGTCTGAAGAAGTAAACAGTTCTTTGCTATTTCACACTTCCTGGTTGATGGTCACTTGCTGCCTGAA	GTTGCGTCAAGGGCTGAAAA	GACAATCAATTACTACAAAGGAAAGCAGT	TGCTTTCTCCTATGGGAAGA		118	147	-15	14	-15	14	-15	14	#C9DDF2		0		0		0	29	0	1		DELETION	DELETION
8	0.00108932	0.00108977	1	WT circular	TGCTCATCAATCGTTCGGACTCGACGAATTTGGTCGTTCAGGCAAGGGGCCTGAAATTTACAAATTGTTCGATTTCACAGCGGACGGTGTTGCGTCAAGGGCTGAAAAGACAATCAATTACAGGAAAGCAGTTGCTTTCTCCTATGGGAAGAGCTTTCTAAGTCTGAAGAAGTAAACAGTTCTTTGCTATTTCACACTTCCTGGTTGATGGTCACTTGCTGCCTGAA	CTGAAAAGACAATCAATTAC	TACAA	AGGAAAGCAGTTGCTTTCTC		131	136	-2	3	-2	3	-2	3	#C9DDF2		0		0		0	5	0	1		DELETION	DELETION
8	0.00108932	0.00108977	1	WT circular	TGCTCATCAATCGTTCGGACTCGACGAATTTGGTCGTTCAGGCAAGGGGCCTGAAATTTACAAATTGTTCGATTTCACAGCGGACGGTGTTGCGTCAAGGGCTGAAAAGACAAAGGAAAGCAGTTGCTTTCTCCTATGGGAAGAGCTTTCTAAGTCTGAAGAAGTAAACAGTTCTTTGCTATTTCACACTTCCTGGTTGATGGTCACTTGCTGCCTGAA	GTCAAGGGCTGAAAAGACAA	TCAATTACTACAA	AGGAAAGCAGTTGCTTTCTC		123	136	-10	3	-10	3	-10	3	#054E61	ACAA	4	ACAA	4	ACAA	4	13	0	2		DELETION	DELETION
7	0.000953159	0.000953549	1	WT circular	TGCTCATCAATCGTTCGGACTCGACGAATTTGGTCGTTCAGGCAAGGGGCCTGAAATTTACAAATTGTTCGATTTCACAGCGGACGGTGTTGCGTCAAGGGCTGAAAAGACAATCAATTCAAAGGAAAGCAGTTGCTTTCTCCTATGGGAAGAGCTTTCTAAGTCTGAAGAAGTAAACAGTTCTTTGCTATTTCACACTTCCTGGTTGATGGTCACTTGCTGCCTGAA	GGCTGAAAAGACAATCAATT	ACTA	CAAAGGAAAGCAGTTGCTTT		129	133	-4	0	-4	0	-4	0	#C9DDF2		0		0		0	4	0	2		DELETION	DELETION
7	0.000953159	0.000953549	1	WT circular	TGCTCATCAATCGTTCGGACTCGACGAATTTGGTCGTTCAGGCAAGGGGCCTGAAATTTACAAATTGTTCGATTTCACAGCGGACGGTGTTGCGTCAAGGGCTGAAAAGACAATCAATTACTAAAAGCAGTTGCTTTCTCCTATGGGAAGAGCTTTCTAAGTCTGAAGAAGTAAACAGTTCTTTGCTATTTCACACTTCCTGGTTGATGGTCACTTGCTGCCTGAA	GAAAAGACAATCAATTACTA	CAAAGG	AAAGCAGTTGCTTTCTCCTA		133	139	0	6	0	6	0	6	#C9DDF2		0		0		0	6	0	0		DELETION	DELETION
7	0.000953159	0.000953549	1	WT circular	TGCTCATCAATCGTTCGGACTCGACGAATTTGGTCGTTCAGGCAAGGGGCCTGAAATTTACAAATTGTTCGATTTCACAGCGGACGGTGTTGCGTCAAGGGCTGAAAAGACAATCAGAAAGCAGTTGCTTTCTCCTATGGGAAGAGCTTTCTAAGTCTGAAGAAGTAAACAGTTCTTTGCTATTTCACACTTCCTGGTTGATGGTCACTTGCTGCCTGAA	AAGGGCTGAAAAGACAATCA	ATTACTACAAAG	GAAAGCAGTTGCTTTCTCCT		126	138	-7	5	-7	5	-7	5	#C9DDF2		0		0		0	12	0	0		DELETION	DELETION
7	0.000953159	0.000953549	1	WT circular	TGCTCATCAATCGTTCGGACTCGACGAATTTGGTCGTTCAGGCAAGGGGCCTGAAATTTACAAATTGTTCGATTTCACAGCGGACGGTGTTGCGTCAAGGGCTGAAAAGACAGCAGTTGCTTTCTCCTATGGGAAGAGCTTTCTAAGTCTGAAGAAGTAAACAGTTCTTTGCTATTTCACACTTCCTGGTTGATGGTCACTTGCTGCCTGAA	CGTCAAGGGCTGAAAAGACA	ATCAATTACTACAAAGGAAA	GCAGTTGCTTTCTCCTATGG		122	142	-11	9	-11	9	-11	9	#6899D0	A	1	A	1	A	1	20	0	1		DELETION	DELETION
7	0.000953159	0.000953549	1	WT circular	TGCTCATCAATCGTTCGGACTCGACGAATTTGGTCGTTCAGGCAAGGGGCCTGAAATTTACAAATTGTTCGATTTCACAGCGGACGGTGTTGCGTCAAGGGCTGAAAAGACAATCAATTAGTCTGAAGAAGTAAACAGTTCTTTGCTATTTCACACTTCCTGGTTGATGGTCACTTGCTGCCTGAA	GCTGAAAAGACAATCAATTA	CTACAAAGGAAAGCAGTTGCTTTCTCCTATGGGAAGAGCTTTCTAA	GTCTGAAGAAGTAAACAGTT		130	176	-3	43	-3	43	-3	43	#6899D0	A	1	A	1	A	1	46	0	2		DELETION	DELETION
5	0.000680828	0.000681106	1	WT circular	TGCTCATCAATCGTTCGGACTCGACGAATTTGGTCGTTCAGGCAAGGGGCCTGAAATTTACAAATTGTTCGATTTCACAGCGGACGGTGTTGCGTCAAGGGCTGAAAAGACAATCAATAGGAAAGCAGTTGCTTTCTCCTATGGGAAGAGCTTTCTAAGTCTGAAGAAGTAAACAGTTCTTTGCTATTTCACACTTCCTGGTTGATGGTCACTTGCTGCCTGAA	GGGCTGAAAAGACAATCAAT	TACTACAA	AGGAAAGCAGTTGCTTTCTC		128	136	-5	3	-5	3	-5	3	#C9DDF2		0		0		0	8	0	1		DELETION	DELETION
5	0.000680828	0.000681106	1	WT circular	TGCTCATCAATCGTTCGGACTCGACGAATTTGGTCGTTCAGGCAAGGGGCCTGAAATTTACAAATTGTTCGATTTCACAGCGGACGGTGTTGCGTCAAGGGCTGAAAAGACAATCAATTAAGGAAAGCAGTTGCTTTCTCCTATGGGAAGAGCTTTCTAAGTCTGAAGAAGTAAACAGTTCTTTGCTATTTCACACTTCCTGGTTGATGGTCACTTGCTGCCTGAA	GCTGAAAAGACAATCAATTA	CTACAA	AGGAAAGCAGTTGCTTTCTC		130	136	-3	3	-3	3	-3	3	#6899D0	A	1	A	1	A	1	6	0	0		DELETION	DELETION
4	0.000544662	0.000544885	1	WT circular	TGCTCATCAATCGTTCGGACTCGACGAATTTGGTCGTTCAGGCAAGGGGCCTGAAATTTACAAATTGTTCGATTTCACAGCGGACGGTGTTGCGTCAAGGGCTGAAAAGACAATCAATTACACAAAGGAAAGCAGTTGCTTTCTCCTATGGGAAGAGCTTTCTAAGTCTGAAGAAGTAAACAGTTCTTTGCTATTTCACACTTCCTGGTTGATGGTCACTTGCTGCCTGAA	CTGAAAAGACAATCAATTAC	T	ACAAAGGAAAGCAGTTGCTT		131	132	-2	-1	-2	-1	-2	-1	#C9DDF2		0		0		0	1	0	2		DELETION	DELETION
4	0.000544662	0.000544885	1	WT circular	TGCTCATCAATCGTTCGGACTCGACGAATTTGGTCGTTCAGGCAAGGGGCCTGAAATTTACAAATTGTTCGATTTCACAGCGGACGGTGTTGCGTCAAGGGCTGAAAAGACAATCAATTACAGTTGCTTTCTCCTATGGGAAGAGCTTTCTAAGTCTGAAGAAGTAAACAGTTCTTTGCTATTTCACACTTCCTGGTTGATGGTCACTTGCTGCCTGAA	CTGAAAAGACAATCAATTAC	TACAAAGGAAAGC	AGTTGCTTTCTCCTATGGGA		131	144	-2	11	-2	11	-2	11	#6899D0	C	1	C	1	C	1	13	0	2		DELETION	DELETION
4	0.000544662	0.000544885	1	WT circular	TGCTCATCAATCGTTCGGACTCGACGAATTTGGTCGTTCAGGCAAGGGGCCTGAAATTTACAAATTGTTTTCTCCTATGGGAAGAGCTTTCTAAGTCTGAAGAAGTAAACAGTTCTTTGCTATTTCACACTTCCTGGTTGATGGTCACTTGCTGCCTGAA	CCTGAAATTTACAAATTGTT	CGATTTCACAGCGGACGGTGTTGCGTCAAGGGCTGAAAAGACAATCAATTACTACAAAGGAAAGCAGTTGCT	TTCTCCTATGGGAAGAGCTT		79	151	-54	18	-54	18	-54	18	#6899D0	T	1	T	1	T	1	72	0	0		DELETION	DELETION
4	0.000544662	0.000544885	1	WT circular	TGCTCATCAATCGTTCGGACTCGACGAATTTGGTCGTTCAGGCAAGGGGCCTGAAATTTACAAATTGTTCGATTTCACAGCGGACGGTGTTGCGTCAAGGGCTGAAAAGACAATCAATTAGCAGTTGCTTTCTCCTATGGGAAGAGCTTTCTAAGTCTGAAGAAGTAAACAGTTCTTTGCTATTTCACACTTCCTGGTTGATGGTCACTTGCTGCCTGAA	GCTGAAAAGACAATCAATTA	CTACAAAGGAAA	GCAGTTGCTTTCTCCTATGG		130	142	-3	9	-3	9	-3	9	#6899D0	A	1	A	1	A	1	12	0	0		DELETION	DELETION
4	0.000544662	0.000544885	1	WT circular	TGCTCATCAATCGTTCGGACTCGACGAATTTGGTCGTTCAGGCAAGGGGCCTGAAATTTACAAATTGTTCGATTTCACAGCGGACGGTGTTGCGTCAAGGGCTGAAAAGACAATCAATTACTACAAAGAAAGCAGTTGCTTTCTCCTATGGGAAGAGCTTTCTAAGTCTGAAGAAGTAAACAGTTCTTTGCTATTTCACACTTCCTGGTTGATGGTCACTTGCTGCCTGAA	GACAATCAATTACTACAAAG	G	AAAGCAGTTGCTTTCTCCTA		138	139	5	6	5	6	5	6	#6899D0	G	1	G	1	G	1	1	0	2		DELETION	DELETION
4	0.000544662	0.000544885	1	WT circular	TGCTCATCAATCGTTCGGACTCGACGAATTTGGTCGTTCAGGCAAGGGGCCTGAAATTTACAAATTGTTCGATTTCACAGCGGACGGTGTTGCGTCAGTTGCTTTCTCCTATGGGAAGAGCTTTCTAAGTCTGAAGAAGTAAACAGTTCTTTGCTATTTCACACTTCCTGGTTGATGGTCACTTGCTGCCTGAA	CAGCGGACGGTGTTGCGTCA	AGGGCTGAAAAGACAATCAATTACTACAAAGGAAAGCA	GTTGCTTTCTCCTATGGGAA		107	145	-26	12	-26	12	-26	12	#0D99B2	CA	2	CA	2	CA	2	38	0	1		DELETION	DELETION
4	0.000544662	0.000544885	1	WT circular	TGCTCATCAATCGTTCGGACTCGACGAATTTGGTCGTTCAGGCAAGGGGCCTGAAATTTACAAATTGTTCGATTTCACAGCGGACGGTGTTGCGTCAAGGGCAGTTGCTTTCTCCTATGGGAAGAGCTTTCTAAGTCTGAAGAAGTAAACAGTTCTTTGCTATTTCACACTTCCTGGTTGATGGTCACTTGCTGCCTGAA	GACGGTGTTGCGTCAAGGGC	TGAAAAGACAATCAATTACTACAAAGGAAAGC	AGTTGCTTTCTCCTATGGGA		112	144	-21	11	-21	11	-21	11	#0D99B2	GC	2	GC	2	GC	2	32	0	1		DELETION	DELETION
4	0.000544662	0.000544885	1	WT circular	TGCTCATCAATCGTTCGGACTCGACGAATTTGGTCGTTCAGGCAAGGGGCCTGAAATTTACAAATTGTTCGATTTCACAGCGGACGGTGTTGCGTCAAGGGCTGAAAAGACAATCAATTACTCCTATGGGAAGAGCTTTCTAAGTCTGAAGAAGTAAACAGTTCTTTGCTATTTCACACTTCCTGGTTGATGGTCACTTGCTGCCTGAA	TGAAAAGACAATCAATTACT	ACAAAGGAAAGCAGTTGCTTTCT	CCTATGGGAAGAGCTTTCTA		132	155	-1	22	-1	22	-1	22	#0D99B2	CT	2	CT	2	CT	2	23	0	1		DELETION	DELETION
3	0.000408497	0.000408664	1	WT circular	TGCTCATCAATCGTTCGGACTCGACGAATTTGGTCGTTCAGGCAAGGGGCCTGAAATTTACAAATTGTTCGATTTCACAGCGGACGGTGTTGCGTCAAGGGCTGAAAAGACAATCAAAAGCAGTTGCTTTCTCCTATGGGAAGAGCTTTCTAAGTCTGAAGAAGTAAACAGTTCTTTGCTATTTCACACTTCCTGGTTGATGGTCACTTGCTGCCTGAA	AGGGCTGAAAAGACAATCAA	TTACTACAAAGGA	AAGCAGTTGCTTTCTCCTAT		127	140	-6	7	-6	7	-6	7	#6899D0	A	1	A	1	A	1	13	0	2		DELETION	DELETION
3	0.000408497	0.000408664	1	WT circular	TGCTCATCAATCGTTCGGACTCGACGAATTTGGTCGTTCAGGCAAGGGGCCTGAAATTTACAAATTGTTCGATTTCACAGCGGACGGTGTTGCGTCAAGGGCTGAAAAGACAATCAATGCAGTTGCTTTCTCCTATGGGAAGAGCTTTCTAAGTCTGAAGAAGTAAACAGTTCTTTGCTATTTCACACTTCCTGGTTGATGGTCACTTGCTGCCTGAA	GGGCTGAAAAGACAATCAAT	TACTACAAAGGAAA	GCAGTTGCTTTCTCCTATGG		128	142	-5	9	-5	9	-5	9	#C9DDF2		0		0		0	14	0	1		DELETION	DELETION
2	0.000272331	0.000272442	1	WT circular	TGCTCATCAATCGTTCGGACTCGACGAATTTGGTCGTTCAGGCAAGGGGCCTGAAATTTACAAATTGTTCGATTTCACAGCGGACGGTGTTGCGTCAAGGGCTGAAAAGACAATCAATTACAAGCAGTTGCTTTCTCCTATGGGAAGAGCTTTCTAAGTCTGAAGAAGTAAACAGTTCTTTGCTATTTCACACTTCCTGGTTGATGGTCACTTGCTGCCTGAA	CTGAAAAGACAATCAATTAC	TACAAAGGA	AAGCAGTTGCTTTCTCCTAT		131	140	-2	7	-2	7	-2	7	#C9DDF2		0		0		0	9	0	0		DELETION	DELETION
2	0.000272331	0.000272442	1	WT circular	TGCTCATCAATCGTTCGGACTCGACGAATTTGGTCGTTCAGGCAAGGGGCCTGAAATTTACAAATTGTTCGATTTCACAGCGGACGGTGTTGCGTCAAGGGCTGAAAAGACAATCAATTAGGAAAGCAGTTGCTTTCTCCTATGGGAAGAGCTTTCTAAGTCTGAAGAAGTAAACAGTTCTTTGCTATTTCACACTTCCTGGTTGATGGTCACTTGCTGCCTGAA	GCTGAAAAGACAATCAATTA	CTACAAA	GGAAAGCAGTTGCTTTCTCC		130	137	-3	4	-3	4	-3	4	#6899D0	A	1	A	1	A	1	7	0	2		DELETION	DELETION
2	0.000272331	0.000272442	1	WT circular	TGCTCATCAATCGTTCGGACTCGACGAATTTGGTCGTTCAGGCAAGGGGCCTGAAATTTACAAATTGTTCGATTTCACAGCGGACGGTGTTGCGTCAAGGGCTGAAAAGACAATCAATTAGTTCTTTGCTATTTCACACTTCCTGGTTGATGGTCACTTGCTGCCTGAA	GCTGAAAAGACAATCAATTA	CTACAAAGGAAAGCAGTTGCTTTCTCCTATGGGAAGAGCTTTCTAAGTCTGAAGAAGTAAACA	GTTCTTTGCTATTTCACACT		130	193	-3	60	-3	60	-3	60	#6899D0	A	1	A	1	A	1	63	0	0		DELETION	DELETION
2	0.000272331	0.000272442	1	WT circular	TGCTCATCAATCGTTCGGACTCGACGAATTTGGTCGTTCAGGCAAGGGGCCTGAAATTTACAAATTGTTCGATTTCACAGCGGACGGTGTTGCGTCAAGGGCTGAAAAGACAATCAATTACTAGTTGCTTTCTCCTATGGGAAGAGCTTTCTAAGTCTGAAGAAGTAAACAGTTCTTTGCTATTTCACACTTCCTGGTTGATGGTCACTTGCTGCCTGAA	GAAAAGACAATCAATTACTA	CAAAGGAAAGCA	GTTGCTTTCTCCTATGGGAA		133	145	0	12	0	12	0	12	#6899D0	A	1	A	1	A	1	12	0	0		DELETION	DELETION
2	0.000272331	0.000272442	1	WT circular	TGCTCATCAATCGTTCGGACTCGACGAATTTGGTCGTTCAGGCAAGGGGCCTGAAATTTACAAATTGTTCGATTTCACAGCGGACGGTGTTGCGTCAAGGGCTGAAAAGACAATCAAGTTGCTTTCTCCTATGGGAAGAGCTTTCTAAGTCTGAAGAAGTAAACAGTTCTTTGCTATTTCACACTTCCTGGTTGATGGTCACTTGCTGCCTGAA	AGGGCTGAAAAGACAATCAA	TTACTACAAAGGAAAGCA	GTTGCTTTCTCCTATGGGAA		127	145	-6	12	-6	12	-6	12	#6899D0	A	1	A	1	A	1	18	0	0		DELETION	DELETION
2	0.000272331	0.000272442	1	WT circular	TGCTCATCAATCGTTCGGACTCGACGAATTTGGTCGTTCAGGCAAGGGGCCTGAAATTTACAAATTGTTCGATTTCACAGCGGACGGTGTTGCGTCAAGGGCTGAAAAGACAATCAGTCTGAAGAAGTAAACAGTTCTTTGCTATTTCACACTTCCTGGTTGATGGTCACTTGCTGCCTGAA	AAGGGCTGAAAAGACAATCA	ATTACTACAAAGGAAAGCAGTTGCTTTCTCCTATGGGAAGAGCTTTCTAA	GTCTGAAGAAGTAAACAGTT		126	176	-7	43	-7	43	-7	43	#6899D0	A	1	A	1	A	1	50	0	1		DELETION	DELETION
2	0.000272331	0.000272442	1	WT circular	TGCTCATCAATCGTTCGGACTCGACGAATTTGGTCGTTCAGGCAAGGGGCCTGAAATTTACAAATTGTTCGATTTCACAGCGGACGGTGTTGCGTCAAGGGCTGAAAAGACAATCAATTACTGCAGTTGCTTTCTCCTATGGGAAGAGCTTTCTAAGTCTGAAGAAGTAAACAGTTCTTTGCTATTTCACACTTCCTGGTTGATGGTCACTTGCTGCCTGAA	TGAAAAGACAATCAATTACT	ACAAAGGAAA	GCAGTTGCTTTCTCCTATGG		132	142	-1	9	-1	9	-1	9	#C9DDF2		0		0		0	10	0	2		DELETION	DELETION
2	0.000272331	0.000272442	1	WT circular	TGCTCATCAATCGTTCGGACTCGACGAATTTGGTCGTTCAGGCAAGGGGCCTGAAATTTACAAATTGTTCGATTTCACAGCGGACGGTGTTGCGTCAAGAGCAGTTGCTTTCTCCTATGGGAAGAGCTTTCTAAGTCTGAAGAAGTAAACAGTTCTTTGCTATTTCACACTTCCTGGTTGATGGTCACTTGCTGCCTGAA	GCGGACGGTGTTGCGTCAAG	GGCTGAAAAGACAATCAATTACTACAAAGGAA	AGCAGTTGCTTTCTCCTATG		109	141	-24	8	-24	8	-24	8	#C9DDF2		0		0		0	32	0	1		DELETION	DELETION
2	0.000272331	0.000272442	1	WT circular	TGCTCATCAATCGTTCGGACTCGACGAATTTGGTCGTTCAGGCAAGGGGCCTGAAATTTACAAATTGTTCGATTTCACAGCGGACGGTGTTGCGTCAAGGGCTGAAAAGACAATCAATTTCACACTTCCTGGTTGATGGTCACTTGCTGCCTGAA	GGCTGAAAAGACAATCAATT	ACTACAAAGGAAAGCAGTTGCTTTCTCCTATGGGAAGAGCTTTCTAAGTCTGAAGAAGTAAACAGTTCTTTGCTATT	TCACACTTCCTGGTTGATGG		129	206	-4	73	-4	73	-4	73	#054E61	ATT	3	ATT	3	ATT	3	77	0	1		DELETION	DELETION
24	0.00326797	0.00326931	1	WT circular	TGCTCATCAATCGTTCGGACTCGACGAATTTGGTCGTTCAGGCAAGGGGCCTGAAATTTACAAATTGTTCGATTTCACAGCGGACGGTGTTGCGTCAAGGGCTGAAAAGACAATCAATTACCCAAAGGAAAGCAGTTGCTTTCTCCTATGGGAAGAGCTTTCTAAGTCTGAAGAAGTAAACAGTTCTTTGCTATTTCACACTTCCTGGTTGATGGTCACTTGCTGCCTGAA	CTGAAAAGACAATCAATTAC	TA	CAAAGGAAAGCAGTTGCTTT	C	131	133	-2	0	-2	0	-2	0	grey		-1		-1		-1	2	1	2		DELINS	DELINS_<6
21	0.00285948	0.00286065	1	WT circular	TGCTCATCAATCGTTCGGACTCGACGAATTTGGTCGTTCAGGCAAGGGGCCTGAAATTTACAAATTGTTCGATTTCACAGCGGACGGTGTTGGGTGTGGTGTGGTGGTGTGCTTTCTCCTATGGGAAGAGCTTTCTAAGTCTGAAGAAGTAAACAGTTCTTTGCTATTTCACACTTCCTGGTTGATGGTCACTTGCTGCCTGAA	TTTCACAGCGGACGGTGTTG	CGTCAAGGGCTGAAAAGACAATCAATTACTACAAAGGAAAGCAGT	TGCTTTCTCCTATGGGAAGA	GGTGTGGTGTGGTGGTG	102	147	-31	14	-31	14	-31	14	grey		-1		-1		-1	45	17	2		DELINS	DELINS_UNKNOWN
18	0.00245098	0.00245198	1	WT circular	TGCTCATCAATCGTTCGGACTCGACGAATTTGGTCGTTCAGGCAAGGGGCCTGAAATTTACAAATTGTTCGATTTCACAGCGGACGGTGTTGCGTCAAGGGCTGAAAAGACAATCAATTTCAAAGGAAAGCAGTTGCTTTCTCCTATGGGAAGAGCTTTCTAAGTCTGAAGAAGTAAACAGTTCTTTGCTATTTCACACTTCCTGGTTGATGGTCACTTGCTGCCTGAA	GGCTGAAAAGACAATCAATT	ACTA	CAAAGGAAAGCAGTTGCTTT	T	129	133	-4	0	-4	0	-4	0	grey		-1		-1		-1	4	1	0		DELINS	DELINS_<6
16	0.00217865	0.00217954	1	WT circular	TGCTCATCAATCGTTCGGACTCGACGAATTTGGTCGTTCAGGCAAGGGGCCTGAAATTTACAAATTGTTCGATTTCACAGCGGACGGTGTTGCGTCAAGGGCTGAAAAGACAATCAATTGCAAAGGAAAGCAGTTGCTTTCTCCTATGGGAAGAGCTTTCTAAGTCTGAAGAAGTAAACAGTTCTTTGCTATTTCACACTTCCTGGTTGATGGTCACTTGCTGCCTGAA	GGCTGAAAAGACAATCAATT	ACTA	CAAAGGAAAGCAGTTGCTTT	G	129	133	-4	0	-4	0	-4	0	grey		-1		-1		-1	4	1	0		DELINS	DELINS_<6
9	0.00122549	0.00122599	1	WT circular	TGCTCATCAATCGTTCGGACTCGACGAATTTGGTCGTTCAGGCAAGGGGCCTGAAATTTACAAATTGTTCGATTTCACAGCGGACGGTGTTGCGTCAAGGGCTGAAAAGACAATCAATTACTCCCAAAGGAAAGCAGTTGCTTTCTCCTATGGGAAGAGCTTTCTAAGTCTGAAGAAGTAAACAGTTCTTTGCTATTTCACACTTCCTGGTTGATGGTCACTTGCTGCCTGAA	TGAAAAGACAATCAATTACT	A	CAAAGGAAAGCAGTTGCTTT	CC	132	133	-1	0	-1	0	-1	0	grey		-1		-1		-1	1	2	1		DELINS	DELINS_<6
9	0.00122549	0.00122599	1	WT circular	TGCTCATCAATCGTTCGGACTCGACGAATTTGGTCGTTCAGGCAAGGGGCCTGAAATTTACAAATTGTTCGATTTCACAGCGGACGGTGTTGCGTCAAGGGCTGAAAAGACAATCAATTATCAAAGGAAAGCAGTTGCTTTCTCCTATGGGAAGAGCTTTCTAAGTCTGAAGAAGTAAACAGTTCTTTGCTATTTCACACTTCCTGGTTGATGGTCACTTGCTGCCTGAA	GCTGAAAAGACAATCAATTA	CTA	CAAAGGAAAGCAGTTGCTTT	T	130	133	-3	0	-3	0	-3	0	grey		-1		-1		-1	3	1	1		DELINS	DELINS_<6
8	0.00108932	0.00108977	1	WT circular	TGCTCATCAATCGTTCGGACTCGACGAATTTGGTCGTTCAGGCAAGGGGCCTGAAATTTACAAATTGTTCGATTTCACAGCGGACGGTGTTGCGTCAAGGGCTGAAAAGACAATCAATTACTTTCAAAGGAAAGCAGTTGCTTTCTCCTATGGGAAGAGCTTTCTAAGTCTGAAGAAGTAAACAGTTCTTTGCTATTTCACACTTCCTGGTTGATGGTCACTTGCTGCCTGAA	TGAAAAGACAATCAATTACT	A	CAAAGGAAAGCAGTTGCTTT	TT	132	133	-1	0	-1	0	-1	0	grey		-1		-1		-1	1	2	1		DELINS	DELINS_<6
8	0.00108932	0.00108977	1	WT circular	TGCTCATCAATCGTTCGGACTCGACGAATTTGGTCGTTCAGGCAAGGGGCCTGAAATTTACAAATTGTTCGATTTCACAGCGGACGGTGTTGCGTCAAGGGCTGAAAAGACAATCAATTACTAAGAAAGCAGTTGCTTTCTCCTATGGGAAGAGCTTTCTAAGTCTGAAGAAGTAAACAGTTCTTTGCTATTTCACACTTCCTGGTTGATGGTCACTTGCTGCCTGAA	GAAAAGACAATCAATTACTA	CAAAG	GAAAGCAGTTGCTTTCTCCT	A	133	138	0	5	0	5	0	5	grey		-1		-1		-1	5	1	2		DELINS	DELINS_<6
5	0.000680828	0.000681106	1	WT circular	TGCTCATCAATCGTTCGGACTCGACGAATTTGGTCGTTCAGGCAAGGGGCCTGAAATTTACAAATTGTTCGATTTCACAGCGGACGGTGTTGCGTCAAGGGCTGAAAAGACAATCAGTGCTTTCTCCTATGGGAAGAGCTTTCTAAGTCTGAAGAAGTAAACAGTTCTTTGCTATTTCACACTTCCTGGTTGATGGTCACTTGCTGCCTGAA	AAGGGCTGAAAAGACAATCA	ATTACTACAAAGGAAAGCAGT	TGCTTTCTCCTATGGGAAGA	G	126	147	-7	14	-7	14	-7	14	grey		-1		-1		-1	21	1	1		DELINS	DELINS_<6
5	0.000680828	0.000681106	1	WT circular	TGCTCATCAATCGTTCGGACTCGACGAATTTGGTCGTTCAGGCAAGGGGCCTGAAATTTACAAATTGTTCGATTTCACAGCGGACGGTGTTGCGTCAAGGGCTGAAAAGACAATCAATTATTAAGGAAAGCAGTTGCTTTCTCCTATGGGAAGAGCTTTCTAAGTCTGAAGAAGTAAACAGTTCTTTGCTATTTCACACTTCCTGGTTGATGGTCACTTGCTGCCTGAA	GCTGAAAAGACAATCAATTA	CTACA	AAGGAAAGCAGTTGCTTTCT	TT	130	135	-3	2	-3	2	-3	2	grey		-1		-1		-1	5	2	0		DELINS	DELINS_<6
5	0.000680828	0.000681106	1	WT circular	TGCTCATCAATCGTTCGGACTCGACGAATTTGGTCGTTCAGGCAAGGGGCCTGAAATTTACAAATTGTTCGATTTCACAGCGGACGGTGTTGCGTCAAGGGCTGACAAGCAGTTGCTTTCTCCTATGGGAAGAGCTTTCTAAGTCTGAAGAAGTAAACAGTTCTTTGCTATTTCACACTTCCTGGTTGATGGTCACTTGCTGCCTGAA	GGTGTTGCGTCAAGGGCTGA	AAAGACAATCAATTACTACAAAGGA	AAGCAGTTGCTTTCTCCTAT	C	115	140	-18	7	-18	7	-18	7	grey		-1		-1		-1	25	1	0		DELINS	DELINS_<6
4	0.000544662	0.000544885	1	WT circular	TGCTCATCAATCGTTCGGACTCGACGAATTTGGTCGTTCAGGCAAGGGGCCTGAAATTTACAAATTGTTCGATTTCACAGCGGACGGTGTTGCGTCAAGGGCTGAAAAGACAATCAATTAAAAAGGAAAGCAGTTGCTTTCTCCTATGGGAAGAGCTTTCTAAGTCTGAAGAAGTAAACAGTTCTTTGCTATTTCACACTTCCTGGTTGATGGTCACTTGCTGCCTGAA	GCTGAAAAGACAATCAATTA	CTAC	AAAGGAAAGCAGTTGCTTTC	A	130	134	-3	1	-3	1	-3	1	grey		-1		-1		-1	4	1	0		DELINS	DELINS_<6
4	0.000544662	0.000544885	1	WT circular	TGCTCATCAATCGTTCGGACTCGACGAATTTGGTCGTTCAGGCAAGGGGCCTGAAATTTACAAATTGTTCGATTTCACAGCGGACGGTGTTGCGTCAAGGGCTGAAAAGACAATCAATTACTAAAGAAAGCAGTTGCTTTCTCCTATGGGAAGAGCTTTCTAAGTCTGAAGAAGTAAACAGTTCTTTGCTATTTCACACTTCCTGGTTGATGGTCACTTGCTGCCTGAA	GAAAAGACAATCAATTACTA	CAAAG	GAAAGCAGTTGCTTTCTCCT	AA	133	138	0	5	0	5	0	5	grey		-1		-1		-1	5	2	0		DELINS	DELINS_<6
4	0.000544662	0.000544885	1	WT circular	TGCTCATCAATCGTTCGGACTCGACGAATTTGGTCGTTCAGGCAAGGGGCCTGAAATTTACAAATTGTTCGATTTCACAGCGGACGGTGTTGCGTCAAGGGCTGAAAAGACAATCAATTACTAAAAAAGGAAAGCAGTTGCTTTCTCCTATGGGAAGAGCTTTCTAAGTCTGAAGAAGTAAACAGTTCTTTGCTATTTCACACTTCCTGGTTGATGGTCACTTGCTGCCTGAA	GAAAAGACAATCAATTACTA	C	AAAGGAAAGCAGTTGCTTTC	AA	133	134	0	1	0	1	0	1	grey		-1		-1		-1	1	2	1		DELINS	DELINS_<6
4	0.000544662	0.000544885	1	WT circular	TGCTCATCAATCGTTCGGACTCGACGAATTTGGTCGTTCAGGCAAGGGGCCTGAAATTTACAAATTGTTCGATTTCACAGCGGACGGTGTTGCGTCAAGGGCTGAAAAGACAATCAATTACTAAAAAGAAAGCAGTTGCTTTCTCCTATGGGAAGAGCTTTCTAAGTCTGAAGAAGTAAACAGTTCTTTGCTATTTCACACTTCCTGGTTGATGGTCACTTGCTGCCTGAA	GAAAAGACAATCAATTACTA	CAAAG	GAAAGCAGTTGCTTTCTCCT	AAAA	133	138	0	5	0	5	0	5	grey		-1		-1		-1	5	4	2		DELINS	DELINS_<6
4	0.000544662	0.000544885	1	WT circular	TGCTCATCAATCGTTCGGACTCGACGAATTTGGTCGTTCAGGCAAGGGGCCTGAAATTTACAAATTGTTCGATTTCACAGCGGACGGTGTTGCGTCAAGGGCTGAAAAAACAAGCAGTTGCTTTCTCCTATGGGAAGAGCTTTCTAAGTCTGAAGAAGTAAACAGTTCTTTGCTATTTCACACTTCCTGGTTGATGGTCACTTGCTGCCTGAA	GTTGCGTCAAGGGCTGAAAA	GACAATCAATTACTACAAAGGA	AAGCAGTTGCTTTCTCCTAT	AAC	118	140	-15	7	-15	7	-15	7	grey		-1		-1		-1	22	3	2		DELINS	DELINS_<6
3	0.000408497	0.000408664	1	WT circular	TGCTCATCAATCGTTCGGACTAACCCTGTGGTCACTTGCTGCCTGAA	GCTCATCAATCGTTCGGACT	CGACGAATTTGGTCGTTCAGGCAAGGGGCCTGAAATTTACAAATTGTTCGATTTCACAGCGGACGGTGTTGCGTCAAGGGCTGAAAAGACAATCAATTACTACAAAGGAAAGCAGTTGCTTTCTCCTATGGGAAGAGCTTTCTAAGTCTGAAGAAGTAAACAGTTCTTTGCTATTTCACACTTCCTGGTTGA	TGGTCACTTGCTGCCTGAA	AACCCTG	31	223	-102	90	-102	90	-102	90	grey		-1		-1		-1	192	7	1		DELINS	DELINS_UNKNOWN
2	0.000272331	0.000272442	1	WT circular	TGCTCATCAATCGTTCGGACTAACCTGTGGTCACTTGCTGCCTGAA	GCTCATCAATCGTTCGGACT	CGACGAATTTGGTCGTTCAGGCAAGGGGCCTGAAATTTACAAATTGTTCGATTTCACAGCGGACGGTGTTGCGTCAAGGGCTGAAAAGACAATCAATTACTACAAAGGAAAGCAGTTGCTTTCTCCTATGGGAAGAGCTTTCTAAGTCTGAAGAAGTAAACAGTTCTTTGCTATTTCACACTTCCTGGTTGA	TGGTCACTTGCTGCCTGAA	AACCTG	31	223	-102	90	-102	90	-102	90	grey		-1		-1		-1	192	6	0		DELINS	DELINS_UNKNOWN
2	0.000272331	0.000272442	1	WT circular	TGCTCATCAATCGTTCGGACTCGACGAATTTGGTCGTTCAGGCAAGGGGCCTGAAATTTACAAATTGTTCGATTTCACAGCGGACGGTGTTGCGTCAAGGGCTGAAAAGACAATCAATTGACCTACAATTTCACTTCCAGGACAACACCAAAACATCAATAAAGGTATTGCACACTCCTAACATAGCCTATGACTTACTCAGCAGTTGCTTTCTCCTATGGGAAGAGCTTTCTAAGTCTGAAGAAGTAAACAGTTCTTTGCTATTTCACACTTCCTGGTTGATGGTCACTTGCTGCCTGAA	GGCTGAAAAGACAATCAATT	ACTACAAAGGAA	AGCAGTTGCTTTCTCCTATG	GACCTACAATTTCACTTCCAGGACAACACCAAAACATCAATAAAGGTATTGCACACTCCTAACATAGCCTATGACTTACTC	129	141	-4	8	-4	8	-4	8	grey		-1		-1		-1	12	81	0		DELINS	DELINS_LOCATION_UNKNOWN
2	0.000272331	0.000272442	1	WT circular	TGCTCATCAATCGTTCGGACTCGACGAATTTGGTCGTTCAGGCAAGGGGCCTGAAATTTACAAATTGTTCGATTTCACAGCGGGCAAAGGAAAGCAGTTGCTTTCTCCTATGGGAAGAGCTTTCTAAGTCTGAAGAAGTAAACAGTTCTTTGCTATTTCACACTTCCTGGTTGATGGTCACTTGCTGCCTGAA	ATTGTTCGATTTCACAGCGG	ACGGTGTTGCGTCAAGGGCTGAAAAGACAATCAATTACTA	CAAAGGAAAGCAGTTGCTTT	G	93	133	-40	0	-40	0	-40	0	grey		-1		-1		-1	40	1	0		DELINS	DELINS_<6
2	0.000272331	0.000272442	1	WT circular	TGCTCATCAATCGTTCGGACTCGACGAATTTGGTCGTTCAGGCAAGGGGCCTGAAATTTACAAATTGTTCGATTTCACAGCGGACGGTGTTGCGTCAAGGGCTGAAAAGACAATCAGTTACTACCCAAAGGAAAGCAGTTGCTTTCTCCTATGGGAAGAGCTTTCTAAGTCTGAAGAAGTAAACAGTTCTTTGCTATTTCACACTTCCTGGTTGATGGTCACTTGCTGCCTGAA	AAGGGCTGAAAAGACAATCA	ATTACTA	CAAAGGAAAGCAGTTGCTTT	GTTACTACC	126	133	-7	0	-7	0	-7	0	grey		-1		-1		-1	7	9	2		DELINS	DELINS_FLANKINSERT
1154	0.157135	0.157199	1	WT circular	TGCTCATCAATCGTTCGGACTCGACGAATTTGGTCGTTCAGGCAAGGGGCCTGAAATTTACAAATTGTTCGATTTCACAGCGGACGGTGTTGCGTCAAGGGCTGAAAAGACAATCAATTACTAACAAAGGAAAGCAGTTGCTTTCTCCTATGGGAAGAGCTTTCTAAGTCTGAAGAAGTAAACAGTTCTTTGCTATTTCACACTTCCTGGTTGATGGTCACTTGCTGCCTGAA	GAAAAGACAATCAATTACTA		CAAAGGAAAGCAGTTGCTTT	A	133	133	0	0	0	0	0	0	grey		-1		-1		-1	0	1	1		INSERTION	INSERTIONsmallTDleft_A
503	0.0684913	0.0685193	1	WT circular	TGCTCATCAATCGTTCGGACTCGACGAATTTGGTCGTTCAGGCAAGGGGCCTGAAATTTACAAATTGTTCGATTTCACAGCGGACGGTGTTGCGTCAAGGGCTGAAAAGACAATCAATTACTACCAAAGGAAAGCAGTTGCTTTCTCCTATGGGAAGAGCTTTCTAAGTCTGAAGAAGTAAACAGTTCTTTGCTATTTCACACTTCCTGGTTGATGGTCACTTGCTGCCTGAA	AAAAGACAATCAATTACTAC		AAAGGAAAGCAGTTGCTTTC	C	134	134	1	1	1	1	1	1	grey		-1		-1		-1	0	1	1		INSERTION	INSERTIONsmallTDleft_C
226	0.0307734	0.030786	1	WT circular	TGCTCATCAATCGTTCGGACTCGACGAATTTGGTCGTTCAGGCAAGGGGCCTGAAATTTACAAATTGTTCGATTTCACAGCGGACGGTGTTGCGTCAAGGGCTGAAAAGACAATCAATTACTACCCAAAGGAAAGCAGTTGCTTTCTCCTATGGGAAGAGCTTTCTAAGTCTGAAGAAGTAAACAGTTCTTTGCTATTTCACACTTCCTGGTTGATGGTCACTTGCTGCCTGAA	AAAAGACAATCAATTACTAC		AAAGGAAAGCAGTTGCTTTC	CC	134	134	1	1	1	1	1	1	grey		-1		-1		-1	0	2	2		INSERTION	INSERTION_<6
123	0.0167484	0.0167552	1	WT circular	TGCTCATCAATCGTTCGGACTCGACGAATTTGGTCGTTCAGGCAAGGGGCCTGAAATTTACAAATTGTTCGATTTCACAGCGGACGGTGTTGCGTCAAGGGCTGAAAAGACAATCAATTACTATCAAAGGAAAGCAGTTGCTTTCTCCTATGGGAAGAGCTTTCTAAGTCTGAAGAAGTAAACAGTTCTTTGCTATTTCACACTTCCTGGTTGATGGTCACTTGCTGCCTGAA	GAAAAGACAATCAATTACTA		CAAAGGAAAGCAGTTGCTTT	T	133	133	0	0	0	0	0	0	grey		-1		-1		-1	0	1	1		INSERTION	INSERTION_<6
98	0.0133442	0.0133497	1	WT circular	TGCTCATCAATCGTTCGGACTCGACGAATTTGGTCGTTCAGGCAAGGGGCCTGAAATTTACAAATTGTTCGATTTCACAGCGGACGGTGTTGCGTCAAGGGCTGAAAAGACAATCAATTACTAAAACAAAGGAAAGCAGTTGCTTTCTCCTATGGGAAGAGCTTTCTAAGTCTGAAGAAGTAAACAGTTCTTTGCTATTTCACACTTCCTGGTTGATGGTCACTTGCTGCCTGAA	GAAAAGACAATCAATTACTA		CAAAGGAAAGCAGTTGCTTT	AAA	133	133	0	0	0	0	0	0	grey		-1		-1		-1	0	3	0		INSERTION	INSERTION_<6
94	0.0127996	0.0128048	1	WT circular	TGCTCATCAATCGTTCGGACTCGACGAATTTGGTCGTTCAGGCAAGGGGCCTGAAATTTACAAATTGTTCGATTTCACAGCGGACGGTGTTGCGTCAAGGGCTGAAAAGACAATCAATTACTATACAAAGGAAAGCAGTTGCTTTCTCCTATGGGAAGAGCTTTCTAAGTCTGAAGAAGTAAACAGTTCTTTGCTATTTCACACTTCCTGGTTGATGGTCACTTGCTGCCTGAA	GAAAAGACAATCAATTACTA		CAAAGGAAAGCAGTTGCTTT	TA	133	133	0	0	0	0	0	0	grey		-1		-1		-1	0	2	2		INSERTION	INSERTIONsmallTDleft_TA
81	0.0110294	0.0110339	1	WT circular	TGCTCATCAATCGTTCGGACTCGACGAATTTGGTCGTTCAGGCAAGGGGCCTGAAATTTACAAATTGTTCGATTTCACAGCGGACGGTGTTGCGTCAAGGGCTGAAAAGACAATCAATTACTAGCAAAGGAAAGCAGTTGCTTTCTCCTATGGGAAGAGCTTTCTAAGTCTGAAGAAGTAAACAGTTCTTTGCTATTTCACACTTCCTGGTTGATGGTCACTTGCTGCCTGAA	GAAAAGACAATCAATTACTA		CAAAGGAAAGCAGTTGCTTT	G	133	133	0	0	0	0	0	0	grey		-1		-1		-1	0	1	1		INSERTION	INSERTION_<6
61	0.0083061	0.00830949	1	WT circular	TGCTCATCAATCGTTCGGACTCGACGAATTTGGTCGTTCAGGCAAGGGGCCTGAAATTTACAAATTGTTCGATTTCACAGCGGACGGTGTTGCGTCAAGGGCTGAAAAGACAATCAATTACTAAACAAAGGAAAGCAGTTGCTTTCTCCTATGGGAAGAGCTTTCTAAGTCTGAAGAAGTAAACAGTTCTTTGCTATTTCACACTTCCTGGTTGATGGTCACTTGCTGCCTGAA	GAAAAGACAATCAATTACTA		CAAAGGAAAGCAGTTGCTTT	AA	133	133	0	0	0	0	0	0	grey		-1		-1		-1	0	2	2		INSERTION	INSERTION_<6
57	0.00776144	0.00776461	1	WT circular	TGCTCATCAATCGTTCGGACTCGACGAATTTGGTCGTTCAGGCAAGGGGCCTGAAATTTACAAATTGTTCGATTTCACAGCGGACGGTGTTGCGTCAAGGGCTGAAAAGACAATCAATTACTATTTCAAAGGAAAGCAGTTGCTTTCTCCTATGGGAAGAGCTTTCTAAGTCTGAAGAAGTAAACAGTTCTTTGCTATTTCACACTTCCTGGTTGATGGTCACTTGCTGCCTGAA	GAAAAGACAATCAATTACTA		CAAAGGAAAGCAGTTGCTTT	TTT	133	133	0	0	0	0	0	0	grey		-1		-1		-1	0	3	0		INSERTION	INSERTION_<6
50	0.00680828	0.00681106	1	WT circular	TGCTCATCAATCGTTCGGACTCGACGAATTTGGTCGTTCAGGCAAGGGGCCTGAAATTTACAAATTGTTCGATTTCACAGCGGACGGTGTTGCGTCAAGGGCTGAAAAGACAATCAATTACTACACAAAGGAAAGCAGTTGCTTTCTCCTATGGGAAGAGCTTTCTAAGTCTGAAGAAGTAAACAGTTCTTTGCTATTTCACACTTCCTGGTTGATGGTCACTTGCTGCCTGAA	AAAGACAATCAATTACTACA		AAGGAAAGCAGTTGCTTTCT	CA	135	135	2	2	2	2	2	2	grey		-1		-1		-1	0	2	2		INSERTION	INSERTIONsmallTDleft_CA
48	0.00653595	0.00653862	1	WT circular	TGCTCATCAATCGTTCGGACTCGACGAATTTGGTCGTTCAGGCAAGGGGCCTGAAATTTACAAATTGTTCGATTTCACAGCGGACGGTGTTGCGTCAAGGGCTGAAAAGACAATCAATTACTATTCAAAGGAAAGCAGTTGCTTTCTCCTATGGGAAGAGCTTTCTAAGTCTGAAGAAGTAAACAGTTCTTTGCTATTTCACACTTCCTGGTTGATGGTCACTTGCTGCCTGAA	GAAAAGACAATCAATTACTA		CAAAGGAAAGCAGTTGCTTT	TT	133	133	0	0	0	0	0	0	grey		-1		-1		-1	0	2	2		INSERTION	INSERTION_<6
24	0.00326797	0.00326931	1	WT circular	TGCTCATCAATCGTTCGGACTCGACGAATTTGGTCGTTCAGGCAAGGGGCCTGAAATTTACAAATTGTTCGATTTCACAGCGGACGGTGTTGCGTCAAGGGCTGAAAAGACAATCAATTACTAGGGCAAAGGAAAGCAGTTGCTTTCTCCTATGGGAAGAGCTTTCTAAGTCTGAAGAAGTAAACAGTTCTTTGCTATTTCACACTTCCTGGTTGATGGTCACTTGCTGCCTGAA	GAAAAGACAATCAATTACTA		CAAAGGAAAGCAGTTGCTTT	GGG	133	133	0	0	0	0	0	0	grey		-1		-1		-1	0	3	0		INSERTION	INSERTION_<6
23	0.00313181	0.00313309	1	WT circular	TGCTCATCAATCGTTCGGACTCGACGAATTTGGTCGTTCAGGCAAGGGGCCTGAAATTTACAAATTGTTCGATTTCACAGCGGACGGTGTTGCGTCAAGGGCTGAAAAGACAATCAATTACTAGGCAAAGGAAAGCAGTTGCTTTCTCCTATGGGAAGAGCTTTCTAAGTCTGAAGAAGTAAACAGTTCTTTGCTATTTCACACTTCCTGGTTGATGGTCACTTGCTGCCTGAA	GAAAAGACAATCAATTACTA		CAAAGGAAAGCAGTTGCTTT	GG	133	133	0	0	0	0	0	0	grey		-1		-1		-1	0	2	2		INSERTION	INSERTION_<6
17	0.00231481	0.00231576	1	WT circular	TGCTCATCAATCGTTCGGACTCGACGAATTTGGTCGTTCAGGCAAGGGGCCTGAAATTTACAAATTGTTCGATTTCACAGCGGACGGTGTTGCGTCAAGGGCTGAAAAGACAATCAATTACTAAAAACAAAGGAAAGCAGTTGCTTTCTCCTATGGGAAGAGCTTTCTAAGTCTGAAGAAGTAAACAGTTCTTTGCTATTTCACACTTCCTGGTTGATGGTCACTTGCTGCCTGAA	GAAAAGACAATCAATTACTA		CAAAGGAAAGCAGTTGCTTT	AAAA	133	133	0	0	0	0	0	0	grey		-1		-1		-1	0	4	1		INSERTION	INSERTION_<6
12	0.00163399	0.00163465	1	WT circular	TGCTCATCAATCGTTCGGACTCGACGAATTTGGTCGTTCAGGCAAGGGGCCTGAAATTTACAAATTGTTCGATTTCACAGCGGACGGTGTTGCGTCAAGGGCTGAAAAGACAATCAATTACTATTTTCAAAGGAAAGCAGTTGCTTTCTCCTATGGGAAGAGCTTTCTAAGTCTGAAGAAGTAAACAGTTCTTTGCTATTTCACACTTCCTGGTTGATGGTCACTTGCTGCCTGAA	GAAAAGACAATCAATTACTA		CAAAGGAAAGCAGTTGCTTT	TTTT	133	133	0	0	0	0	0	0	grey		-1		-1		-1	0	4	1		INSERTION	INSERTION_<6
10	0.00136166	0.00136221	1	WT circular	TGCTCATCAATCGTTCGGACTCGACGAATTTGGTCGTTCAGGCAAGGGGCCTGAAATTTACAAATTGTTCGATTTCACAGCGGACGGTGTTGCGTCAAGGGCTGAAAAGACAATCAATTACTATTTTTCAAAGGAAAGCAGTTGCTTTCTCCTATGGGAAGAGCTTTCTAAGTCTGAAGAAGTAAACAGTTCTTTGCTATTTCACACTTCCTGGTTGATGGTCACTTGCTGCCTGAA	GAAAAGACAATCAATTACTA		CAAAGGAAAGCAGTTGCTTT	TTTTT	133	133	0	0	0	0	0	0	grey		-1		-1		-1	0	5	2		INSERTION	INSERTION_<6
9	0.00122549	0.00122599	1	WT circular	TGCTCATCAATCGTTCGGACTCGACGAATTTGGTCGTTCAGGCAAGGGGCCTGAAATTTACAAATTGTTCGATTTCACAGCGGACGGTGTTGCGTCAAGGGCTGAAAAGACAATCAATTACTACACCAAAGGAAAGCAGTTGCTTTCTCCTATGGGAAGAGCTTTCTAAGTCTGAAGAAGTAAACAGTTCTTTGCTATTTCACACTTCCTGGTTGATGGTCACTTGCTGCCTGAA	AAAGACAATCAATTACTACA		AAGGAAAGCAGTTGCTTTCT	CCA	135	135	2	2	2	2	2	2	grey		-1		-1		-1	0	3	0		INSERTION	INSERTION_<6
8	0.00108932	0.00108977	1	WT circular	TGCTCATCAATCGTTCGGACTCGACGAATTTGGTCGTTCAGGCAAGGGGCCTGAAATTTACAAATTGTTCGATTTCACAGCGGACGGTGTTGCGTCAAGGGCTGAAAAGACAATCAATTACTACCCCAAAGGAAAGCAGTTGCTTTCTCCTATGGGAAGAGCTTTCTAAGTCTGAAGAAGTAAACAGTTCTTTGCTATTTCACACTTCCTGGTTGATGGTCACTTGCTGCCTGAA	AAAAGACAATCAATTACTAC		AAAGGAAAGCAGTTGCTTTC	CCC	134	134	1	1	1	1	1	1	grey		-1		-1		-1	0	3	0		INSERTION	INSERTION_<6
7	0.000953159	0.000953549	1	WT circular	TGCTCATCAATCGTTCGGACTCGACGAATTTGGTCGTTCAGGCAAGGGGCCTGAAATTTACAAATTGTTCGATTTCACAGCGGACGGTGTTGCGTCAAGGGCTGAAAAGACAATCAATTACTAATCAAAGGAAAGCAGTTGCTTTCTCCTATGGGAAGAGCTTTCTAAGTCTGAAGAAGTAAACAGTTCTTTGCTATTTCACACTTCCTGGTTGATGGTCACTTGCTGCCTGAA	GAAAAGACAATCAATTACTA		CAAAGGAAAGCAGTTGCTTT	AT	133	133	0	0	0	0	0	0	grey		-1		-1		-1	0	2	2		INSERTION	INSERTION_<6
6	0.000816993	0.000817327	1	WT circular	TGCTCATCAATCGTTCGGACTCGACGAATTTGGTCGTTCAGGCAAGGGGCCTGAAATTTACAAATTGTTCGATTTCACAGCGGACGGTGTTGCGTCAAGGGCTGAAAAGACAATCAATTACTTACAAAGGAAAGCAGTTGCTTTCTCCTATGGGAAGAGCTTTCTAAGTCTGAAGAAGTAAACAGTTCTTTGCTATTTCACACTTCCTGGTTGATGGTCACTTGCTGCCTGAA	TGAAAAGACAATCAATTACT		ACAAAGGAAAGCAGTTGCTT	T	132	132	-1	-1	-1	-1	-1	-1	grey		-1		-1		-1	0	1	1		INSERTION	INSERTIONsmallTDleft_T
4	0.000544662	0.000544885	1	WT circular	TGCTCATCAATCGTTCGGACTCGACGAATTTGGTCGTTCAGGCAAGGGGCCTGAAATTTACAAATTGTTCGATTTCACAGCGGACGGTGTTGCGTCAAGGGCTGAAAAGACAATCAATTACTGACAAAGGAAAGCAGTTGCTTTCTCCTATGGGAAGAGCTTTCTAAGTCTGAAGAAGTAAACAGTTCTTTGCTATTTCACACTTCCTGGTTGATGGTCACTTGCTGCCTGAA	TGAAAAGACAATCAATTACT		ACAAAGGAAAGCAGTTGCTT	G	132	132	-1	-1	-1	-1	-1	-1	grey		-1		-1		-1	0	1	1		INSERTION	INSERTION_<6
4	0.000544662	0.000544885	1	WT circular	TGCTCATCAATCGTTCGGACTCGACGAATTTGGTCGTTCAGGCAAGGGGCCTGAAATTTACAAATTGTTCGATTTCACAGCGGACGGTGTTGCGTCAAGGGCTGAAAAGACAATCAATTACTACTACAAAGGAAAGCAGTTGCTTTCTCCTATGGGAAGAGCTTTCTAAGTCTGAAGAAGTAAACAGTTCTTTGCTATTTCACACTTCCTGGTTGATGGTCACTTGCTGCCTGAA	AAAAGACAATCAATTACTAC		AAAGGAAAGCAGTTGCTTTC	TAC	134	134	1	1	1	1	1	1	grey		-1		-1		-1	0	3	0		INSERTION	INSERTIONsmallTDleft_TAC
3	0.000408497	0.000408664	1	WT circular	TGCTCATCAATCGTTCGGACTCGACGAATTTGGTCGTTCAGGCAAGGGGCCTGAAATTTACAAATTGTTCGATTTCACAGCGGACGGTGTTGCGTCAAGGGCTGAAAAGACAATCAATTACTAGACAAAGGAAAGCAGTTGCTTTCTCCTATGGGAAGAGCTTTCTAAGTCTGAAGAAGTAAACAGTTCTTTGCTATTTCACACTTCCTGGTTGATGGTCACTTGCTGCCTGAA	GAAAAGACAATCAATTACTA		CAAAGGAAAGCAGTTGCTTT	GA	133	133	0	0	0	0	0	0	grey		-1		-1		-1	0	2	2		INSERTION	INSERTION_<6
2	0.000272331	0.000272442	1	WT circular	TGCTCATCAATCGTTCGGACTCGACGAATTTGGTCGTTCAGGCAAGGGGCCTGAAATTTACAAATTGTTCGATTTCACAGCGGACGGTGTTGCGTCAAGGGCTGAAAAGACAATCAATTACTATCCAAAGGAAAGCAGTTGCTTTCTCCTATGGGAAGAGCTTTCTAAGTCTGAAGAAGTAAACAGTTCTTTGCTATTTCACACTTCCTGGTTGATGGTCACTTGCTGCCTGAA	GAAAAGACAATCAATTACTA		CAAAGGAAAGCAGTTGCTTT	TC	133	133	0	0	0	0	0	0	grey		-1		-1		-1	0	2	2		INSERTION	INSERTION_<6
2	0.000272331	0.000272442	1	WT circular	TGCTCATCAATCGTTCGGACTCGACGAATTTGGTCGTTCAGGCAAGGGGCCTGAAATTTACAAATTGTTCGATTTCACAGCGGACGGTGTTGCGTCAAGGGCTGAAAAGACAATCAATTACTATTTTTTCAAAGGAAAGCAGTTGCTTTCTCCTATGGGAAGAGCTTTCTAAGTCTGAAGAAGTAAACAGTTCTTTGCTATTTCACACTTCCTGGTTGATGGTCACTTGCTGCCTGAA	GAAAAGACAATCAATTACTA		CAAAGGAAAGCAGTTGCTTT	TTTTTT	133	133	0	0	0	0	0	0	grey		-1		-1		-1	0	6	0		INSERTION	INSERTION_UNKNOWN
2	0.000272331	0.000272442	1	WT circular	TGCTCATCAATCGTTCGGACTCGACGAATTTGGTCGTTCAGGCAAGGGGCCTGAAATTTACAAATTGTTCGATTTCACAGCGGACGGTGTTGCGTCAAGGGCTGAAAAGACAATCAATTACTACACCCAAAGGAAAGCAGTTGCTTTCTCCTATGGGAAGAGCTTTCTAAGTCTGAAGAAGTAAACAGTTCTTTGCTATTTCACACTTCCTGGTTGATGGTCACTTGCTGCCTGAA	AAAGACAATCAATTACTACA		AAGGAAAGCAGTTGCTTTCT	CCCA	135	135	2	2	2	2	2	2	grey		-1		-1		-1	0	4	1		INSERTION	INSERTION_<6
2	0.000272331	0.000272442	1	WT circular	TGCTCATCAATCGTTCGGACTCGACGAATTTGGTCGTTCAGGCAAGGGGCCTGAAATTTACAAATTGTTCGATTTCACAGCGGACGGTGTTGCGTCAAGGGCTGAAAAGACAATCAATTACTAGTCAAAGGAAAGCAGTTGCTTTCTCCTATGGGAAGAGCTTTCTAAGTCTGAAGAAGTAAACAGTTCTTTGCTATTTCACACTTCCTGGTTGATGGTCACTTGCTGCCTGAA	GAAAAGACAATCAATTACTA		CAAAGGAAAGCAGTTGCTTT	GT	133	133	0	0	0	0	0	0	grey		-1		-1		-1	0	2	2		INSERTION	INSERTION_<6
17	0.00231481	0.00231576	1	WT circular	TGCTCATCAATCGTTCGGACTCGACGAATTTGGTCGTTCAGGCAAGGGGCCTGAAATTTACAAATTGTTCGATTTCACAGCGGACGGTGTTGCGTCAAGGGCTGAAAAGACAATCAATTACTTCAAAGGAAAGCAGTTGCTTTCTCCTATGGGAAGAGCTTTCTAAGTCTGAAGAAGTAAACAGTTCTTTGCTATTTCACACTTCCTGGTTGATGGTCACTTGCTGCCTGAA	TGAAAAGACAATCAATTACT	A	CAAAGGAAAGCAGTTGCTTT	T	132	133	-1	0	-1	0	-1	0	grey		-1		-1		-1	1	1	0	AT->TA	SNV	SNV
14	0.00190632	0.0019071	1	WT circular	TGCTCATCAATCGTTCGGACTCGACGAATTTGGTCGTTCAGGCAAGGGGCCTGAAATTTACAAATTGTTCGATTTCACAGCGGACGGTGTTGCGTCAAGGGCTGAAAAGACAATCAATTCCTACAAAGGAAAGCAGTTGCTTTCTCCTATGGGAAGAGCTTTCTAAGTCTGAAGAAGTAAACAGTTCTTTGCTATTTCACACTTCCTGGTTGATGGTCACTTGCTGCCTGAA	GGCTGAAAAGACAATCAATT	A	CTACAAAGGAAAGCAGTTGC	C	129	130	-4	-3	-4	-3	-4	-3	grey		-1		-1		-1	1	1	0	AT->CG	SNV	SNV
8	0.00108932	0.00108977	1	WT circular	TGCTCATCAATCGTTCGGACTCGACGAATTTGGTCGTTCAGGCAAGGGGCCTGAAATTTACAAATTGTTCGATTTCACAGCGGACGGTGTTGCGTCAAGGGCTGAAAAGACAATCAATTACTAAAAAGGAAAGCAGTTGCTTTCTCCTATGGGAAGAGCTTTCTAAGTCTGAAGAAGTAAACAGTTCTTTGCTATTTCACACTTCCTGGTTGATGGTCACTTGCTGCCTGAA	GAAAAGACAATCAATTACTA	C	AAAGGAAAGCAGTTGCTTTC	A	133	134	0	1	0	1	0	1	grey		-1		-1		-1	1	1	0	GC->TA	SNV	SNV
6	0.000816993	0.000817327	1	WT circular	TGCTCATCAATCGTTCGGACTCGACGAATTTGGTCGTTCAGGCAAGGGGCCTGAAATTTACAAATTGTTCGATTTCACAGCGGACGGTGTTGCGTCAAGGGCTGAAAAGACAATCAATTACTCCAAAGGAAAGCAGTTGCTTTCTCCTATGGGAAGAGCTTTCTAAGTCTGAAGAAGTAAACAGTTCTTTGCTATTTCACACTTCCTGGTTGATGGTCACTTGCTGCCTGAA	TGAAAAGACAATCAATTACT	A	CAAAGGAAAGCAGTTGCTTT	C	132	133	-1	0	-1	0	-1	0	grey		-1		-1		-1	1	1	0	AT->CG	SNV	SNV
3	0.000408497	0.000408664	1	WT circular	TGCTCATCAATCGTTCGGACTCGACGAATTTGGTCGTTCAGGCAAGGGGCCTGAAATTTACAAATTGTTCGATTTCACAGCGGACGGTGTTGCGTCAAGGGCTGAAAAGACAATCAATTACCACAAAGGAAAGCAGTTGCTTTCTCCTATGGGAAGAGCTTTCTAAGTCTGAAGAAGTAAACAGTTCTTTGCTATTTCACACTTCCTGGTTGATGGTCACTTGCTGCCTGAA	CTGAAAAGACAATCAATTAC	T	ACAAAGGAAAGCAGTTGCTT	C	131	132	-2	-1	-2	-1	-2	-1	grey		-1		-1		-1	1	1	0	AT->GC	SNV	SNV
10	0.00136166	0.00136221	1	WT circular	TGCTCATCAATCGTTCGGACTCGACGAATTTGGTCGTTCAGGCAAGGGGCCTGAAATTTACAAATTGTTCGATTTCACAGCGGACGGTGTTGCGTCAAAAGCTCTTCCCATAGGAAAGCAGTTGCTTTCTCCTATGGGAAGAGCTTTCTAAGTCTGAAGAAGTAAACAGTTCTTTGCTATTTCACACTTCCTGGTTGATGGTCACTTGCTGCCTGAA	AGCGGACGGTGTTGCGTCAA	GGGCTGAAAAGACAATCAATTACTACAA	AGGAAAGCAGTTGCTTTCTC	AAGCTCTTCCCAT	108	136	-25	3	-25	3	-25	3	grey		-1		-1		-1	28	13	0		TINS	TINS
4	0.000544662	0.000544885	1	WT circular	TGCTCATCAATCGTTCGGACTCGACGAATTTGGTCGTTCAGGCAAGGGGCCTGAAATTTACAAATTGTTCGATTTCACAGCGGACGGTGTTGCGTCAAGGGCTGAAAAGACAATCAATTAAGCTCTTCCCATAGGAAAGCAGTTGCTTTCTCCTATGGGAAGAGCTTTCTAAGTCTGAAGAAGTAAACAGTTCTTTGCTATTTCACACTTCCTGGTTGATGGTCACTTGCTGCCTGAA	GCTGAAAAGACAATCAATTA	CTACAA	AGGAAAGCAGTTGCTTTCTC	AGCTCTTCCCAT	130	136	-3	3	-3	3	-3	3	grey		-1		-1		-1	6	12	0		TINS	TINS
8886	0.14129	0.141922	2	WT circular	TGCTCATCAATCGTTCGGACTCGACGAATTTGGTCGTTCAGGCAAGGGGCCTGAAATTTACAAATTGTTCGATTTCACAGCGGACGGTGTTGCGTCAAGGGCTGAAAAGACAATCAGTTGCTTTCTCCTATGGGAAGAGCTTTCTAAGTCTGAAGAAGTAAACAGTTCTTTGCTATTTCACACTTCCTGGTTGATGGTCACTTGCTGCCTGAA	AAGGGCTGAAAAGACAATCA	ATTACTACAAAGGAAAGCA	GTTGCTTTCTCCTATGGGAA		126	145	-7	12	-7	12	-7	12	#0D99B2	CA	2	CA	2	CA	2	19	0	2		DELETION	DELETION
8588	0.136552	0.137162	2	WT circular	TGCTCATCAATCGTTCGGACTCGACGAATTTGGTCGTTCAGGCAAGGGGCCTGAAATTTACAAATTGTTCGATTTCACAGCGGACGGTGTTGCGTCAAGGGCTGAAAAGACAATCAAAGGAAAGCAGTTGCTTTCTCCTATGGGAAGAGCTTTCTAAGTCTGAAGAAGTAAACAGTTCTTTGCTATTTCACACTTCCTGGTTGATGGTCACTTGCTGCCTGAAA	AGGGCTGAAAAGACAATCAA	TTACTACAA	AGGAAAGCAGTTGCTTTCTC		127	136	-6	3	-6	3	-6	3	#054E61	CAA	3	CAA	3	CAA	3	9	0	0		DELETION	DELETION
3771	0.0599599	0.0602281	2	WT circular	TGCTCATCAATCGTTCGGACTCGACGAATTTGGTCGTTCAGGCAAGGGGCCTGAAATTTACAAATTGTTCGATTTCACAGCGGACGGTGTTGCGTCAAGGGCTGAAAAGACAATCAAGGAAAGCAGTTGCTTTCTCCTATGGGAAGAGCTTTCTAAGTCTGAAGAAGTAAACAGTTCTTTGCTATTTCACACTTCCTGGTTGATGGTCACTTGCTGCCTGAA	AGGGCTGAAAAGACAATCAA	TTACTACAAA	GGAAAGCAGTTGCTTTCTCC		127	137	-6	4	-6	4	-6	4	#0D99B2	AA	2	AA	2	AA	2	10	0	2		DELETION	DELETION
3448	0.0548241	0.0550693	2	WT circular	TGCTCATCAATCGTTCGGACTCGACGAATTTGGTCGTTCAGGCAAGGGGCCTGAAATTTACAAATTGTTCGATTTCACAGCGGACGGTGTTGCGTCAAGGGCTGAAAAGACAATCAATTGCTTTCTCCTATGGGAAGAGCTTTCTAAGTCTGAAGAAGTAAACAGTTCTTTGCTATTTCACACTTCCTGGTTGATGGTCACTTGCTGCCTGAA	GGCTGAAAAGACAATCAATT	ACTACAAAGGAAAGCAGTT	GCTTTCTCCTATGGGAAGAG		129	148	-4	15	-4	15	-4	15	#0D99B2	TT	2	TT	2	TT	2	19	0	2		DELETION	DELETION
2466	0.0392101	0.0393854	2	WT circular	TGCTCATCAATCGTTCGGACTCGACGAATTTGGTCGTTCAGGCAAGGGGCCTGAAATTTACAAATTGTTCGATTTCACAGCGGACGGTGTTGCGTCAAGGGCTGAAAAGACAAGCAGTTGCTTTCTCCTATGGGAAGAGCTTTCTAAGTCTGAAGAAGTAAACAGTTCTTTGCTATTTCACACTTCCTGGTTGATGGTCACTTGCTGCCTGAA	GTCAAGGGCTGAAAAGACAA	TCAATTACTACAAAGGAAA	GCAGTTGCTTTCTCCTATGG		123	142	-10	9	-10	9	-10	9	#0D99B2	AA	2	AA	2	AA	2	19	0	2		DELETION	DELETION
2281	0.0362685	0.0364307	2	WT circular	TGCTCATCAATCGTTCGGACTCGACGAATTTGGTCGTTCAGGCAAGGGGCCTGAAATTTACAAATTGTTCGATTTCACAGCGGACGGTGTTGCGTCAAGGGCTGAAAAGACAATCAAGCAGTTGCTTTCTCCTATGGGAAGAGCTTTCTAAGTCTGAAGAAGTAAACAGTTCTTTGCTATTTCACACTTCCTGGTTGATGGTCACTTGCTGCCTGAA	AGGGCTGAAAAGACAATCAA	TTACTACAAAGGAAA	GCAGTTGCTTTCTCCTATGG		127	142	-6	9	-6	9	-6	9	#0D99B2	AA	2	AA	2	AA	2	15	0	0		DELETION	DELETION
1866	0.0296699	0.0298026	2	WT circular	TGCTCATCAATCGTTCGGACTCGACGAATTTGGTCGTTCAGGCAAGGGGCCTGAAATTTACAAATTGTTCGATTTCACAGCGGACGGTGTTGCGTCAAGGGCTGAAAAGACAATCAATTACTCAAAGGAAAGCAGTTGCTTTCTCCTATGGGAAGAGCTTTCTAAGTCTGAAGAAGTAAACAGTTCTTTGCTATTTCACACTTCCTGGTTGATGGTCACTTGCTGCCTGAA	TGAAAAGACAATCAATTACT	A	CAAAGGAAAGCAGTTGCTTT		132	133	-1	0	-1	0	-1	0	#C9DDF2		0		0		0	1	0	2		DELETION	DELETION
1779	0.0282866	0.0284131	2	WT circular	TGCTCATCAATCGTTCGGACTCGACGAATTTGGTCGTTCAGGCAAGGGGCCTGAAATTTACAAATTGTTCGATTTCACAGCGGACGGTGTTGCGTCAAGGGCTGAAAAGACAATCAATTACAAAGGAAAGCAGTTGCTTTCTCCTATGGGAAGAGCTTTCTAAGTCTGAAGAAGTAAACAGTTCTTTGCTATTTCACACTTCCTGGTTGATGGTCACTTGCTGCCTGAA	CTGAAAAGACAATCAATTAC	TAC	AAAGGAAAGCAGTTGCTTTC		131	134	-2	1	-2	1	-2	1	#054E61	TAC	3	TAC	3	TAC	3	3	0	0		DELETION	DELETION
1442	0.0229282	0.0230307	2	WT circular	TGCTCATCAATCGTTCGGACTCGACGAATTTGGTCGTTCAGGCAAGGGGCCTGAAATTTACAAATTGTTCGATTTCACAGCGGACGGTGTTGCGTCAAGGGCTGAAAAGACAATCAATTACTAAAGGAAAGCAGTTGCTTTCTCCTATGGGAAGAGCTTTCTAAGTCTGAAGAAGTAAACAGTTCTTTGCTATTTCACACTTCCTGGTTGATGGTCACTTGCTGCCTGAA	GAAAAGACAATCAATTACTA	CA	AAGGAAAGCAGTTGCTTTCT		133	135	0	2	0	2	0	2	#6899D0	A	1	A	1	A	1	2	0	1		DELETION	DELETION
1061	0.0168702	0.0169456	2	WT circular	TGCTCATCAATCGTTCGGACTCGACGAATTTGGTCGTTCAGGCAAGGGGCCTGAAATTTACAAATTGTTCGATTTCACAGCGGACGGTGTTGCGTCAAGGGCTGAAAAGCAGTTGCTTTCTCCTATGGGAAGAGCTTTCTAAGTCTGAAGAAGTAAACAGTTCTTTGCTATTTCACACTTCCTGGTTGATGGTCACTTGCTGCCTGAAA	TTGCGTCAAGGGCTGAAAAG	ACAATCAATTACTACAAAGGAAAG	CAGTTGCTTTCTCCTATGGG		119	143	-14	10	-14	10	-14	10	#054E61	AAAG	4	AAAG	4	AAAG	4	24	0	0		DELETION	DELETION
1031	0.0163932	0.0164665	2	WT circular	TGCTCATCAATCGTTCGGACTCGACGAATTTGGTCGTTCAGGCAAGGGGCCTGAAATTTACAAATTGTTCGATTTCACAGCGGACGGTGTTGCGTCAAGGGCTGAAAAGGAAAGCAGTTGCTTTCTCCTATGGGAAGAGCTTTCTAAGTCTGAAGAAGTAAACAGTTCTTTGCTATTTCACACTTCCTGGTTGATGGTCACTTGCTGCCTGAA	TTGCGTCAAGGGCTGAAAAG	ACAATCAATTACTACAAAG	GAAAGCAGTTGCTTTCTCCT		119	138	-14	5	-14	5	-14	5	#054E61	AAAG	4	AAAG	4	AAAG	4	19	0	2		DELETION	DELETION
882	0.014024	0.0140868	2	WT circular	TGCTCATCAATCGTTCGGACTCGACGAATTTGGTCGTTCAGGCAAGGGGCCTGAAATTTACAAATTGTTCGATTTCACAGCGGACGGTGTTGCGTCAAGGGCTGAAAAGACAATCAATTACCAAAGGAAAGCAGTTGCTTTCTCCTATGGGAAGAGCTTTCTAAGTCTGAAGAAGTAAACAGTTCTTTGCTATTTCACACTTCCTGGTTGATGGTCACTTGCTGCCTGAA	CTGAAAAGACAATCAATTAC	TA	CAAAGGAAAGCAGTTGCTTT		131	133	-2	0	-2	0	-2	0	#C9DDF2		0		0		0	2	0	1		DELETION	DELETION
853	0.0135629	0.0136236	2	WT circular	TGCTCATCAATCGTTCGGACTCGACGAATTTGGTCGTTCAGGCAAGGGGCCTGAAATTTACAAATTGTTCGATTTCACAGCGGACGGTGTTGCGTCAAGGGCTGAAAAGACAATCAATTACTTTCTCCTATGGGAAGAGCTTTCTAAGTCTGAAGAAGTAAACAGTTCTTTGCTATTTCACACTTCCTGGTTGATGGTCACTTGCTGCCTGAA	TGAAAAGACAATCAATTACT	ACAAAGGAAAGCAGTTGCT	TTCTCCTATGGGAAGAGCTT		132	151	-1	18	-1	18	-1	18	#0D99B2	CT	2	CT	2	CT	2	19	0	2		DELETION	DELETION
667	0.0106055	0.0106529	2	WT circular	TGCTCATCAATCGTTCGGACTCGACGAATTTGGTCGTTCAGGCAAGGGGCCTGAAATTTACAAATTGTTCGATTTCACAGCGGACGGTGTTGCGTCAAGGGCTGAAAAGACAATCAATTAGTTGCTTTCTCCTATGGGAAGAGCTTTCTAAGTCTGAAGAAGTAAACAGTTCTTTGCTATTTCACACTTCCTGGTTGATGGTCACTTGCTGCCTGAA	GCTGAAAAGACAATCAATTA	CTACAAAGGAAAGCA	GTTGCTTTCTCCTATGGGAA		130	145	-3	12	-3	12	-3	12	#6899D0	A	1	A	1	A	1	15	0	0		DELETION	DELETION
609	0.00968327	0.00972657	2	WT circular	TGCTCATCAATCGTTCGGACTCGACGAATTTGGTCGTTCAGGCAAGGGGCCTGAAATTTACAAATTGTTCGATTTCACAGCGGACGGTGTTGCGTCAAGGGCTGAAAAGACAATCAATTACTAAAGCAGTTGCTTTCTCCTATGGGAAGAGCTTTCTAAGTCTGAAGAAGTAAACAGTTCTTTGCTATTTCACACTTCCTGGTTGATGGTCACTTGCTGCCTGAA	GAAAAGACAATCAATTACTA	CAAAGGA	AAGCAGTTGCTTTCTCCTAT		133	140	0	7	0	7	0	7	#6899D0	A	1	A	1	A	1	7	0	2		DELETION	DELETION
605	0.00961967	0.00966268	2	WT circular	TGCTCATCAATCGTTCGGACTCGACGAATTTGGTCGTTCAGGCAAGGGGCCTGAAATTTACAAATTGTTCGATTTCACAGCGGACGGTGTTGCGTCAAGGGCTGAAAAGACAGTTGCTTTCTCCTATGGGAAGAGCTTTCTAAGTCTGAAGAAGTAAACAGTTCTTTGCTATTTCACACTTCCTGGTTGATGGTCACTTGCTGCCTGAA	CGTCAAGGGCTGAAAAGACA	ATCAATTACTACAAAGGAAAGCA	GTTGCTTTCTCCTATGGGAA		122	145	-11	12	-11	12	-11	12	#0D99B2	CA	2	CA	2	CA	2	23	0	1		DELETION	DELETION
550	0.00874515	0.00878426	2	WT circular	TGCTCATCAATCGTTCGGACTCGACGAATTTGGTCGTTCAGGCAAGGGGCCTGAAATTTACAAATTGTTCGATTTCACAGCGGACGGTGTTGCGTCAAGGGCTGAAAAGACAATCAATTAGCAGTTGCTTTCTCCTATGGGAAGAGCTTTCTAAGTCTGAAGAAGTAAACAGTTCTTTGCTATTTCACACTTCCTGGTTGATGGTCACTTGCTGCCTGAA	GCTGAAAAGACAATCAATTA	CTACAAAGGAAA	GCAGTTGCTTTCTCCTATGG		130	142	-3	9	-3	9	-3	9	#6899D0	A	1	A	1	A	1	12	0	0		DELETION	DELETION
520	0.00826814	0.00830512	2	WT circular	TGCTCATCAATCGTTCGGACTCGACGAATTTGGTCGTTCAGGCAAGGGGCCTGAAATTTACAAATTGTTCGATTTCACAGCGGACGGTGTTGCGTCAAGGGCTGAAAAGTTGCTTTCTCCTATGGGAAGAGCTTTCTAAGTCTGAAGAAGTAAACAGTTCTTTGCTATTTCACACTTCCTGGTTGATGGTCACTTGCTGCCTGAA	TTGCGTCAAGGGCTGAAAAG	ACAATCAATTACTACAAAGGAAAGCAG	TTGCTTTCTCCTATGGGAAG		119	146	-14	13	-14	13	-14	13	#0D99B2	AG	2	AG	2	AG	2	27	0	0		DELETION	DELETION
492	0.00782293	0.00785792	2	WT circular	TGCTCATCAATCGTTCGGACTCGACGAATTTGGTCGTTCAGGCAAGGGGCCTGAAATTTACAAATTGTTCGATTTCACAGCGGACGGTGTTGCGTCAAGGGCTGAAAAGACAATCAATTACTAAAAGGAAAGCAGTTGCTTTCTCCTATGGGAAGAGCTTTCTAAGTCTGAAGAAGTAAACAGTTCTTTGCTATTTCACACTTCCTGGTTGATGGTCACTTGCTGCCTGAA	GAAAAGACAATCAATTACTA	C	AAAGGAAAGCAGTTGCTTTC		133	134	0	1	0	1	0	1	#C9DDF2		0		0		0	1	0	2		DELETION	DELETION
375	0.0059626	0.00598927	2	WT circular	TGCTCATCAATCGTTCGGACTCGACGAATTTGGTCGTTCAGGCAAGGGGCCTGAAATTTACAAATTGTTCGATTTCACAGCGGACGGTGTTGCGTCAAGGGCTGAAAAGACAAGGAAAGCAGTTGCTTTCTCCTATGGGAAGAGCTTTCTAAGTCTGAAGAAGTAAACAGTTCTTTGCTATTTCACACTTCCTGGTTGATGGTCACTTGCTGCCTGAA	GTCAAGGGCTGAAAAGACAA	TCAATTACTACAAA	GGAAAGCAGTTGCTTTCTCC		123	137	-10	4	-10	4	-10	4	#0D99B2	AA	2	AA	2	AA	2	14	0	1		DELETION	DELETION
350	0.0055651	0.00558998	2	WT circular	TGCTCATCAATCGTTCGGACTCGACGAATTTGGTCGTTCAGGCAAGGGGCCTGAAATTTACAAATTGTTCGATTTCACAGCGGACGGTGTTGCGTCAAGGGCTGAAAAAAGCAGTTGCTTTCTCCTATGGGAAGAGCTTTCTAAGTCTGAAGAAGTAAACAGTTCTTTGCTATTTCACACTTCCTGGTTGATGGTCACTTGCTGCCTGAA	GTTGCGTCAAGGGCTGAAAA	GACAATCAATTACTACAAAGGA	AAGCAGTTGCTTTCTCCTAT		118	140	-15	7	-15	7	-15	7	#6899D0	A	1	A	1	A	1	22	0	2		DELETION	DELETION
342	0.00543789	0.00546221	2	WT circular	TGCTCATCAATCGTTCGGACTCGACGAATTTGGTCGTTCAGGCAAGGGGCCTGAAATTTACAAATTGTTCGATTTCACAGCGGACGGTGTTGCGTCAAGGGCTGAAAAGACAATCAATTACTAGCAGTTGCTTTCTCCTATGGGAAGAGCTTTCTAAGTCTGAAGAAGTAAACAGTTCTTTGCTATTTCACACTTCCTGGTTGATGGTCACTTGCTGCCTGAA	GAAAAGACAATCAATTACTA	CAAAGGAAA	GCAGTTGCTTTCTCCTATGG		133	142	0	9	0	9	0	9	#6899D0	A	1	A	1	A	1	9	0	0		DELETION	DELETION
295	0.00469058	0.00471156	2	WT circular	TGCTCATCAATCGTTCGGACTCGACGAATTTGGTCGTTCAGGCAAGGGGCCTGAAATTTACAAATTGTTCGATTTCACAGCGGACGGTGTTGCGTCAAGGGCTGAAAAGACAATCAAAGCAGTTGCTTTCTCCTATGGGAAGAGCTTTCTAAGTCTGAAGAAGTAAACAGTTCTTTGCTATTTCACACTTCCTGGTTGATGGTCACTTGCTGCCTGAA	AGGGCTGAAAAGACAATCAA	TTACTACAAAGGAA	AGCAGTTGCTTTCTCCTATG		127	141	-6	8	-6	8	-6	8	#0D99B2	AA	2	AA	2	AA	2	14	0	1		DELETION	DELETION
294	0.00467468	0.00469559	2	WT circular	TGCTCATCAATCGTTCGGACTCGACGAATTTGGTCGTTCAGGCAAGGGGCCTGAAATTTACAAATTGTTCGATTTCACAGCGGACGGTGTTGCGTCAAGGGCTGAAAAGACAATCAATTAAGGAAAGCAGTTGCTTTCTCCTATGGGAAGAGCTTTCTAAGTCTGAAGAAGTAAACAGTTCTTTGCTATTTCACACTTCCTGGTTGATGGTCACTTGCTGCCTGAA	GCTGAAAAGACAATCAATTA	CTACAA	AGGAAAGCAGTTGCTTTCTC		130	136	-3	3	-3	3	-3	3	#6899D0	A	1	A	1	A	1	6	0	0		DELETION	DELETION
293	0.00465878	0.00467961	2	WT circular	TGCTCATCAATCGTTCGGACTCGACGAATTTGGTCGTTCAGGCAAGGGGCCTGAAATTTACAAATTGTTCGATTTCACAGCGGACGGTGTTGCGTCAAGGGCTGAAAAGACAATCAATTACTGCAGTTGCTTTCTCCTATGGGAAGAGCTTTCTAAGTCTGAAGAAGTAAACAGTTCTTTGCTATTTCACACTTCCTGGTTGATGGTCACTTGCTGCCTGAA	TGAAAAGACAATCAATTACT	ACAAAGGAAA	GCAGTTGCTTTCTCCTATGG		132	142	-1	9	-1	9	-1	9	#C9DDF2		0		0		0	10	0	2		DELETION	DELETION
288	0.00457928	0.00459976	2	WT circular	TGCTCATCAATCGTTCGGACTCGACGAATTTGGTCGTTCAGGCAAGGGGCCTGAAATTTACAAATTGTTCGATTTCACAGCGGACGGTGTTGCGTCAAGGGCTGAAAAGACAATCAATTACTAAGGAAAGCAGTTGCTTTCTCCTATGGGAAGAGCTTTCTAAGTCTGAAGAAGTAAACAGTTCTTTGCTATTTCACACTTCCTGGTTGATGGTCACTTGCTGCCTGAA	GAAAAGACAATCAATTACTA	CAA	AGGAAAGCAGTTGCTTTCTC		133	136	0	3	0	3	0	3	#6899D0	A	1	A	1	A	1	3	0	0		DELETION	DELETION
285	0.00453158	0.00455184	2	WT circular	TGCTCATCAATCGTTCGGACTCGACGAATTTGGTCGTTCAGGCAAGGGGCCTGAAATTTACAAATTGTTCGATTTCACAGCGGACGGTGTTGCGTCAAGGGCTGCTTTCTCCTATGGGAAGAGCTTTCTAAGTCTGAAGAAGTAAACAGTTCTTTGCTATTTCACACTTCCTGGTTGATGGTCACTTGCTGCCTGAA	CGGTGTTGCGTCAAGGGCTG	AAAAGACAATCAATTACTACAAAGGAAAGCAGTTG	CTTTCTCCTATGGGAAGAGC		114	149	-19	16	-19	16	-19	16	#0D99B2	TG	2	TG	2	TG	2	35	0	1		DELETION	DELETION
268	0.00426127	0.00428033	2	WT circular	TGCTCATCAATCGTTCGGACTCGACGAATTTGGTCGTTCAGGCAAGGGGCCTGAAATTTACAAATTGTTCGATTTCACAGCGGACGGTGTTGCGTCAAGGGCTGAAAGCAGTTGCTTTCTCCTATGGGAAGAGCTTTCTAAGTCTGAAGAAGTAAACAGTTCTTTGCTATTTCACACTTCCTGGTTGATGGTCACTTGCTGCCTGAA	TGTTGCGTCAAGGGCTGAAA	AGACAATCAATTACTACAAAGGAAA	GCAGTTGCTTTCTCCTATGG		117	142	-16	9	-16	9	-16	9	#054E61	GAAA	4	GAAA	4	GAAA	4	25	0	2		DELETION	DELETION
250	0.00397507	0.00399284	2	WT circular	TGCTCATCAATCGTTCGGACTCGACGAATTTGGTCGTTCAGGCAAGGGGCCTGAAATTTACAAATTGTTCGATTTCACAGCGGACGGTGTTGCGTCAAGGGCTGAAAAGACAAAGGAAAGCAGTTGCTTTCTCCTATGGGAAGAGCTTTCTAAGTCTGAAGAAGTAAACAGTTCTTTGCTATTTCACACTTCCTGGTTGATGGTCACTTGCTGCCTGAA	GTCAAGGGCTGAAAAGACAA	TCAATTACTACAA	AGGAAAGCAGTTGCTTTCTC		123	136	-10	3	-10	3	-10	3	#054E61	ACAA	4	ACAA	4	ACAA	4	13	0	2		DELETION	DELETION
247	0.00392737	0.00394493	2	WT circular	TGCTCATCAATCGTTCGGACTCGACGAATTTGGTCGTTCAGGCAAGGGGCCTGAAATTTACAAATTGTTCGATTTCACAGCGGACGGTGTTGCGTCAAGGGCTGAAAAGACAATCAGGAAAGCAGTTGCTTTCTCCTATGGGAAGAGCTTTCTAAGTCTGAAGAAGTAAACAGTTCTTTGCTATTTCACACTTCCTGGTTGATGGTCACTTGCTGCCTGAA	AAGGGCTGAAAAGACAATCA	ATTACTACAAA	GGAAAGCAGTTGCTTTCTCC		126	137	-7	4	-7	4	-7	4	#6899D0	A	1	A	1	A	1	11	0	1		DELETION	DELETION
247	0.00392737	0.00394493	2	WT circular	TGCTCATCAATCGTTCGGACTCGACGAATTTGGTCGTTCAGGCAAGGGGCCTGAAATTTACAAATTGTTCGATTTCACAGCGGACGGTGTTGCGTCAAGGGCTGAAAAGACAATCAATTAAAGGAAAGCAGTTGCTTTCTCCTATGGGAAGAGCTTTCTAAGTCTGAAGAAGTAAACAGTTCTTTGCTATTTCACACTTCCTGGTTGATGGTCACTTGCTGCCTGAA	GCTGAAAAGACAATCAATTA	CTACA	AAGGAAAGCAGTTGCTTTCT		130	135	-3	2	-3	2	-3	2	#6899D0	A	1	A	1	A	1	5	0	1		DELETION	DELETION
215	0.00341856	0.00343385	2	WT circular	TGCTCATCAATCGTTCGGACTCGACGAATTTGGTCGTTCAGGCAAGGGGCCTGAAATTTACAAATTGTTCGATTTCACAGCGGACGGTGTTGCGTCAAGGGCTGAAAAGACAATCAATTACTAAAAGCAGTTGCTTTCTCCTATGGGAAGAGCTTTCTAAGTCTGAAGAAGTAAACAGTTCTTTGCTATTTCACACTTCCTGGTTGATGGTCACTTGCTGCCTGAA	GAAAAGACAATCAATTACTA	CAAAGG	AAAGCAGTTGCTTTCTCCTA		133	139	0	6	0	6	0	6	#C9DDF2		0		0		0	6	0	0		DELETION	DELETION
207	0.00329136	0.00330608	2	WT circular	TGCTCATCAATCGTTCGGACTCGACGAATTTGGTCGTTCAGGCAAGGGGCCTGAAATTTACAAATTGTTCGATTTCACAGCGGACGGTGTTGCGTCAAGGGCTGAAAAGACAAAGCAGTTGCTTTCTCCTATGGGAAGAGCTTTCTAAGTCTGAAGAAGTAAACAGTTCTTTGCTATTTCACACTTCCTGGTTGATGGTCACTTGCTGCCTGAA	GTCAAGGGCTGAAAAGACAA	TCAATTACTACAAAGGAA	AGCAGTTGCTTTCTCCTATG		123	141	-10	8	-10	8	-10	8	#0D99B2	AA	2	AA	2	AA	2	18	0	0		DELETION	DELETION
200	0.00318005	0.00319428	2	WT circular	TGCTCATCAATCGTTCGGACTCGACGAATTTGGTCGTTCAGGCAAGGGGCCTGAAATTTACAAATTGTTCGATTTCACAGCGGACGGTGTTGCGTCAAGGGCTGAAAAGACAATCAATCAAAGGAAAGCAGTTGCTTTCTCCTATGGGAAGAGCTTTCTAAGTCTGAAGAAGTAAACAGTTCTTTGCTATTTCACACTTCCTGGTTGATGGTCACTTGCTGCCTGAA	GGGCTGAAAAGACAATCAAT	TACTA	CAAAGGAAAGCAGTTGCTTT		128	133	-5	0	-5	0	-5	0	#C9DDF2		0		0		0	5	0	1		DELETION	DELETION
196	0.00311645	0.00313039	2	WT circular	TGCTCATCAATCGTTCGGACTCGACGAATTTGGTCGTTCAGGCAAGGGGCCTGAAATTTACAAATTGTTCGATTTCACAGCGGACGGTGTTGCGTCAAGGGCTGAAAAGACAATCAAAAGCAGTTGCTTTCTCCTATGGGAAGAGCTTTCTAAGTCTGAAGAAGTAAACAGTTCTTTGCTATTTCACACTTCCTGGTTGATGGTCACTTGCTGCCTGAA	AGGGCTGAAAAGACAATCAA	TTACTACAAAGGA	AAGCAGTTGCTTTCTCCTAT		127	140	-6	7	-6	7	-6	7	#6899D0	A	1	A	1	A	1	13	0	2		DELETION	DELETION
189	0.00300515	0.00301859	2	WT circular	TGCTCATCAATCGTTCGGACTCGACGAATTTGGTCGTTCAGGCAAGGGGCCTGAAATTTACAAATTGTTCGATTTCACAGCGGACGGTGTTGCGTCAAGGGCTGAAAAGACAATCAATTAAAGCAGTTGCTTTCTCCTATGGGAAGAGCTTTCTAAGTCTGAAGAAGTAAACAGTTCTTTGCTATTTCACACTTCCTGGTTGATGGTCACTTGCTGCCTGAA	GCTGAAAAGACAATCAATTA	CTACAAAGGA	AAGCAGTTGCTTTCTCCTAT		130	140	-3	7	-3	7	-3	7	#6899D0	A	1	A	1	A	1	10	0	2		DELETION	DELETION
178	0.00283025	0.00284291	2	WT circular	TGCTCATCAATCGTTCGGACTCGACGAATTTGGTCGTTCAGGCAAGGGGCCTGAAATTTACAAATTGTTCGATTTCACAGCGGACGGTGTTGCGTCAAGGGCTGAAAAGACAATCAATTACTAAGCAGTTGCTTTCTCCTATGGGAAGAGCTTTCTAAGTCTGAAGAAGTAAACAGTTCTTTGCTATTTCACACTTCCTGGTTGATGGTCACTTGCTGCCTGAA	GAAAAGACAATCAATTACTA	CAAAGGAA	AGCAGTTGCTTTCTCCTATG		133	141	0	8	0	8	0	8	#6899D0	A	1	A	1	A	1	8	0	1		DELETION	DELETION
163	0.00259174	0.00260333	2	WT circular	TGCTCATCAATCGTTCGGACTCGACGAATTTGGTCGTTCAGGCAAGGGGCCTGAAATTTACAAATTGTTCGATTTCACAGCGGACGGTGTTGCGTCAAGGGCTGAAAAGACAATCAATTAAGCAGTTGCTTTCTCCTATGGGAAGAGCTTTCTAAGTCTGAAGAAGTAAACAGTTCTTTGCTATTTCACACTTCCTGGTTGATGGTCACTTGCTGCCTGAA	GCTGAAAAGACAATCAATTA	CTACAAAGGAA	AGCAGTTGCTTTCTCCTATG		130	141	-3	8	-3	8	-3	8	#6899D0	A	1	A	1	A	1	11	0	1		DELETION	DELETION
141	0.00224194	0.00225196	2	WT circular	TGCTCATCAATCGTTCGGACTCGACGAATTTGGTCGTTCAGGCAAGGGGCCTGAAATTTACAAATTGTTCGATTTCACAGCGGACGGTGTTGCGTCAAGTTGCTTTCTCCTATGGGAAGAGCTTTCTAAGTCTGAAGAAGTAAACAGTTCTTTGCTATTTCACACTTCCTGGTTGATGGTCACTTGCTGCCTGAA	GCGGACGGTGTTGCGTCAAG	GGCTGAAAAGACAATCAATTACTACAAAGGAAAGCAG	TTGCTTTCTCCTATGGGAAG		109	146	-24	13	-24	13	-24	13	#0D99B2	AG	2	AG	2	AG	2	37	0	2		DELETION	DELETION
130	0.00206704	0.00207628	2	WT circular	TGCTCATCAATCGTTCGGACTCGACGAATTTGGTCGTTCAGGCAAGGGGCCTGAAATTTACAAATTGTTCGATTTCACAGCGGACGGTGTTGCTTTCTCCTATGGGAAGAGCTTTCTAAGTCTGAAGAAGTAAACAGTTCTTTGCTATTTCACACTTCCTGGTTGATGGTCACTTGCTGCCTGAA	TTCACAGCGGACGGTGTTGC	GTCAAGGGCTGAAAAGACAATCAATTACTACAAAGGAAAGCAGTTGC	TTTCTCCTATGGGAAGAGCT		103	150	-30	17	-30	17	-30	17	#054E61	GTTGC	5	GTTGC	5	GTTGC	5	47	0	1		DELETION	DELETION
125	0.00198753	0.00199642	2	WT circular	TGCTCATCAATCGTTCGGACTCGACGAATTTGGTCGTTCAGGCAAGGGGCCTGAAATTTACAAATTGTTCGATTTCACAGCGGACGGTGTTGCGTCAAGGGCTGAAAAGACAATCAGCAGTTGCTTTCTCCTATGGGAAGAGCTTTCTAAGTCTGAAGAAGTAAACAGTTCTTTGCTATTTCACACTTCCTGGTTGATGGTCACTTGCTGCCTGAA	AAGGGCTGAAAAGACAATCA	ATTACTACAAAGGAAA	GCAGTTGCTTTCTCCTATGG		126	142	-7	9	-7	9	-7	9	#6899D0	A	1	A	1	A	1	16	0	2		DELETION	DELETION
123	0.00195573	0.00196448	2	WT circular	TGCTCATCAATCGTTCGGACTCGACGAATTTGGTCGTTCAGGCAAGGGGCCTGAAATTTACAAATTGTTCGATTTCACAGCGGACGGTGTTGCGTCAAGGGAAAGCAGTTGCTTTCTCCTATGGGAAGAGCTTTCTAAGTCTGAAGAAGTAAACAGTTCTTTGCTATTTCACACTTCCTGGTTGATGGTCACTTGCTGCCTGAA	GGACGGTGTTGCGTCAAGGG	CTGAAAAGACAATCAATTACTACAAAGG	AAAGCAGTTGCTTTCTCCTA		111	139	-22	6	-22	6	-22	6	#0D99B2	GG	2	GG	2	GG	2	28	0	2		DELETION	DELETION
122	0.00193983	0.00194851	2	WT circular	TGCTCATCAATCGTTCGGACTCGACGAATTTGGTCGTTCAGGCAAGGGGCCTGAAATTTACAAATTGTTCGATTTCACAGCGGACGGTGTTGCGTCAAGGGCTGAAAAGACAAGTTGCTTTCTCCTATGGGAAGAGCTTTCTAAGTCTGAAGAAGTAAACAGTTCTTTGCTATTTCACACTTCCTGGTTGATGGTCACTTGCTGCCTGAA	GTCAAGGGCTGAAAAGACAA	TCAATTACTACAAAGGAAAGCA	GTTGCTTTCTCCTATGGGAA		123	145	-10	12	-10	12	-10	12	#6899D0	A	1	A	1	A	1	22	0	2		DELETION	DELETION
101	0.00160593	0.00161311	2	WT circular	TGCTCATCAATCGTTCGGACTCGACGAATTTGGTCGTTCAGGCAAGGGGCCTGAAATTTACAAATTGTTCGATTTCACAGCGGACGGTGTTGTTGCTTTCTCCTATGGGAAGAGCTTTCTAAGTCTGAAGAAGTAAACAGTTCTTTGCTATTTCACACTTCCTGGTTGATGGTCACTTGCTGCCTGAA	TTTCACAGCGGACGGTGTTG	CGTCAAGGGCTGAAAAGACAATCAATTACTACAAAGGAAAGCAG	TTGCTTTCTCCTATGGGAAG		102	146	-31	13	-31	13	-31	13	#6899D0	G	1	G	1	G	1	44	0	1		DELETION	DELETION
100	0.00159003	0.00159714	2	WT circular	TGCTCATCAATCGTTCGGACTCGACGAATTTGGTCGTTCAGGCAAGGGGCCTGAAATTTACAAATTGTTCGATTTCACAGCGGACGGTGTTGCGTCAAGGGCTGAAAAGACAATCAATTAGGAAAGCAGTTGCTTTCTCCTATGGGAAGAGCTTTCTAAGTCTGAAGAAGTAAACAGTTCTTTGCTATTTCACACTTCCTGGTTGATGGTCACTTGCTGCCTGAA	GCTGAAAAGACAATCAATTA	CTACAAA	GGAAAGCAGTTGCTTTCTCC		130	137	-3	4	-3	4	-3	4	#6899D0	A	1	A	1	A	1	7	0	2		DELETION	DELETION
91	0.00144692	0.0014534	2	WT circular	TGCTCATCAATCGTTCGGACTCGACGAATTTGGTCGTTCAGGCAAGGGGCCTGAAATTTACAAATTGTTCGATTTCACAGCGGACGGTGTTGCGTCAAGGGCTGAAAAGACAATCAATTACGCAGTTGCTTTCTCCTATGGGAAGAGCTTTCTAAGTCTGAAGAAGTAAACAGTTCTTTGCTATTTCACACTTCCTGGTTGATGGTCACTTGCTGCCTGAA	CTGAAAAGACAATCAATTAC	TACAAAGGAAA	GCAGTTGCTTTCTCCTATGG		131	142	-2	9	-2	9	-2	9	#C9DDF2		0		0		0	11	0	1		DELETION	DELETION
89	0.00141512	0.00142145	2	WT circular	TGCTCATCAATCGTTCGGACTCGACGAATTTGGTCGTTCAGGCAAGGGGCCTGAAATTTACAAATTGTTCGATTTCACAGCGGACGGTGTTGCGTCAAGGGCTGAAAAGACAATCAATTAACAAAGGAAAGCAGTTGCTTTCTCCTATGGGAAGAGCTTTCTAAGTCTGAAGAAGTAAACAGTTCTTTGCTATTTCACACTTCCTGGTTGATGGTCACTTGCTGCCTGAA	GCTGAAAAGACAATCAATTA	CT	ACAAAGGAAAGCAGTTGCTT		130	132	-3	-1	-3	-1	-3	-1	#C9DDF2		0		0		0	2	0	1		DELETION	DELETION
88	0.00139922	0.00140548	2	WT circular	TGCTCATCAATCGTTCGGACTCGACGAATTTGGTCGTTCAGGCAAGGGGCCTGAAATTTACAAATTGTTCGATTTCACAGCGGACGGTGTTGCGTCAAGGGCTGAAAAGACAATCACACTTCCTGGTTGATGGTCACTTGCTGCCTGAA	AAGGGCTGAAAAGACAATCA	ATTACTACAAAGGAAAGCAGTTGCTTTCTCCTATGGGAAGAGCTTTCTAAGTCTGAAGAAGTAAACAGTTCTTTGCTATTTCA	CACTTCCTGGTTGATGGTCA		126	209	-7	76	-7	76	-7	76	#054E61	TCA	3	TCA	3	TCA	3	83	0	1		DELETION	DELETION
85	0.00135152	0.00135757	2	WT circular	TGCTCATCAATCGTTCGGACTCGACGAATTTGGTCGTTCAGGCAAGGGGCCTGAAATTTACAAATTGTTCGATTTCACAGCGGACGGTGTTGCGTCAAGGGCTGAAAAGACAATCAATTACACAAAGGAAAGCAGTTGCTTTCTCCTATGGGAAGAGCTTTCTAAGTCTGAAGAAGTAAACAGTTCTTTGCTATTTCACACTTCCTGGTTGATGGTCACTTGCTGCCTGAA	CTGAAAAGACAATCAATTAC	T	ACAAAGGAAAGCAGTTGCTT		131	132	-2	-1	-2	-1	-2	-1	#C9DDF2		0		0		0	1	0	2		DELETION	DELETION
85	0.00135152	0.00135757	2	WT circular	TGCTCATCAATCGTTCGGACTCGACGAATTTGGTCGTTCAGGCAAGGGGCCTGAAATTTACAAATTGTTCGATTTCACAGCGGACGGTGTTGCGTCAAGGGCTGAAAAGACAATCAATTACAGTTGCTTTCTCCTATGGGAAGAGCTTTCTAAGTCTGAAGAAGTAAACAGTTCTTTGCTATTTCACACTTCCTGGTTGATGGTCACTTGCTGCCTGAA	CTGAAAAGACAATCAATTAC	TACAAAGGAAAGC	AGTTGCTTTCTCCTATGGGA		131	144	-2	11	-2	11	-2	11	#6899D0	C	1	C	1	C	1	13	0	2		DELETION	DELETION
82	0.00130382	0.00130965	2	WT circular	TGCTCATCAATCGTTCGGACTCGACGAATTTGGTCGTTCAGGCAAGGGGCCTGAAATTTACAAATTGTTCGATTTCACAGCGGACGGTGTTGCGTCAAGGAAAGCAGTTGCTTTCTCCTATGGGAAGAGCTTTCTAAGTCTGAAGAAGTAAACAGTTCTTTGCTATTTCACACTTCCTGGTTGATGGTCACTTGCTGCCTGAA	CGGACGGTGTTGCGTCAAGG	GCTGAAAAGACAATCAATTACTACAAAGG	AAAGCAGTTGCTTTCTCCTA		110	139	-23	6	-23	6	-23	6	#054E61	AAGG	4	AAGG	4	AAGG	4	29	0	1		DELETION	DELETION
73	0.00116072	0.00116591	2	WT circular	TGCTCATCAATCGTTCGGACTCGACGAATTTGGTCGTTCAGGCAAGGGGCCTGAAATTTACAAATTGTTCGATTTCACAGCGGACGGTGTTGCGTCAAGGGCTGAAAGGAAAGCAGTTGCTTTCTCCTATGGGAAGAGCTTTCTAAGTCTGAAGAAGTAAACAGTTCTTTGCTATTTCACACTTCCTGGTTGATGGTCACTTGCTGCCTGAA	TGTTGCGTCAAGGGCTGAAA	AGACAATCAATTACTACAAA	GGAAAGCAGTTGCTTTCTCC		117	137	-16	4	-16	4	-16	4	#054E61	AAA	3	AAA	3	AAA	3	20	0	1		DELETION	DELETION
71	0.00112892	0.00113397	2	WT circular	TGCTCATCAATCGTTCGGACTCGACGAATTTGGTCGTTCAGGCAAGGGGCCTGAAATTTACAAATTGTTCGATTTCACAGCGGACGGTGTTGCGTCAAGGGCTGAAAAGACAATCAATCAGTTGCTTTCTCCTATGGGAAGAGCTTTCTAAGTCTGAAGAAGTAAACAGTTCTTTGCTATTTCACACTTCCTGGTTGATGGTCACTTGCTGCCTGAA	GGGCTGAAAAGACAATCAAT	TACTACAAAGGAAAG	CAGTTGCTTTCTCCTATGGG		128	143	-5	10	-5	10	-5	10	#C9DDF2		0		0		0	15	0	0		DELETION	DELETION
60	0.000954016	0.000958283	2	WT circular	TGCTCATCAATCGTTCGGACTCGACGAATTTGGTCGTTCAGGCAAGGGGCCTGAAATTTACAAATTGTTCGATTTCACAGCGGACGGTGTTGCGTCAAGGGCTGAAAGTTGCTTTCTCCTATGGGAAGAGCTTTCTAAGTCTGAAGAAGTAAACAGTTCTTTGCTATTTCACACTTCCTGGTTGATGGTCACTTGCTGCCTGAA	TGTTGCGTCAAGGGCTGAAA	AGACAATCAATTACTACAAAGGAAAGCA	GTTGCTTTCTCCTATGGGAA		117	145	-16	12	-16	12	-16	12	#6899D0	A	1	A	1	A	1	28	0	2		DELETION	DELETION
54	0.000858615	0.000862454	2	WT circular	TGCTCATCAATCGTTCGGACTCGACGAATTTGGTCGTTCAGGCAAGGGGCCTGAAATTTACAAATTGTTCGATTTCACAGCGGACGGTGTTGCGTCAAGGGCTGAAAAAGCAGTTGCTTTCTCCTATGGGAAGAGCTTTCTAAGTCTGAAGAAGTAAACAGTTCTTTGCTATTTCACACTTCCTGGTTGATGGTCACTTGCTGCCTGAA	GTTGCGTCAAGGGCTGAAAA	GACAATCAATTACTACAAAGGAA	AGCAGTTGCTTTCTCCTATG		118	141	-15	8	-15	8	-15	8	#0D99B2	AA	2	AA	2	AA	2	23	0	1		DELETION	DELETION
54	0.000858615	0.000862454	2	WT circular	TGCTCATCAATCGTTCGGACTCGACGAATTTGGTCGTTCAGGCAAGGGGCCTGAAATTTACAAATTGTTCGATTTCACAGCGGACGGTGTTGCGTCAAGGGCTGAAAAGACAATCAATTACAGCAGTTGCTTTCTCCTATGGGAAGAGCTTTCTAAGTCTGAAGAAGTAAACAGTTCTTTGCTATTTCACACTTCCTGGTTGATGGTCACTTGCTGCCTGAA	CTGAAAAGACAATCAATTAC	TACAAAGGAA	AGCAGTTGCTTTCTCCTATG		131	141	-2	8	-2	8	-2	8	#C9DDF2		0		0		0	10	0	2		DELETION	DELETION
53	0.000842714	0.000846483	2	WT circular	TGCTCATCAATCGTTCGGACTCGACGAATTTGGTCGTTCAGGCAAGGGGCCTGAAATTTACAAATTGTTCGATTTCACAGCGGACGGTGTTGCGTCAAGGGCTGAAAAGACAATCAAGTCTGAAGAAGTAAACAGTTCTTTGCTATTTCACACTTCCTGGTTGATGGTCACTTGCTGCCTGAA	AGGGCTGAAAAGACAATCAA	TTACTACAAAGGAAAGCAGTTGCTTTCTCCTATGGGAAGAGCTTTCTAA	GTCTGAAGAAGTAAACAGTT		127	176	-6	43	-6	43	-6	43	#0D99B2	AA	2	AA	2	AA	2	49	0	2		DELETION	DELETION
50	0.000795014	0.000798569	2	WT circular	TGCTCATCAATCGTTCGGACTCGACGAATTTGGTCGTTCAGGCAAGGGGCCTGAAATTTACAAATTGTTCGATTTCACAGCGGACGGTGTTGCGTCAAGGGCTGAAAAGACAATCAAAAGGAAAGCAGTTGCTTTCTCCTATGGGAAGAGCTTTCTAAGTCTGAAGAAGTAAACAGTTCTTTGCTATTTCACACTTCCTGGTTGATGGTCACTTGCTGCCTGAA	AGGGCTGAAAAGACAATCAA	TTACTACA	AAGGAAAGCAGTTGCTTTCT		127	135	-6	2	-6	2	-6	2	#6899D0	A	1	A	1	A	1	8	0	1		DELETION	DELETION
49	0.000779113	0.000782598	2	WT circular	TGCTCATCAATCGTTCGGACTCGACGAATTTGGTCGTTCAGGCAAGGGGCCTGAAATTTACAAATTGTTCGATTTCACAGCGGACGGTGTTGCGTCAGTTGCTTTCTCCTATGGGAAGAGCTTTCTAAGTCTGAAGAAGTAAACAGTTCTTTGCTATTTCACACTTCCTGGTTGATGGTCACTTGCTGCCTGAA	CAGCGGACGGTGTTGCGTCA	AGGGCTGAAAAGACAATCAATTACTACAAAGGAAAGCA	GTTGCTTTCTCCTATGGGAA		107	145	-26	12	-26	12	-26	12	#0D99B2	CA	2	CA	2	CA	2	38	0	1		DELETION	DELETION
44	0.000699612	0.000702741	2	WT circular	TGCTCATCAATCGTTCGGACTCGACGAATTTGGTCGTTCAGGCAAGGGGCCTGAAATTTACAAATTGTTCGATTTCACAGCGGACGGTGTTGCGTCAAGGGCTGAAAAGACAGCAGTTGCTTTCTCCTATGGGAAGAGCTTTCTAAGTCTGAAGAAGTAAACAGTTCTTTGCTATTTCACACTTCCTGGTTGATGGTCACTTGCTGCCTGAA	CGTCAAGGGCTGAAAAGACA	ATCAATTACTACAAAGGAAA	GCAGTTGCTTTCTCCTATGG		122	142	-11	9	-11	9	-11	9	#6899D0	A	1	A	1	A	1	20	0	1		DELETION	DELETION
42	0.000667811	0.000670798	2	WT circular	TGCTCATCAATCGTTCGGACTCGACGAATTTGGTCGTTCAGGCAAGGGGCCTGAAATTTACAAATTGTTCGATTTCACAGCGGACGGTGTTGCGTCAAGGGCTGAAAAGACAATCAATTACTAGGAAAGCAGTTGCTTTCTCCTATGGGAAGAGCTTTCTAAGTCTGAAGAAGTAAACAGTTCTTTGCTATTTCACACTTCCTGGTTGATGGTCACTTGCTGCCTGAA	GAAAAGACAATCAATTACTA	CAAA	GGAAAGCAGTTGCTTTCTCC		133	137	0	4	0	4	0	4	#6899D0	A	1	A	1	A	1	4	0	2		DELETION	DELETION
40	0.000636011	0.000638855	2	WT circular	TGCTCATCAATCGTTCGGACTCGACGAATTTGGTCGTTCAGGCAAGGGGCCTGAAATTTACAAATTGTTCGATTTCACAGCGGACGGTGTTGCGTCAAGGGCTGAAAAGAGTTGCTTTCTCCTATGGGAAGAGCTTTCTAAGTCTGAAGAAGTAAACAGTTCTTTGCTATTTCACACTTCCTGGTTGATGGTCACTTGCTGCCTGAA	TGCGTCAAGGGCTGAAAAGA	CAATCAATTACTACAAAGGAAAGCA	GTTGCTTTCTCCTATGGGAA		120	145	-13	12	-13	12	-13	12	#6899D0	A	1	A	1	A	1	25	0	2		DELETION	DELETION
39	0.000620111	0.000622884	2	WT circular	TGCTCATCAATCGTTCGGACTCGACGAATTTGGTCGTTCAGGCAAGGGGCCTGAAATTTACAAATTGTTCGATTTCACAGCGGACGGTGTTGCGTCAAGGGCTGAAAAGACAATCAATTACTATGGGAAGAGCTTTCTAAGTCTGAAGAAGTAAACAGTTCTTTGCTATTTCACACTTCCTGGTTGATGGTCACTTGCTGCCTGAA	GAAAAGACAATCAATTACTA	CAAAGGAAAGCAGTTGCTTTCTCCTA	TGGGAAGAGCTTTCTAAGTC		133	159	0	26	0	26	0	26	#054E61	CTA	3	CTA	3	CTA	3	26	0	1		DELETION	DELETION
38	0.00060421	0.000606912	2	WT circular	TGCTCATCAATCGTTCGGACTCGACGAATTTGGTCGTTCAGGCAAGGGGCCTGAAATTTACAAATTGTTCGATTTCACAGCGGACGGTGTTGCGTCAAGGGCTGAAAAGACAATCAATGGAAAGCAGTTGCTTTCTCCTATGGGAAGAGCTTTCTAAGTCTGAAGAAGTAAACAGTTCTTTGCTATTTCACACTTCCTGGTTGATGGTCACTTGCTGCCTGAA	GGGCTGAAAAGACAATCAAT	TACTACAAA	GGAAAGCAGTTGCTTTCTCC		128	137	-5	4	-5	4	-5	4	#C9DDF2		0		0		0	9	0	0		DELETION	DELETION
38	0.00060421	0.000606912	2	WT circular	TGCTCATCAATCGTTCGGACTCGACGAATTTGGTCGTTCAGGCAAGGGGCCTGAAATTTACAAATTGTTCGATTTCACAGCGGACGGTGTTGCGTCAAGGGCTGAAAAGACAATCAATTCAAAGGAAAGCAGTTGCTTTCTCCTATGGGAAGAGCTTTCTAAGTCTGAAGAAGTAAACAGTTCTTTGCTATTTCACACTTCCTGGTTGATGGTCACTTGCTGCCTGAA	GGCTGAAAAGACAATCAATT	ACTA	CAAAGGAAAGCAGTTGCTTT		129	133	-4	0	-4	0	-4	0	#C9DDF2		0		0		0	4	0	2		DELETION	DELETION
30	0.000477008	0.000479141	2	WT circular	TGCTCATCAATCGTTCGGACTCGACGAATTTGGTCGTTCAGGCAAGGGGCCTGAAATTTACAAATTGTTCGATTTCACAGCGGACGGTGTTGCGTCAAGGGCTGAAAACAGTTGCTTTCTCCTATGGGAAGAGCTTTCTAAGTCTGAAGAAGTAAACAGTTCTTTGCTATTTCACACTTCCTGGTTGATGGTCACTTGCTGCCTGAA	GTTGCGTCAAGGGCTGAAAA	GACAATCAATTACTACAAAGGAAAG	CAGTTGCTTTCTCCTATGGG		118	143	-15	10	-15	10	-15	10	#C9DDF2		0		0		0	25	0	2		DELETION	DELETION
30	0.000477008	0.000479141	2	WT circular	TGCTCATCAATCGTTCGGACTCGACGAATTTGGTCGTTCAGGCAAGGGGCCTGAAATTTACAAATTGTTCGATTTCACAGCGGACGGTGTTGCGTCAAGGGCTGAAAAGACAATCAACAAAGGAAAGCAGTTGCTTTCTCCTATGGGAAGAGCTTTCTAAGTCTGAAGAAGTAAACAGTTCTTTGCTATTTCACACTTCCTGGTTGATGGTCACTTGCTGCCTGAA	AGGGCTGAAAAGACAATCAA	TTACTA	CAAAGGAAAGCAGTTGCTTT		127	133	-6	0	-6	0	-6	0	#6899D0	A	1	A	1	A	1	6	0	0		DELETION	DELETION
25	0.000397507	0.000399284	2	WT circular	TGCTCATCAATCGTTCGGACTCGACGAATTTGGTCGTTCAGGCAAGGGGCCTGAAATTTACAAATTGTTCGATTTCACAGCGGACGGTGTTGCGTCAAGGGCTGAAAAGACAATCAATTAAAAGCAGTTGCTTTCTCCTATGGGAAGAGCTTTCTAAGTCTGAAGAAGTAAACAGTTCTTTGCTATTTCACACTTCCTGGTTGATGGTCACTTGCTGCCTGAA	GCTGAAAAGACAATCAATTA	CTACAAAGG	AAAGCAGTTGCTTTCTCCTA		130	139	-3	6	-3	6	-3	6	#C9DDF2		0		0		0	9	0	0		DELETION	DELETION
22	0.000349806	0.00035137	2	WT circular	TGCTCATCAATCGTTCGGACTCGACGAATTTGGTCGTTCAGGCAAGGGGCCTGAAATTTACAAATTGTTCGATTTCACAGCGGACGGTGTTGCGTCAAGGGCTGAAAAGAGGAAAGCAGTTGCTTTCTCCTATGGGAAGAGCTTTCTAAGTCTGAAGAAGTAAACAGTTCTTTGCTATTTCACACTTCCTGGTTGATGGTCACTTGCTGCCTGAA	TGCGTCAAGGGCTGAAAAGA	CAATCAATTACTACAAA	GGAAAGCAGTTGCTTTCTCC		120	137	-13	4	-13	4	-13	4	#6899D0	A	1	A	1	A	1	17	0	1		DELETION	DELETION
14	0.000222604	0.000223599	2	WT circular	TGCTCATCAATCGTTCGGACTCGACGAATTTGGTCGTTCAGGCAAGGGGCCTGAAATTTACAAATTGTTCGATTTCACAGCGGACGGTGTTGCGTCAAGGGCTGAAAAGACAATGAAAGCAGTTGCTTTCTCCTATGGGAAGAGCTTTCTAAGTCTGAAGAAGTAAACAGTTCTTTGCTATTTCACACTTCCTGGTTGATGGTCACTTGCTGCCTGAA	TCAAGGGCTGAAAAGACAAT	CAATTACTACAAAG	GAAAGCAGTTGCTTTCTCCT		124	138	-9	5	-9	5	-9	5	#C9DDF2		0		0		0	14	0	1		DELETION	DELETION
9	0.000143102	0.000143742	2	WT circular	TGCTCATCAATCGTTCGGACTCGACGAATTTGGTCGTTCAGGCAAGGGGCCTGAAATTTACAAATTGTTCGATTTCACAGCGGACGGTGTTGCGTCAAGGGCTGAAAAGACAAAAGGAAAGCAGTTGCTTTCTCCTATGGGAAGAGCTTTCTAAGTCTGAAGAAGTAAACAGTTCTTTGCTATTTCACACTTCCTGGTTGATGGTCACTTGCTGCCTGAA	GTCAAGGGCTGAAAAGACAA	TCAATTACTACA	AAGGAAAGCAGTTGCTTTCT		123	135	-10	2	-10	2	-10	2	#6899D0	A	1	A	1	A	1	12	0	0		DELETION	DELETION
7	0.000111302	0.0001118	2	WT circular	TGCTCATCAATCGTTCGGACTCGACGAATTTGGTCGTTCAGGCAAGGGGCCTGAAATTTACAAATTGTTCGATTTCACAGCGGACGGTGTTGCGTCAAGGGCTGAAAAGACAATCAATACAAAGGAAAGCAGTTGCTTTCTCCTATGGGAAGAGCTTTCTAAGTCTGAAGAAGTAAACAGTTCTTTGCTATTTCACACTTCCTGGTTGATGGTCACTTGCTGCCTGAA	GGGCTGAAAAGACAATCAAT	TACT	ACAAAGGAAAGCAGTTGCTT		128	132	-5	-1	-5	-1	-5	-1	#6899D0	T	1	T	1	T	1	4	0	2		DELETION	DELETION
6	9.54016e-05	9.58283e-05	2	WT circular	TGCTCATCAATCGTTCGGACTCGACGAATTTGGTCGTTCAGGCAAGGGGCCTGAAATTTACAAATTGTTCGATTTCACAGCGGACGGTGTTGCGTCAAGGGCTGAAAAGACAATCCAAAGGAAAGCAGTTGCTTTCTCCTATGGGAAGAGCTTTCTAAGTCTGAAGAAGTAAACAGTTCTTTGCTATTTCACACTTCCTGGTTGATGGTCACTTGCTGCCTGAA	CAAGGGCTGAAAAGACAATC	AATTACTA	CAAAGGAAAGCAGTTGCTTT		125	133	-8	0	-8	0	-8	0	#C9DDF2		0		0		0	8	0	1		DELETION	DELETION
5	7.95014e-05	7.98569e-05	2	WT circular	TGCTCATCAATCGTTCGGACTCGACGAATTTGGTCGTTCAGGCAAGGGGCCTGAAATTTACAAATTGTTCGATTTCACAGCGGACGGTGTTGCGTCAAGGGCTGCAGTTGCTTTCTCCTATGGGAAGAGCTTTCTAAGTCTGAAGAAGTAAACAGTTCTTTGCTATTTCACACTTCCTGGTTGATGGTCACTTGCTGCCTGAA	CGGTGTTGCGTCAAGGGCTG	AAAAGACAATCAATTACTACAAAGGAAAG	CAGTTGCTTTCTCCTATGGG		114	143	-19	10	-19	10	-19	10	#6899D0	G	1	G	1	G	1	29	0	1		DELETION	DELETION
5	7.95014e-05	7.98569e-05	2	WT circular	TGCTCATCAATCGTTCGGACTCGACGAATTTGGTCGTTCAGGCAAGGGGCCTGAAATTTACAAATTGTTCGATTTCACAGCGGACGGTGTTGCGTCAAGGGCTGAAAAGACAATCAATTACAAGGAAAGCAGTTGCTTTCTCCTATGGGAAGAGCTTTCTAAGTCTGAAGAAGTAAACAGTTCTTTGCTATTTCACACTTCCTGGTTGATGGTCACTTGCTGCCTGAA	CTGAAAAGACAATCAATTAC	TACA	AAGGAAAGCAGTTGCTTTCT		131	135	-2	2	-2	2	-2	2	#C9DDF2		0		0		0	4	0	2		DELETION	DELETION
4	6.36011e-05	6.38855e-05	2	WT circular	TGCTCATCAATCGTTCGGACTCGACGAATTTGGTCGTTCAGGCAAGGGGCCTGAAATTTACAAATTGTTCGATTTCACAGCGGACGGTGTTGCGTCAAGGGCTGAAAAGACAATCAATTACTGTTGCTTTCTCCTATGGGAAGAGCTTTCTAAGTCTGAAGAAGTAAACAGTTCTTTGCTATTTCACACTTCCTGGTTGATGGTCACTTGCTGCCTGAA	TGAAAAGACAATCAATTACT	ACAAAGGAAAGCA	GTTGCTTTCTCCTATGGGAA		132	145	-1	12	-1	12	-1	12	#C9DDF2		0		0		0	13	0	2		DELETION	DELETION
3	4.77008e-05	4.79141e-05	2	WT circular	TGCTCATCAATCGTTCGGACTCGACGAATTTGGTCGTTCAGGCAAGGGGCCTGAAATTTACAAATTGTTCGATTTCACAGCGGACGGTGTTGCGTCAAGGGCTGAAAAGACAAACAAAGGAAAGCAGTTGCTTTCTCCTATGGGAAGAGCTTTCTAAGTCTGAAGAAGTAAACAGTTCTTTGCTATTTCACACTTCCTGGTTGATGGTCACTTGCTGCCTGAA	GTCAAGGGCTGAAAAGACAA	TCAATTACT	ACAAAGGAAAGCAGTTGCTT		123	132	-10	-1	-10	-1	-10	-1	#C9DDF2		0		0		0	9	0	0		DELETION	DELETION
2	3.18005e-05	3.19428e-05	2	WT circular	TGCTCATCAATCGTTCGGACATGGTCACTTGCTGCCTGAA	TGCTCATCAATCGTTCGGAC	TCGACGAATTTGGTCGTTCAGGCAAGGGGCCTGAAATTTACAAATTGTTCGATTTCACAGCGGACGGTGTTGCGTCAAGGGCTGAAAAGACAATCAATTACTACAAAGGAAAGCAGTTGCTTTCTCCTATGGGAAGAGCTTTCTAAGTCTGAAGAAGTAAACAGTTCTTTGCTATTTCACACTTCCTGGTTG	ATGGTCACTTGCTGCCTGAA		30	222	-103	89	-103	89	-103	89	#C9DDF2		0		0		0	192	0	0		DELETION	DELETION
2	3.18005e-05	3.19428e-05	2	WT circular	TGCTCATCAATCGTTCGGACTCGACGAATTTGGTCGTTCAGGCAAGGGGCCTGAAATTTACAAATTGTTCGATTTCACAGCGGACGGTGTTGCGTCAAGGGCTGAAAAGACAATCAATTTGCTTTCTCCTATGGGAAGAGCTTTCTAAGTCTGAAGAAGTAAACAGTTCTTTGCTATTTCACACTTCCTGGTTGATGGTCACTTGCTGCCTGAA	GGCTGAAAAGACAATCAATT	ACTACAAAGGAAAGCAGT	TGCTTTCTCCTATGGGAAGA		129	147	-4	14	-4	14	-4	14	#6899D0	T	1	T	1	T	1	18	0	0		DELETION	DELETION
2	3.18005e-05	3.19428e-05	2	WT circular	TGCTCATCAATCGTTCGGACTCGACGAATTTGGTCGTTCAGGCAAGGGGCCTGAAATTTACAAATTGTTCGATTTCACAGCGGACGGTGTTGCGTCAAGAGCAGTTGCTTTCTCCTATGGGAAGAGCTTTCTAAGTCTGAAGAAGTAAACAGTTCTTTGCTATTTCACACTTCCTGGTTGATGGTCACTTGCTGCCTGAA	GCGGACGGTGTTGCGTCAAG	GGCTGAAAAGACAATCAATTACTACAAAGGAA	AGCAGTTGCTTTCTCCTATG		109	141	-24	8	-24	8	-24	8	#C9DDF2		0		0		0	32	0	1		DELETION	DELETION
96	0.00152643	0.00153325	2	WT circular	TGCTCATCAATCGTTCGGACTCGACGAATTTGGTCGTTCAGGCAAGGGGCCTGAAATTTACAAATTGTTCGATTTCACAGCGGACGGTGTTGCGTCAAGGGCTGAAAAGACAATCATAGGAAAGCAGTTGCTTTCTCCTATGGGAAGAGCTTTCTAAGTCTGAAGAAGTAAACAGTTCTTTGCTATTTCACACTTCCTGGTTGATGGTCACTTGCTGCCTGAA	AAGGGCTGAAAAGACAATCA	ATTACTACAA	AGGAAAGCAGTTGCTTTCTC	T	126	136	-7	3	-7	3	-7	3	grey		-1		-1		-1	10	1	0		DELINS	DELINS_<6
79	0.00125612	0.00126174	2	WT circular	TGCTCATCAATCGTTCGGACTCGACGAATTTGGTCGTTCAGGCAAGGGGCCTGAAATTTACAAATTGTTCGATTTCACAGCGGACGGTGTTGCGTCAAGGGCTGAAAAGACAATCAATTATCAAAGGAAAGCAGTTGCTTTCTCCTATGGGAAGAGCTTTCTAAGTCTGAAGAAGTAAACAGTTCTTTGCTATTTCACACTTCCTGGTTGATGGTCACTTGCTGCCTGAA	GCTGAAAAGACAATCAATTA	CTA	CAAAGGAAAGCAGTTGCTTT	T	130	133	-3	0	-3	0	-3	0	grey		-1		-1		-1	3	1	1		DELINS	DELINS_<6
57	0.000906316	0.000910369	2	WT circular	TGCTCATCAATCGTTCGGACTCGACGAATTTGGTCGTTCAGGCAAGGGGCCTGAAATTTACAAATTGTTCGATTTCACAGCGGACGGTGTTGCGTCAAGGGCTGAAAAGACAATCAATTACCCAAAGGAAAGCAGTTGCTTTCTCCTATGGGAAGAGCTTTCTAAGTCTGAAGAAGTAAACAGTTCTTTGCTATTTCACACTTCCTGGTTGATGGTCACTTGCTGCCTGAA	CTGAAAAGACAATCAATTAC	TA	CAAAGGAAAGCAGTTGCTTT	C	131	133	-2	0	-2	0	-2	0	grey		-1		-1		-1	2	1	2		DELINS	DELINS_<6
48	0.000763213	0.000766626	2	WT circular	TGCTCATCAATCGTTCGGACTCGACGAATTTGGTCGTTCAGGCAAGGGGCCTGAAATTTACAAATTGTTCGATTTCACAGCGGACGGTGTTGCGTCAAGGGCTGAAAAGACAATCAATTACTCCCAAAGGAAAGCAGTTGCTTTCTCCTATGGGAAGAGCTTTCTAAGTCTGAAGAAGTAAACAGTTCTTTGCTATTTCACACTTCCTGGTTGATGGTCACTTGCTGCCTGAA	TGAAAAGACAATCAATTACT	A	CAAAGGAAAGCAGTTGCTTT	CC	132	133	-1	0	-1	0	-1	0	grey		-1		-1		-1	1	2	1		DELINS	DELINS_<6
48	0.000763213	0.000766626	2	WT circular	TGCTCATCAATCGTTCGGACTCGACGAATTTGGTCGTTCAGGCAAGGGGCCTGAAATTTACAAATTGTTCGATTTCACAGCGGACGGTGTTGCGTCAAGGGCTGAAAAGACAAGGCAGTTGCTTTCTCCTATGGGAAGAGCTTTCTAAGTCTGAAGAAGTAAACAGTTCTTTGCTATTTCACACTTCCTGGTTGATGGTCACTTGCTGCCTGAA	GTCAAGGGCTGAAAAGACAA	TCAATTACTACAAAGGAAA	GCAGTTGCTTTCTCCTATGG	G	123	142	-10	9	-10	9	-10	9	grey		-1		-1		-1	19	1	0		DELINS	DELINS_<6
42	0.000667811	0.000670798	2	WT circular	TGCTCATCAATCGTTCGGACTCGACGAATTTGGTCGTTCAGGCAAGGGGCCTGAAATTTACAAATTGTTCGATTTCACAGCGGACGGTGTTGCGTCAAGGGCTGAAAAGACAATCAGGAAGCAGTTGCTTTCTCCTATGGGAAGAGCTTTCTAAGTCTGAAGAAGTAAACAGTTCTTTGCTATTTCACACTTCCTGGTTGATGGTCACTTGCTGCCTGAA	AAGGGCTGAAAAGACAATCA	ATTACTACAAAGGA	AAGCAGTTGCTTTCTCCTAT	GG	126	140	-7	7	-7	7	-7	7	grey		-1		-1		-1	14	2	0		DELINS	DELINS_<6
37	0.00058831	0.000590941	2	WT circular	TGCTCATCAATCGTTCGGACTCGACGAATTTGGTCGTTCAGGCAAGGGGCCTGAAATTTACAAATTGTTCGATTTCACAGCGGACGGTGTTGCGTCAAGGGCTGAAAAGACAATCAATTACTAAAAAAAGCAGTTGCTTTCTCCTATGGGAAGAGCTTTCTAAGTCTGAAGAAGTAAACAGTTCTTTGCTATTTCACACTTCCTGGTTGATGGTCACTTGCTGCCTGAA	GAAAAGACAATCAATTACTA	CAAAGG	AAAGCAGTTGCTTTCTCCTA	AAA	133	139	0	6	0	6	0	6	grey		-1		-1		-1	6	3	0		DELINS	DELINS_<6
37	0.00058831	0.000590941	2	WT circular	TGCTCATCAATCGTTCGGACTCGACGAATTTGGTCGTTCAGGCAAGGGGCCTGAAATTTACAAATTGTTCGATTTCACAGCGGACGGTGTTGCGTCAAGGGCTGAAAAGACAATCAATTACTAAGAAGCAGTTGCTTTCTCCTATGGGAAGAGCTTTCTAAGTCTGAAGAAGTAAACAGTTCTTTGCTATTTCACACTTCCTGGTTGATGGTCACTTGCTGCCTGAA	GAAAAGACAATCAATTACTA	CAAAGGA	AAGCAGTTGCTTTCTCCTAT	AG	133	140	0	7	0	7	0	7	grey		-1		-1		-1	7	2	1		DELINS	DELINS_<6
34	0.000540609	0.000543027	2	WT circular	TGCTCATCAATCGTTCGGACTCGACGAATTTGGTCGTTCAGGCAAGGGGCCTGAAATTTACAAATTGTTCGATTTCACAGCGGACGGTGTTGCGTCAAGGGCTGAAAAGACAATCAATTACTTTCAAAGGAAAGCAGTTGCTTTCTCCTATGGGAAGAGCTTTCTAAGTCTGAAGAAGTAAACAGTTCTTTGCTATTTCACACTTCCTGGTTGATGGTCACTTGCTGCCTGAA	TGAAAAGACAATCAATTACT	A	CAAAGGAAAGCAGTTGCTTT	TT	132	133	-1	0	-1	0	-1	0	grey		-1		-1		-1	1	2	1		DELINS	DELINS_<6
32	0.000508809	0.000511084	2	WT circular	TGCTCATCAATCGTTCGGACTCGACGAATTTGGTCGTTCAGGCAAGGGGCCTGAAATTTACAAATTGTTCGATTTCACAGCGGACGGTGTTGCGTCAAGGGCTGAAAAGACAATCAATTACTAAAAAAGGAAAGCAGTTGCTTTCTCCTATGGGAAGAGCTTTCTAAGTCTGAAGAAGTAAACAGTTCTTTGCTATTTCACACTTCCTGGTTGATGGTCACTTGCTGCCTGAA	GAAAAGACAATCAATTACTA	C	AAAGGAAAGCAGTTGCTTTC	AA	133	134	0	1	0	1	0	1	grey		-1		-1		-1	1	2	1		DELINS	DELINS_<6
21	0.000333906	0.000335399	2	WT circular	TGCTCATCAATCGTTCGGACTCGACGAATTTGGTCGTTCAGGCAAGGGGCCTGAAATTTACAAATTGTTCGATTTCACAGCGGACGGTGTTGCGTCAAGGGCTGAAAAGACAATCAATTATTCAAAGGAAAGCAGTTGCTTTCTCCTATGGGAAGAGCTTTCTAAGTCTGAAGAAGTAAACAGTTCTTTGCTATTTCACACTTCCTGGTTGATGGTCACTTGCTGCCTGAA	GCTGAAAAGACAATCAATTA	CTA	CAAAGGAAAGCAGTTGCTTT	TT	130	133	-3	0	-3	0	-3	0	grey		-1		-1		-1	3	2	2		DELINS	DELINS_<6
15	0.000238504	0.000239571	2	WT circular	TGCTCATCAATCGTTCGGACTCGACGAATTTGGTCGTTCAGGCAAGGGGCCTGAAATTTACAAATTGTTCGATTTCACAGCGGACGGTGTTGCGTCAAGGGCTGAAAAGACAATCAATTACAAAAGGAAAGCAGTTGCTTTCTCCTATGGGAAGAGCTTTCTAAGTCTGAAGAAGTAAACAGTTCTTTGCTATTTCACACTTCCTGGTTGATGGTCACTTGCTGCCTGAA	CTGAAAAGACAATCAATTAC	TAC	AAAGGAAAGCAGTTGCTTTC	A	131	134	-2	1	-2	1	-2	1	grey		-1		-1		-1	3	1	1		DELINS	DELINS_<6
6	9.54016e-05	9.58283e-05	2	WT circular	TGCTCATCAATCGTTCGGACTAACCCTGTGGTCACTTGCTGCCTGAA	GCTCATCAATCGTTCGGACT	CGACGAATTTGGTCGTTCAGGCAAGGGGCCTGAAATTTACAAATTGTTCGATTTCACAGCGGACGGTGTTGCGTCAAGGGCTGAAAAGACAATCAATTACTACAAAGGAAAGCAGTTGCTTTCTCCTATGGGAAGAGCTTTCTAAGTCTGAAGAAGTAAACAGTTCTTTGCTATTTCACACTTCCTGGTTGA	TGGTCACTTGCTGCCTGAA	AACCCTG	31	223	-102	90	-102	90	-102	90	grey		-1		-1		-1	192	7	1		DELINS	DELINS_UNKNOWN
6	9.54016e-05	9.58283e-05	2	WT circular	TGCTCATCAATCGTTCGGACTAATGGTCACTTGCTGCCTGAA	GCTCATCAATCGTTCGGACT	CGACGAATTTGGTCGTTCAGGCAAGGGGCCTGAAATTTACAAATTGTTCGATTTCACAGCGGACGGTGTTGCGTCAAGGGCTGAAAAGACAATCAATTACTACAAAGGAAAGCAGTTGCTTTCTCCTATGGGAAGAGCTTTCTAAGTCTGAAGAAGTAAACAGTTCTTTGCTATTTCACACTTCCTGGTTG	ATGGTCACTTGCTGCCTGAA	A	31	222	-102	89	-102	89	-102	89	grey		-1		-1		-1	191	1	2		DELINS	DELINS_<6
4	6.36011e-05	6.38855e-05	2	WT circular	TGCTCATCAATCGTTCGGACTCGACGAATTTGGTCGTTCAGGCAAGGGGCCTGAAATTTACAAATTGTTCGATTTCACAGCGGACGGTGTTGCGTCAAGGGCTGAAAAGACAATCAAGGAAGGCAGTTGCTTTCTCCTATGGGAAGAGCTTTCTAAGTCTGAAGAAGTAAACAGTTCTTTGCTATTTCACACTTCCTGGTTGATGGTCACTTGCTGCCTGAA	AGGGCTGAAAAGACAATCAA	TTACTACAAAGGAAA	GCAGTTGCTTTCTCCTATGG	GGAAG	127	142	-6	9	-6	9	-6	9	grey		-1		-1		-1	15	5	2		DELINS	DELINS_<6
4	6.36011e-05	6.38855e-05	2	WT circular	TGCTCATCAATCGTTCGGACTAACTGGTCACTTGCTGCCTGAA	GCTCATCAATCGTTCGGACT	CGACGAATTTGGTCGTTCAGGCAAGGGGCCTGAAATTTACAAATTGTTCGATTTCACAGCGGACGGTGTTGCGTCAAGGGCTGAAAAGACAATCAATTACTACAAAGGAAAGCAGTTGCTTTCTCCTATGGGAAGAGCTTTCTAAGTCTGAAGAAGTAAACAGTTCTTTGCTATTTCACACTTCCTGGTTGA	TGGTCACTTGCTGCCTGAA	AAC	31	223	-102	90	-102	90	-102	90	grey		-1		-1		-1	192	3	0		DELINS	DELINS_<6
4	6.36011e-05	6.38855e-05	2	WT circular	TGCTCATCAATCGTTCGGACTCGACGAATTTGGTCGTTCAGGCAAGGGGCCTGAAATTTACAAATTGTTCGATTTCACAGCGGACGGTGTTGCGTCAAGGGCTGAAAAGACAATCGGTTGCTTTCTCCTATGGGAAGAGCTTTCTAAGTCTGAAGAAGTAAACAGTTCTTTGCTATTTCACACTTCCTGGTTGATGGTCACTTGCTGCCTGAA	CAAGGGCTGAAAAGACAATC	AATTACTACAAAGGAAAGCA	GTTGCTTTCTCCTATGGGAA	G	125	145	-8	12	-8	12	-8	12	grey		-1		-1		-1	20	1	2		DELINS	DELINS_<6
3	4.77008e-05	4.79141e-05	2	WT circular	TGCTCATCAATCGTTCGGACTCGACGAATTTGGTCGTTCAGGCAAGGGGCCTGAAATTTACAAATTGTTCGATTTCACAGCGGACGGTGTTGCGTCAAGGGCTGAAAAGACAATAAGTTGCTTTCTCCTATGGGAAGAGCTTTCTAAGTCTGAAGAAGTAAACAGTTCTTTGCTATTTCACACTTCCTGGTTGATGGTCACTTGCTGCCTGAA	TCAAGGGCTGAAAAGACAAT	CAATTACTACAAAGGAAAGC	AGTTGCTTTCTCCTATGGGA	A	124	144	-9	11	-9	11	-9	11	grey		-1		-1		-1	20	1	2		DELINS	DELINS_<6
3	4.77008e-05	4.79141e-05	2	WT circular	TGCTCATCAATCGTTCGGACTAACTTGGTCACTTGCTGCCTGAA	GCTCATCAATCGTTCGGACT	CGACGAATTTGGTCGTTCAGGCAAGGGGCCTGAAATTTACAAATTGTTCGATTTCACAGCGGACGGTGTTGCGTCAAGGGCTGAAAAGACAATCAATTACTACAAAGGAAAGCAGTTGCTTTCTCCTATGGGAAGAGCTTTCTAAGTCTGAAGAAGTAAACAGTTCTTTGCTATTTCACACTTCCTGGTTGA	TGGTCACTTGCTGCCTGAA	AACT	31	223	-102	90	-102	90	-102	90	grey		-1		-1		-1	192	4	1		DELINS	DELINS_<6
3	4.77008e-05	4.79141e-05	2	WT circular	TGCTCATCAATCGTTCGGACTCGACGAATTTGGTCGTTCAGGCAAGGGGCCTGAAATTTACAAATTGTTCGATTTCACAGCGGACGGTGTTGCGTCAAGGGCTGAAAAGACATCAAAGGAAAGCAGTTGCTTTCTCCTATGGGAAGAGCTTTCTAAGTCTGAAGAAGTAAACAGTTCTTTGCTATTTCACACTTCCTGGTTGATGGTCACTTGCTGCCTGAA	CGTCAAGGGCTGAAAAGACA	ATCAATTACTA	CAAAGGAAAGCAGTTGCTTT	T	122	133	-11	0	-11	0	-11	0	grey		-1		-1		-1	11	1	2		DELINS	DELINS_<6
3	4.77008e-05	4.79141e-05	2	WT circular	TGCTCATCAATCGTTCGGACTCGACGAATTTGGTCGTTCAGGCAAGGGGCCTGAAATTTACAAATTGTTCGATTTCACAGCGGACGGTGTTGCGTCAAGGGCTGAAAAGATAATCAAAGGAAAGCAGTTGCTTTCTCCTATGGGAAGAGCTTTCTAAGTCTGAAGAAGTAAACAGTTCTTTGCTATTTCACACTTCCTGGTTGATGGTCACTTGCTGCCTGAA	TGCGTCAAGGGCTGAAAAGA	CAATCAATTACTA	CAAAGGAAAGCAGTTGCTTT	TAAT	120	133	-13	0	-13	0	-13	0	grey		-1		-1		-1	13	4	0		DELINS	DELINS_<6
3	4.77008e-05	4.79141e-05	2	WT circular	TGCTCATCAATCGTTCGGACTCGACGAATTTGGTCGTTCAGGCAAGGGGCCTGAAATTTACAAATTGTTCGATTTCACAGCGGACGGTGTTGCGTCAAGGGCTGAAAAGACAATCAAAGGAAAACAGTTGCTTTCTCCTATGGGAAGAGCTTTCTAAGTCTGAAGAAGTAAACAGTTCTTTGCTATTTCACACTTCCTGGTTGATGGTCACTTGCTGCCTGAA	AGGGCTGAAAAGACAATCAA	TTACTACAAAGGAAAG	CAGTTGCTTTCTCCTATGGG	AGGAAAA	127	143	-6	10	-6	10	-6	10	grey		-1		-1		-1	16	7	0		DELINS	DELINS_FLANKINSERT
3	4.77008e-05	4.79141e-05	2	WT circular	TGCTCATCAATCGTTCGGACTCGACGAATTTGGTCGTTCAGGCAAGGGGCCTGAAATTTACAAATTGTTCGATTTCACAGCGGACGGTGTTGCGTCAAGGGCTGAAAAGACAATCGATTACTCAAAGGAAAGCAGTTGCTTTCTCCTATGGGAAGAGCTTTCTAAGTCTGAAGAAGTAAACAGTTCTTTGCTATTTCACACTTCCTGGTTGATGGTCACTTGCTGCCTGAA	CAAGGGCTGAAAAGACAATC	AATTACTA	CAAAGGAAAGCAGTTGCTTT	GATTACT	125	133	-8	0	-8	0	-8	0	grey		-1		-1		-1	8	7	2		DELINS	DELINS_FLANKINSERT
3	4.77008e-05	4.79141e-05	2	WT circular	TGCTCATCAATCGTTCGGACTCGACGAATTTGGTCGTTCAGGCAAGGGGCCTGAAATTTACAAATTGTTCGATTTCACAGCGGACGGTGTTGCGTCAAGGGCTGAAAAGACAATCCGTTGCTTTCTCCTATGGGAAGAGCTTTCTAAGTCTGAAGAAGTAAACAGTTCTTTGCTATTTCACACTTCCTGGTTGATGGTCACTTGCTGCCTGAA	CAAGGGCTGAAAAGACAATC	AATTACTACAAAGGAAAGCA	GTTGCTTTCTCCTATGGGAA	C	125	145	-8	12	-8	12	-8	12	grey		-1		-1		-1	20	1	2		DELINS	DELINS_<6
3	4.77008e-05	4.79141e-05	2	WT circular	TGCTCATCAATCGTTCGGACTCGACGAATTTGGTCGTTCAGGCAAGGGGCCTGAAATTTACAAATTGTTCGATTTCACAGCGGACGGTGTTGCGTCAAGGGCTGAAAAGACAATCAAGGGAAAGCAGTTGCTTTCTCCTATGGGAAGAGCTTTCTAAGTCTGAAGAAGTAAACAGTTCTTTGCTATTTCACACTTCCTGGTTGATGGTCACTTGCTGCCTGAA	AGGGCTGAAAAGACAATCAA	TTACTACAAA	GGAAAGCAGTTGCTTTCTCC	G	127	137	-6	4	-6	4	-6	4	grey		-1		-1		-1	10	1	0		DELINS	DELINS_<6
2	3.18005e-05	3.19428e-05	2	WT circular	TGCTCATCAATCGTTCGGACTCGACGAATTTGGTCGTTCAGGCAAGGGGCCTGAAATTTACAAATTGTTCGATTTCACAGCGGACGGTGTTGCGTCAAGGGCTGAAAAGACAATCAATTACTAACAAAGCAAAGCAGTTGCTTTCTCCTATGGGAAGAGCTTTCTAAGTCTGAAGAAGTAAACAGTTCTTTGCTATTTCACACTTCCTGGTTGATGGTCACTTGCTGCCTGAA	GAAAAGACAATCAATTACTA	CAAAGG	AAAGCAGTTGCTTTCTCCTA	ACAAAGC	133	139	0	6	0	6	0	6	grey		-1		-1		-1	6	7	1		DELINS	DELINS_FLANKINSERT
2	3.18005e-05	3.19428e-05	2	WT circular	TGCTCATCAATCGTTCGACAACCCTGGTCACTTGCTGCCTGAA	TGCTCATCAATCGTTCG	GACTCGACGAATTTGGTCGTTCAGGCAAGGGGCCTGAAATTTACAAATTGTTCGATTTCACAGCGGACGGTGTTGCGTCAAGGGCTGAAAAGACAATCAATTACTACAAAGGAAAGCAGTTGCTTTCTCCTATGGGAAGAGCTTTCTAAGTCTGAAGAAGTAAACAGTTCTTTGCTATTTCACACTTCCTGGTTGA	TGGTCACTTGCTGCCTGAA	ACAACCC	27	223	-106	90	-106	90	-106	90	grey		-1		-1		-1	196	7	0		DELINS	DELINS_UNKNOWN
2	3.18005e-05	3.19428e-05	2	WT circular	TGCTCATCAATCGTTCGGACTCGACGAATTTGGTCGTTCAGGCAAGGGGCCTGAAATTTACAAATTGTTCGATTTCACAGCGGACGGTGTTGCGTCAAGGGCTGAAAAGACAATCGATTGCTTTCTCCTATGGGAAGAGCTTTCTAAGTCTGAAGAAGTAAACAGTTCTTTGCTATTTCACACTTCCTGGTTGATGGTCACTTGCTGCCTGAA	CAAGGGCTGAAAAGACAATC	AATTACTACAAAGGAAAGCAG	TTGCTTTCTCCTATGGGAAG	GA	125	146	-8	13	-8	13	-8	13	grey		-1		-1		-1	21	2	2		DELINS	DELINS_<6
2	3.18005e-05	3.19428e-05	2	WT circular	TGCTCATCAATCGTTCGGACTAACCTTGGTCACTTGCTGCCTGAA	GCTCATCAATCGTTCGGACT	CGACGAATTTGGTCGTTCAGGCAAGGGGCCTGAAATTTACAAATTGTTCGATTTCACAGCGGACGGTGTTGCGTCAAGGGCTGAAAAGACAATCAATTACTACAAAGGAAAGCAGTTGCTTTCTCCTATGGGAAGAGCTTTCTAAGTCTGAAGAAGTAAACAGTTCTTTGCTATTTCACACTTCCTGGTTGA	TGGTCACTTGCTGCCTGAA	AACCT	31	223	-102	90	-102	90	-102	90	grey		-1		-1		-1	192	5	2		DELINS	DELINS_<6
2	3.18005e-05	3.19428e-05	2	WT circular	TGCTCATCAATCGTTCGGACTCGACGAATTTGGTCGTTCAGGCAAGGGGCCTGAAATTTACAAATTGTTCGATTTCACAGCGGACGGTGTTGCGTCAAGGGCTGAAAAGACAATCAATTACTAAAGGATAGCAGTTGCTTTCTCCTATGGGAAGAGCTTTCTAAGTCTGAAGAAGTAAACAGTTCTTTGCTATTTCACACTTCCTGGTTGATGGTCACTTGCTGCCTGAA	GAAAAGACAATCAATTACTA	CAAAGGAA	AGCAGTTGCTTTCTCCTATG	AAGGAT	133	141	0	8	0	8	0	8	grey		-1		-1		-1	8	6	1		DELINS	DELINS_UNKNOWN
2	3.18005e-05	3.19428e-05	2	WT circular	TGCTCATCAATCGTTCGGACTCGACGAATTTGGTCGTTCAGGCAAGGGGCCTGAAATTTACAAATTGTTCGATTTCACAGCGGACGGTGTTGCGTCAAGGGCTGAAAAGATAATCAGTTGCTTTCTCCTATGGGAAGAGCTTTCTAAGTCTGAAGAAGTAAACAGTTCTTTGCTATTTCACACTTCCTGGTTGATGGTCACTTGCTGCCTGAA	TGCGTCAAGGGCTGAAAAGA	CAATCAATTACTACAAAGGAAAG	CAGTTGCTTTCTCCTATGGG	TAAT	120	143	-13	10	-13	10	-13	10	grey		-1		-1		-1	23	4	2		DELINS	DELINS_<6
2	3.18005e-05	3.19428e-05	2	WT circular	TGCTCATCAATCGTTCGGACTAACCCTGTGGGTCACTTGCTGCCTGAA	GCTCATCAATCGTTCGGACT	CGACGAATTTGGTCGTTCAGGCAAGGGGCCTGAAATTTACAAATTGTTCGATTTCACAGCGGACGGTGTTGCGTCAAGGGCTGAAAAGACAATCAATTACTACAAAGGAAAGCAGTTGCTTTCTCCTATGGGAAGAGCTTTCTAAGTCTGAAGAAGTAAACAGTTCTTTGCTATTTCACACTTCCTGGTTGAT	GGTCACTTGCTGCCTGAA	AACCCTGTG	31	224	-102	91	-102	91	-102	91	grey		-1		-1		-1	193	9	2		DELINS	DELINS_UNKNOWN
2	3.18005e-05	3.19428e-05	2	WT circular	TGCTCATCAATCGTTCGGACTAACTGTGGTCACTTGCTGCCTGAA	GCTCATCAATCGTTCGGACT	CGACGAATTTGGTCGTTCAGGCAAGGGGCCTGAAATTTACAAATTGTTCGATTTCACAGCGGACGGTGTTGCGTCAAGGGCTGAAAAGACAATCAATTACTACAAAGGAAAGCAGTTGCTTTCTCCTATGGGAAGAGCTTTCTAAGTCTGAAGAAGTAAACAGTTCTTTGCTATTTCACACTTCCTGGTTGA	TGGTCACTTGCTGCCTGAA	AACTG	31	223	-102	90	-102	90	-102	90	grey		-1		-1		-1	192	5	2		DELINS	DELINS_<6
2	3.18005e-05	3.19428e-05	2	WT circular	XXXTCATCAATCGTTCGGACTAACCCTTGGTCACTTGCTGCCTGAA	TCATCAATCGTTCGGACT	CGACGAATTTGGTCGTTCAGGCAAGGGGCCTGAAATTTACAAATTGTTCGATTTCACAGCGGACGGTGTTGCGTCAAGGGCTGAAAAGACAATCAATTACTACAAAGGAAAGCAGTTGCTTTCTCCTATGGGAAGAGCTTTCTAAGTCTGAAGAAGTAAACAGTTCTTTGCTATTTCACACTTCCTGGTTGA	TGGTCACTTGCTGCCTGAA	AACCCT	31	223	-102	90	-102	90	-102	90	grey		-1		-1		-1	192	6	0		DELINS	DELINS_UNKNOWN
2	3.18005e-05	3.19428e-05	2	WT circular	TGCTCATCAATCGTTCGGACTAATGTGGTCACTTGCTGCCTGAA	GCTCATCAATCGTTCGGACT	CGACGAATTTGGTCGTTCAGGCAAGGGGCCTGAAATTTACAAATTGTTCGATTTCACAGCGGACGGTGTTGCGTCAAGGGCTGAAAAGACAATCAATTACTACAAAGGAAAGCAGTTGCTTTCTCCTATGGGAAGAGCTTTCTAAGTCTGAAGAAGTAAACAGTTCTTTGCTATTTCACACTTCCTGGTTGA	TGGTCACTTGCTGCCTGAA	AATG	31	223	-102	90	-102	90	-102	90	grey		-1		-1		-1	192	4	1		DELINS	DELINS_<6
2	3.18005e-05	3.19428e-05	2	WT circular	TGCTCATCAATCGTTCGGACTCGACGAATTTGGTCGTTCAGGCAAGGGGCCTGAAATTTACAAATTGTTCGATTTCACAGCGGACGGTGTTGCGTCAAGGGCTGAAAAGAATTGCTTTCTCCTATGGGAAGAGCTTTCTAAGTCTGAAGAAGTAAACAGTTCTTTGCTATTTCACACTTCCTGGTTGATGGTCACTTGCTGCCTGAA	TGCGTCAAGGGCTGAAAAGA	CAATCAATTACTACAAAGGAAAGCAG	TTGCTTTCTCCTATGGGAAG	A	120	146	-13	13	-13	13	-13	13	grey		-1		-1		-1	26	1	2		DELINS	DELINS_<6
2	3.18005e-05	3.19428e-05	2	WT circular	TGCTCATCAATCGTTCGGACTCGACGAATTTGGTCGTTCAGGCAAGGGGCCTGAAATTTACAAATTGTTCGATTTCACAGCGGACGGTGTTGCGTCAAGGGCTGAAAAGTCAAGCAGTTGCTTTCTCCTATGGGAAGAGCTTTCTAAGTCTGAAGAAGTAAACAGTTCTTTGCTATTTCACACTTCCTGGTTGATGGTCACTTGCTGCCTGAA	TTGCGTCAAGGGCTGAAAAG	ACAATCAATTACTACAAAGGA	AAGCAGTTGCTTTCTCCTAT	TC	119	140	-14	7	-14	7	-14	7	grey		-1		-1		-1	21	2	2		DELINS	DELINS_<6
2	3.18005e-05	3.19428e-05	2	WT circular	TGCTCATCAATCGTTCGGACTCGACGAATTTGGTCGTTCAGGCAAGGGGCCTGAAATTTACAAATTGTTCGATTTCACAGCGGACGGTGTTGCGTCAAGGGCTGAAAAGACAATCAATTGCTAACAAAGGAAAGCAGTTGCTTTCTCCTATGGGAAGAGCTTTCTAAGTCTGAAGAAGTAAACAGTTCTTTGCTATTTCACACTTCCTGGTTGATGGTCACTTGCTGCCTGAA	GGCTGAAAAGACAATCAATT	ACT	ACAAAGGAAAGCAGTTGCTT	GCTA	129	132	-4	-1	-4	-1	-4	-1	grey		-1		-1		-1	3	4	1		DELINS	DELINS_<6
2	3.18005e-05	3.19428e-05	2	WT circular	TGCTCATCAATCGTTCGGACTCGACGAATTTGGTCGTTCAGGCAAGGGGCCTGAAATTTACAAATTGTTCGATTTCACAGCGGACGGTGTTGCGTCAAGGGCTGAAAAGACAATCAAAGGAAGGCAGTTGCTTTCTCCTATGGGAAGAGCTTTCTAAGTCTGAAGAAGTAAACAGTTCTTTGCTATTTCACACTTCCTGGTTGATGGTCACTTGCTGCCTGAA	AGGGCTGAAAAGACAATCAA	TTACTACAAAGGAAA	GCAGTTGCTTTCTCCTATGG	AGGAAG	127	142	-6	9	-6	9	-6	9	grey		-1		-1		-1	15	6	0		DELINS	DELINS_FLANKINSERT_RC
2	3.18005e-05	3.19428e-05	2	WT circular	TGCTCATCAATCGTTCGGACTCGACGAATTTGGTCGTTCAGGCAAGGGGCCTGAAATTTACAAATTGTTCGATTTCACAGCGGACGGTGTTGCGTCAAGGGCTGAAAAGACAATCTATTACAAAGGAAAGCAGTTGCTTTCTCCTATGGGAAGAGCTTTCTAAGTCTGAAGAAGTAAACAGTTCTTTGCTATTTCACACTTCCTGGTTGATGGTCACTTGCTGCCTGAA	CAAGGGCTGAAAAGACAATC	AATTAC	TACAAAGGAAAGCAGTTGCT	TAT	125	131	-8	-2	-8	-2	-8	-2	grey		-1		-1		-1	6	3	0		DELINS	DELINS_<6
2	3.18005e-05	3.19428e-05	2	WT circular	TGCTCATCAATCGTTCGGACTCGACGAATTTGGTCGTTCAGGCAAGGGGCCTGAAATTTACAAATTGTTCGATTTCACAGCGGACGGTGTTGCGTCAAGGGCTGAAAAGACAATCTGTTGCTTTCTCCTATGGGAAGAGCTTTCTAAGTCTGAAGAAGTAAACAGTTCTTTGCTATTTCACACTTCCTGGTTGATGGTCACTTGCTGCCTGAA	CAAGGGCTGAAAAGACAATC	AATTACTACAAAGGAAAGCA	GTTGCTTTCTCCTATGGGAA	T	125	145	-8	12	-8	12	-8	12	grey		-1		-1		-1	20	1	2		DELINS	DELINS_<6
2	3.18005e-05	3.19428e-05	2	WT circular	TGCTCATCAATCGTTCGGACTCGACGAATTTGGTCGTTCAGGCAAGGGGCCTGAAATTTACAAATTGTTCGATTTCACAGCGGACGGTGTTGCGTCAAGGGCTGAAAGGCAGTTGCTTTCTCCTATGGGAAGAGCTTTCTAAGTCTGAAGAAGTAAACAGTTCTTTGCTATTTCACACTTCCTGGTTGATGGTCACTTGCTGCCTGAA	TGTTGCGTCAAGGGCTGAAA	AGACAATCAATTACTACAAAGGAAA	GCAGTTGCTTTCTCCTATGG	G	117	142	-16	9	-16	9	-16	9	grey		-1		-1		-1	25	1	0		DELINS	DELINS_<6
2	3.18005e-05	3.19428e-05	2	WT circular	TGCTCATCAATCGTTCGGACTCGACGAATTTGGTCGTTCAGGCAAGGGGCCTGAAATTTACAAATTGTTCGATTTCACAGCGGACGGTGTTGCGTCAAGGGCTGAAAAGACAATCAATTCCTACCAAAGGAAAGCAGTTGCTTTCTCCTATGGGAAGAGCTTTCTAAGTCTGAAGAAGTAAACAGTTCTTTGCTATTTCACACTTCCTGGTTGATGGTCACTTGCTGCCTGAA	GGCTGAAAAGACAATCAATT	ACTA	CAAAGGAAAGCAGTTGCTTT	CCTAC	129	133	-4	0	-4	0	-4	0	grey		-1		-1		-1	4	5	1		DELINS	DELINS_<6
2	3.18005e-05	3.19428e-05	2	WT circular	TGCTCATCAATCGTTCGGACTCGACGAATTTGGTCGTTCAGGCAAGGGGCCTGAAATTTACAAATTGTTCGATTTCACAGCGGACGGTGTTGCGTCAAGGGCTGAAAAGACAATCAAAGGATAGCAGTTGCTTTCTCCTATGGGAAGAGCTTTCTAAGTCTGAAGAAGTAAACAGTTCTTTGCTATTTCACACTTCCTGGTTGATGGTCACTTGCTGCCTGAA	AGGGCTGAAAAGACAATCAA	TTACTACAAAGGAA	AGCAGTTGCTTTCTCCTATG	AGGAT	127	141	-6	8	-6	8	-6	8	grey		-1		-1		-1	14	5	0		DELINS	DELINS_<6
2	3.18005e-05	3.19428e-05	2	WT circular	TGCTCATCAATCGTTCGGACTCGACGAATTTGGTCGTTCAGGCAAGGGGCCTGAAATTTACAAATTGTTCGATTTCACAGCGGACGGTGTTGCGTCAAGGGCTGAAAAGACAATCGATTACTAACAAAGGAAAGCAGTTGCTTTCTCCTATGGGAAGAGCTTTCTAAGTCTGAAGAAGTAAACAGTTCTTTGCTATTTCACACTTCCTGGTTGATGGTCACTTGCTGCCTGAA	CAAGGGCTGAAAAGACAATC	AATTACT	ACAAAGGAAAGCAGTTGCTT	GATTACTA	125	132	-8	-1	-8	-1	-8	-1	grey		-1		-1		-1	7	8	1		DELINS	DELINS_FLANKINSERT
2	3.18005e-05	3.19428e-05	2	WT circular	TGCTCATCAATCGTTCGGACTCGACGAATTTTGTCGTTCAGGCAAGGGGCCTGAAATTTACAAATTGTTCGATTTCACAGCGGACGGTGTTGCGTCAAGGGCTGAAAAGGCAAGCAGTTGCTTTCTCCTATGGGAAGAGCTTTCTAAGTCTGAAGAAGTAAACAGTTCTTTGCTATTTCACACTTCCTGGTTGATGGTCACTTGCTGCCTGAA	TTGCGTCAAGGGCTGAAAAG	ACAATCAATTACTACAAAGGA	AAGCAGTTGCTTTCTCCTAT	GC	119	140	-14	7	-14	7	-14	7	grey		-1		-1		-1	21	2	2		DELINS	DELINS_<6
2	3.18005e-05	3.19428e-05	2	WT circular	TGCTCATCAATCGTTCGGACTAACCTGTGGTCACTTGCTGCCTGAA	GCTCATCAATCGTTCGGACT	CGACGAATTTGGTCGTTCAGGCAAGGGGCCTGAAATTTACAAATTGTTCGATTTCACAGCGGACGGTGTTGCGTCAAGGGCTGAAAAGACAATCAATTACTACAAAGGAAAGCAGTTGCTTTCTCCTATGGGAAGAGCTTTCTAAGTCTGAAGAAGTAAACAGTTCTTTGCTATTTCACACTTCCTGGTTGA	TGGTCACTTGCTGCCTGAA	AACCTG	31	223	-102	90	-102	90	-102	90	grey		-1		-1		-1	192	6	0		DELINS	DELINS_UNKNOWN
2	3.18005e-05	3.19428e-05	2	WT circular	TGCTCATCAATCGTTCGGACTCGACGAATTTGGTCGTTCAGGCAAGGGGCCTGAAATTTACAAATTGTTCGATTTCACAGCGGACGGTGTTGCGTCAAGGGCTGAAAAGACAATCGAAGGAAAGCAGTTGCTTTCTCCTATGGGAAGAGCTTTCTAAGTCTGAAGAAGTAAACAGTTCTTTGCTATTTCACACTTCCTGGTTGATGGTCACTTGCTGCCTGAA	CAAGGGCTGAAAAGACAATC	AATTACTACA	AAGGAAAGCAGTTGCTTTCT	G	125	135	-8	2	-8	2	-8	2	grey		-1		-1		-1	10	1	0		DELINS	DELINS_<6
2	3.18005e-05	3.19428e-05	2	WT circular	TGCTCATCAATCGTTCGGACTCGACGAATTTGGTCGTTCAGGCAAGGGGCCTGAAATTTACAAATTGTTCGATTTCACAGCGGACGGTGTTGCGTCAAGGGCTGAAAAGACGATCAGTTGCTTTCTCCTATGGGAAGAGCTTTCTAAGTCTGAAGAAGTAAACAGTTCTTTGCTTTTTCACACTTCCTGGTTGATGGTCACTTGCTGCCTGAA	GCGTCAAGGGCTGAAAAGAC	AATCAATTACTACAAAGGAAAG	CAGTTGCTTTCTCCTATGGG	GAT	121	143	-12	10	-12	10	-12	10	grey		-1		-1		-1	22	3	2		DELINS	DELINS_<6
2	3.18005e-05	3.19428e-05	2	WT circular	TGCTCATCAATCGTTCGGACTCGACGAATTTGGTCGTTCAGGCAAGGGGCCTGAAATTTACAAATTGTTCGATTTCACAGCGGACGGTGTTGCGTCAAGGGCTGAAAAAACAATCAGTTGCTTTCTCCTATGGGAAGAGCTTTCTAAGTCTGAAGAAGTAAACAGTTCTTTGCTATTTCACACTTCCTGGTTGATGGTCACTTGCTGCCTGAA	GTTGCGTCAAGGGCTGAAAA	GACAATCAATTACTACAAAGGAAAG	CAGTTGCTTTCTCCTATGGG	AACAAT	118	143	-15	10	-15	10	-15	10	grey		-1		-1		-1	25	6	2		DELINS	DELINS_FLANKINSERT_RC
2	3.18005e-05	3.19428e-05	2	WT circular	TGCTCATCAATCGTTCGGACTCGACGAATTTGGTCGTTCAGGCAAGGGGCCTGAAATTTACAAATTGTTCGATTTCACAGCGGACGGTGTTGCGTCAAGGGCTGAAAAGACAAACAATTGCTTTCTCCTATGGGAAGAGCTTTCTAAGTCTGAAGAAGTAAACAGTTCTTTGCTATTTCACACTTCCTGGTTGATGGTCACTTGCTGCCTGAA	GTCAAGGGCTGAAAAGACAA	TCAATTACTACAAAGGAAAGCAG	TTGCTTTCTCCTATGGGAAG	ACAA	123	146	-10	13	-10	13	-10	13	grey		-1		-1		-1	23	4	2		DELINS	DELINS_<6
7586	0.120619	0.121159	2	WT circular	TGCTCATCAATCGTTCGGACTCGACGAATTTGGTCGTTCAGGCAAGGGGCCTGAAATTTACAAATTGTTCGATTTCACAGCGGACGGTGTTGCGTCAAGGGCTGAAAAGACAATCAATTACTAACAAAGGAAAGCAGTTGCTTTCTCCTATGGGAAGAGCTTTCTAAGTCTGAAGAAGTAAACAGTTCTTTGCTATTTCACACTTCCTGGTTGATGGTCACTTGCTGCCTGAA	GAAAAGACAATCAATTACTA		CAAAGGAAAGCAGTTGCTTT	A	133	133	0	0	0	0	0	0	grey		-1		-1		-1	0	1	1		INSERTION	INSERTIONsmallTDleft_A
2039	0.0324207	0.0325656	2	WT circular	TGCTCATCAATCGTTCGGACTCGACGAATTTGGTCGTTCAGGCAAGGGGCCTGAAATTTACAAATTGTTCGATTTCACAGCGGACGGTGTTGCGTCAAGGGCTGAAAAGACAATCAATTACTACCAAAGGAAAGCAGTTGCTTTCTCCTATGGGAAGAGCTTTCTAAGTCTGAAGAAGTAAACAGTTCTTTGCTATTTCACACTTCCTGGTTGATGGTCACTTGCTGCCTGAA	AAAAGACAATCAATTACTAC		AAAGGAAAGCAGTTGCTTTC	C	134	134	1	1	1	1	1	1	grey		-1		-1		-1	0	1	1		INSERTION	INSERTIONsmallTDleft_C
1156	0.0183807	0.0184629	2	WT circular	TGCTCATCAATCGTTCGGACTCGACGAATTTGGTCGTTCAGGCAAGGGGCCTGAAATTTACAAATTGTTCGATTTCACAGCGGACGGTGTTGCGTCAAGGGCTGAAAAGACAATCAATTACTACCCAAAGGAAAGCAGTTGCTTTCTCCTATGGGAAGAGCTTTCTAAGTCTGAAGAAGTAAACAGTTCTTTGCTATTTCACACTTCCTGGTTGATGGTCACTTGCTGCCTGAA	AAAAGACAATCAATTACTAC		AAAGGAAAGCAGTTGCTTTC	CC	134	134	1	1	1	1	1	1	grey		-1		-1		-1	0	2	2		INSERTION	INSERTION_<6
462	0.00734593	0.00737878	2	WT circular	TGCTCATCAATCGTTCGGACTCGACGAATTTGGTCGTTCAGGCAAGGGGCCTGAAATTTACAAATTGTTCGATTTCACAGCGGACGGTGTTGCGTCAAGGGCTGAAAAGACAATCAATTACTACACAAAGGAAAGCAGTTGCTTTCTCCTATGGGAAGAGCTTTCTAAGTCTGAAGAAGTAAACAGTTCTTTGCTATTTCACACTTCCTGGTTGATGGTCACTTGCTGCCTGAA	AAAGACAATCAATTACTACA		AAGGAAAGCAGTTGCTTTCT	CA	135	135	2	2	2	2	2	2	grey		-1		-1		-1	0	2	2		INSERTION	INSERTIONsmallTDleft_CA
361	0.00574	0.00576567	2	WT circular	TGCTCATCAATCGTTCGGACTCGACGAATTTGGTCGTTCAGGCAAGGGGCCTGAAATTTACAAATTGTTCGATTTCACAGCGGACGGTGTTGCGTCAAGGGCTGAAAAGACAATCAATTACTATACAAAGGAAAGCAGTTGCTTTCTCCTATGGGAAGAGCTTTCTAAGTCTGAAGAAGTAAACAGTTCTTTGCTATTTCACACTTCCTGGTTGATGGTCACTTGCTGCCTGAA	GAAAAGACAATCAATTACTA		CAAAGGAAAGCAGTTGCTTT	TA	133	133	0	0	0	0	0	0	grey		-1		-1		-1	0	2	2		INSERTION	INSERTIONsmallTDleft_TA
184	0.00292565	0.00293873	2	WT circular	TGCTCATCAATCGTTCGGACTCGACGAATTTGGTCGTTCAGGCAAGGGGCCTGAAATTTACAAATTGTTCGATTTCACAGCGGACGGTGTTGCGTCAAGGGCTGAAAAGACAATCAATTACTAAAACAAAGGAAAGCAGTTGCTTTCTCCTATGGGAAGAGCTTTCTAAGTCTGAAGAAGTAAACAGTTCTTTGCTATTTCACACTTCCTGGTTGATGGTCACTTGCTGCCTGAA	GAAAAGACAATCAATTACTA		CAAAGGAAAGCAGTTGCTTT	AAA	133	133	0	0	0	0	0	0	grey		-1		-1		-1	0	3	0		INSERTION	INSERTION_<6
120	0.00190803	0.00191657	2	WT circular	TGCTCATCAATCGTTCGGACTCGACGAATTTGGTCGTTCAGGCAAGGGGCCTGAAATTTACAAATTGTTCGATTTCACAGCGGACGGTGTTGCGTCAAGGGCTGAAAAGACAATCAATTACTAGCAAAGGAAAGCAGTTGCTTTCTCCTATGGGAAGAGCTTTCTAAGTCTGAAGAAGTAAACAGTTCTTTGCTATTTCACACTTCCTGGTTGATGGTCACTTGCTGCCTGAA	GAAAAGACAATCAATTACTA		CAAAGGAAAGCAGTTGCTTT	G	133	133	0	0	0	0	0	0	grey		-1		-1		-1	0	1	1		INSERTION	INSERTION_<6
117	0.00186033	0.00186865	2	WT circular	TGCTCATCAATCGTTCGGACTCGACGAATTTGGTCGTTCAGGCAAGGGGCCTGAAATTTACAAATTGTTCGATTTCACAGCGGACGGTGTTGCGTCAAGGGCTGAAAAGACAATCAATTACTAGGGCAAAGGAAAGCAGTTGCTTTCTCCTATGGGAAGAGCTTTCTAAGTCTGAAGAAGTAAACAGTTCTTTGCTATTTCACACTTCCTGGTTGATGGTCACTTGCTGCCTGAA	GAAAAGACAATCAATTACTA		CAAAGGAAAGCAGTTGCTTT	GGG	133	133	0	0	0	0	0	0	grey		-1		-1		-1	0	3	0		INSERTION	INSERTION_<6
114	0.00181263	0.00182074	2	WT circular	TGCTCATCAATCGTTCGGACTCGACGAATTTGGTCGTTCAGGCAAGGGGCCTGAAATTTACAAATTGTTCGATTTCACAGCGGACGGTGTTGCGTCAAGGGCTGAAAAGACAATCAATTACTAGGCAAAGGAAAGCAGTTGCTTTCTCCTATGGGAAGAGCTTTCTAAGTCTGAAGAAGTAAACAGTTCTTTGCTATTTCACACTTCCTGGTTGATGGTCACTTGCTGCCTGAA	GAAAAGACAATCAATTACTA		CAAAGGAAAGCAGTTGCTTT	GG	133	133	0	0	0	0	0	0	grey		-1		-1		-1	0	2	2		INSERTION	INSERTION_<6
102	0.00162183	0.00162908	2	WT circular	TGCTCATCAATCGTTCGGACTCGACGAATTTGGTCGTTCAGGCAAGGGGCCTGAAATTTACAAATTGTTCGATTTCACAGCGGACGGTGTTGCGTCAAGGGCTGAAAAGACAATCAATTACTATCAAAGGAAAGCAGTTGCTTTCTCCTATGGGAAGAGCTTTCTAAGTCTGAAGAAGTAAACAGTTCTTTGCTATTTCACACTTCCTGGTTGATGGTCACTTGCTGCCTGAA	GAAAAGACAATCAATTACTA		CAAAGGAAAGCAGTTGCTTT	T	133	133	0	0	0	0	0	0	grey		-1		-1		-1	0	1	1		INSERTION	INSERTION_<6
93	0.00147873	0.00148534	2	WT circular	TGCTCATCAATCGTTCGGACTCGACGAATTTGGTCGTTCAGGCAAGGGGCCTGAAATTTACAAATTGTTCGATTTCACAGCGGACGGTGTTGCGTCAAGGGCTGAAAAGACAATCAATTACTACCCCAAAGGAAAGCAGTTGCTTTCTCCTATGGGAAGAGCTTTCTAAGTCTGAAGAAGTAAACAGTTCTTTGCTATTTCACACTTCCTGGTTGATGGTCACTTGCTGCCTGAA	AAAAGACAATCAATTACTAC		AAAGGAAAGCAGTTGCTTTC	CCC	134	134	1	1	1	1	1	1	grey		-1		-1		-1	0	3	0		INSERTION	INSERTION_<6
72	0.00114482	0.00114994	2	WT circular	TGCTCATCAATCGTTCGGACTCGACGAATTTGGTCGTTCAGGCAAGGGGCCTGAAATTTACAAATTGTTCGATTTCACAGCGGACGGTGTTGCGTCAAGGGCTGAAAAGACAATCAATTACTACCCCCAAAGGAAAGCAGTTGCTTTCTCCTATGGGAAGAGCTTTCTAAGTCTGAAGAAGTAAACAGTTCTTTGCTATTTCACACTTCCTGGTTGATGGTCACTTGCTGCCTGAA	AAAAGACAATCAATTACTAC		AAAGGAAAGCAGTTGCTTTC	CCCC	134	134	1	1	1	1	1	1	grey		-1		-1		-1	0	4	1		INSERTION	INSERTION_<6
59	0.000938116	0.000942311	2	WT circular	TGCTCATCAATCGTTCGGACTCGACGAATTTGGTCGTTCAGGCAAGGGGCCTGAAATTTACAAATTGTTCGATTTCACAGCGGACGGTGTTGCGTCAAGGGCTGAAAAGACAATCAATTACTACTCAAAGGAAAGCAGTTGCTTTCTCCTATGGGAAGAGCTTTCTAAGTCTGAAGAAGTAAACAGTTCTTTGCTATTTCACACTTCCTGGTTGATGGTCACTTGCTGCCTGAA	AAAAGACAATCAATTACTAC		AAAGGAAAGCAGTTGCTTTC	TC	134	134	1	1	1	1	1	1	grey		-1		-1		-1	0	2	2		INSERTION	INSERTION_<6
42	0.000667811	0.000670798	2	WT circular	TGCTCATCAATCGTTCGGACTCGACGAATTTGGTCGTTCAGGCAAGGGGCCTGAAATTTACAAATTGTTCGATTTCACAGCGGACGGTGTTGCGTCAAGGGCTGAAAAGACAATCAATTACTACGCAAAGGAAAGCAGTTGCTTTCTCCTATGGGAAGAGCTTTCTAAGTCTGAAGAAGTAAACAGTTCTTTGCTATTTCACACTTCCTGGTTGATGGTCACTTGCTGCCTGAA	AAAAGACAATCAATTACTAC		AAAGGAAAGCAGTTGCTTTC	GC	134	134	1	1	1	1	1	1	grey		-1		-1		-1	0	2	2		INSERTION	INSERTION_<6
41	0.000651911	0.000654827	2	WT circular	XXXTCATCAATCGTTCGGACTCGACGAATTTGGTCGTTCAGGCAAGGGGCCTGAAATTTACAAATTGTTCGATTTCACAGCGGACGGTGTTGCGTCAAGGGCTGAAAAGACAATCAATTACTAAAGCTCTTCCCATAGGAGAAAGCTCTTCCCAAAGGAAAGCAGTTGCTTTCTCCTATGGGAAGAGCTTTCTAAGTCTGAAGAAGTAAACAGTTCTTTGCTATTTCACACTTCCTGGTTGATGGTCACTTGCTGCCTGAA	GAAAAGACAATCAATTACTA		CAAAGGAAAGCAGTTGCTTT	AAGCTCTTCCCATAGGAGAAAGCTCTTCC	133	133	0	0	0	0	0	0	grey		-1		-1		-1	0	29	2		INSERTION	INSERTION_FLANKINSERT(SIGN)_RC
31	0.000492908	0.000495113	2	WT circular	TGCTCATCAATCGTTCGGACTCGACGAATTTGGTCGTTCAGGCAAGGGGCCTGAAATTTACAAATTGTTCGATTTCACAGCGGACGGTGTTGCGTCAAGGGCTGAAAAGACAATCAATTACTAAACAAAGGAAAGCAGTTGCTTTCTCCTATGGGAAGAGCTTTCTAAGTCTGAAGAAGTAAACAGTTCTTTGCTATTTCACACTTCCTGGTTGATGGTCACTTGCTGCCTGAA	GAAAAGACAATCAATTACTA		CAAAGGAAAGCAGTTGCTTT	AA	133	133	0	0	0	0	0	0	grey		-1		-1		-1	0	2	2		INSERTION	INSERTION_<6
10	0.000159003	0.000159714	2	WT circular	TGCTCATCAATCGTTCGGACTCGACGAATTTGGTCGTTCAGGCAAGGGGCCTGAAATTTACAAATTGTTCGATTTCACAGCGGACGGTGTTGCGTCAAGGGCTGAAAAGACAATCAATTACTAAATACAAAGGAAAGCAGTTGCTTTCTCCTATGGGAAGAGCTTTCTAAGTCTGAAGAAGTAAACAGTTCTTTGCTATTTCACACTTCCTGGTTGATGGTCACTTGCTGCCTGAA	GAAAAGACAATCAATTACTA		CAAAGGAAAGCAGTTGCTTT	AATA	133	133	0	0	0	0	0	0	grey		-1		-1		-1	0	4	1		INSERTION	INSERTION_<6
10	0.000159003	0.000159714	2	WT circular	TGCTCATCAATCGTTCGGACTCGACGAATTTGGTCGTTCAGGCAAGGGGCCTGAAATTTACAAATTGTTCGATTTCACAGCGGACGGTGTTGCGTCAAGGGCTGAAAAGACAATCAATTACTAATCAAAGGAAAGCAGTTGCTTTCTCCTATGGGAAGAGCTTTCTAAGTCTGAAGAAGTAAACAGTTCTTTGCTATTTCACACTTCCTGGTTGATGGTCACTTGCTGCCTGAA	GAAAAGACAATCAATTACTA		CAAAGGAAAGCAGTTGCTTT	AT	133	133	0	0	0	0	0	0	grey		-1		-1		-1	0	2	2		INSERTION	INSERTION_<6
2	3.18005e-05	3.19428e-05	2	WT circular	TGCTCATCAATCGTTCGGACTCGACGAATTTGGTCGTTCAGGCAAGGGGCCTGAAATTTACAAATTGTTCGATTTCACAGCGGACGGTGTTGCGTCAAGGGCTGAAAAGACAATCAATTACTACACCAAAGGAAAGCAGTTGCTTTCTCCTATGGGAAGAGCTTTCTAAGTCTGAAGAAGTAAACAGTTCTTTGCTATTTCACACTTCCTGGTTGATGGTCACTTGCTGCCTGAA	AAAGACAATCAATTACTACA		AAGGAAAGCAGTTGCTTTCT	CCA	135	135	2	2	2	2	2	2	grey		-1		-1		-1	0	3	0		INSERTION	INSERTION_<6
2	3.18005e-05	3.19428e-05	2	WT circular	TGCTCATCAATCGTTCGGACTCGACGAATTTGGTCGTTCAGGCAAGGGGCCTGAAATTTACAAATTGTTCGATTTCACAGCGGACGGTGTTGCGTCAAGGGCTGAAAAGACAATCAATTACTGACAAAGGAAAGCAGTTGCTTTCTCCTATGGGAAGAGCTTTCTAAGTCTGAAGAAGTAAACAGTTCTTTGCTATTTCACACTTCCTGGTTGATGGTCACTTGCTGCCTGAA	TGAAAAGACAATCAATTACT		ACAAAGGAAAGCAGTTGCTT	G	132	132	-1	-1	-1	-1	-1	-1	grey		-1		-1		-1	0	1	1		INSERTION	INSERTION_<6
60	0.000954016	0.000958283	2	WT circular	TGCTCATCAATCGTTCGGACTCGACGAATTTGGTCGTTCAGGCAAGGGGCCTGAAATTTACAAATTGTTCGATTTCACAGCGGACGGTGTTGCGTCAAGGGCTGAAAAGACAATCAATTACTTCAAAGGAAAGCAGTTGCTTTCTCCTATGGGAAGAGCTTTCTAAGTCTGAAGAAGTAAACAGTTCTTTGCTATTTCACACTTCCTGGTTGATGGTCACTTGCTGCCTGAA	TGAAAAGACAATCAATTACT	A	CAAAGGAAAGCAGTTGCTTT	T	132	133	-1	0	-1	0	-1	0	grey		-1		-1		-1	1	1	0	AT->TA	SNV	SNV
18	0.000286205	0.000287485	2	WT circular	TGCTCATCAATCGTTCGGACTCGACGAATTTGGTCGTTCAGGCAAGGGGCCTGAAATTTACAAATTGTTCGATTTCACAGCGGACGGTGTTGCGTCAAGGGCTGAAAAGACAATCAATTACTCCAAAGGAAAGCAGTTGCTTTCTCCTATGGGAAGAGCTTTCTAAGTCTGAAGAAGTAAACAGTTCTTTGCTATTTCACACTTCCTGGTTGATGGTCACTTGCTGCCTGAA	TGAAAAGACAATCAATTACT	A	CAAAGGAAAGCAGTTGCTTT	C	132	133	-1	0	-1	0	-1	0	grey		-1		-1		-1	1	1	0	AT->CG	SNV	SNV
10	0.000159003	0.000159714	2	WT circular	TGCTCATCAATCGTTCGGACTCGACGAATTTGGTCGTTCAGGCAAGGGGCCTGAAATTTACAAATTGTTCGATTTCACAGCGGACGGTGTTGCGTCAAGGGCTGAAAAGACAATCAATTCCTACAAAGGAAAGCAGTTGCTTTCTCCTATGGGAAGAGCTTTCTAAGTCTGAAGAAGTAAACAGTTCTTTGCTATTTCACACTTCCTGGTTGATGGTCACTTGCTGCCTGAA	GGCTGAAAAGACAATCAATT	A	CTACAAAGGAAAGCAGTTGC	C	129	130	-4	-3	-4	-3	-4	-3	grey		-1		-1		-1	1	1	0	AT->CG	SNV	SNV
2	3.18005e-05	3.19428e-05	2	WT circular	TGCTCATCAATCGTTCGGACTCGACGAATTTGGTCGTTCAGGCAAGGGGCCTGAAATTTACAAATTGTTCGATTTCACAGCGGACGGTGTTGCGTCAAGGGCTGAAAAGACAATCAATTACTGCAAAGGAAAGCAGTTGCTTTCTCCTATGGGAAGAGCTTTCTAAGTCTGAAGAAGTAAACAGTTCTTTGCTATTTCACACTTCCTGGTTGATGGTCACTTGCTGCCTGAA	TGAAAAGACAATCAATTACT	A	CAAAGGAAAGCAGTTGCTTT	G	132	133	-1	0	-1	0	-1	0	grey		-1		-1		-1	1	1	0	AT->GC	SNV	SNV
2	3.18005e-05	3.19428e-05	2	WT circular	TGCTCATCAATCGTTCGGACTCGACGAATTTGGTCGTTCAGGCAAGGGGCCTGAAATTTACAAATTGTTCGATTTCACAGCGGACGGTGTTGCGTCAAGGGCTGAAAAGACAATCAATTACTACAAAGGAAAGCAGTTGCTTTCTCCTATGGGAAGAGCTTTCTAAGTCTGGAGAAGTAAACAGTTCTTTGCTATTTCACACTTCCTGGTTGATGGTCACTTGCTGCCTGAA	GGAAGAGCTTTCTAAGTCTG	A	AGAAGTAAACAGTTCTTTGC	G	181	182	48	49	48	49	48	49	grey		-1		-1		-1	1	1	0	AT->GC	SNV	SNV
2	3.18005e-05	3.19428e-05	2	WT circular	TGCTCATCAATCGTTCGGACTCGACGAATTTGGTCGTTCAGGCAAGGGGCCTGAAATTTACAAATTGTTCGATTTCACAGCGGACGGTGTTGCGTCAAGGGCTGAAAAGACAATCAATTACTACAAAGGAAAGCAGTTGCTTTCTCCTATGGGAAGAGCTTTCTAAGTCCGAAGAAGTAAACAGTTCTTTGCTATTTCACACTTCCTGGTTGATGGTCACTTGCTGCCTGAA	TGGGAAGAGCTTTCTAAGTC	T	GAAGAAGTAAACAGTTCTTT	C	179	180	46	47	46	47	46	47	grey		-1		-1		-1	1	1	0	AT->GC	SNV	SNV
2	3.18005e-05	3.19428e-05	2	WT circular	TGCTCATCAATCGTTCGGACTCGACGAATTTGGTCGTTCAGGCAAGGGGCCTGAAATTTACAAATTGTTCGATTTCACAGCGGACGGTGTTGCGTCAAGGGCTGAAAAGACAATCAATTACTACAAAAGAAAGCAGTTGCTTTCTCCTATGGGAAGAGCTTTCTAAGTCTGAAGAAGTAAACAGTTCTTTGCTATTTCACACTTCCTGGTTGATGGTCACTTGCTGCCTGAA	AGACAATCAATTACTACAAA	G	GAAAGCAGTTGCTTTCTCCT	A	137	138	4	5	4	5	4	5	grey		-1		-1		-1	1	1	0	GC->AT	SNV	SNV
198	0.00314825	0.00316233	2	WT circular	TGCTCATCAATCGTTCGGACTCGACGAATTTGGTCGTTCAGGCAAGGGGCCTGAAATTTACAAATTGTTCGATTTCACAGCGGACGGTGTTGCGTCAAGGGCTGAAAAGACAATCAAGCTCTTCCCAAAGGAAAGCAGTTGCTTTCTCCTATGGGAAGAGCTTTCTAAGTCTGAAGAAGTAAACAGTTCTTTGCTATTTCACACTTCCTGGTTGATGGTCACTTGCTGCCTGAA	AGGGCTGAAAAGACAATCAA	TTACTA	CAAAGGAAAGCAGTTGCTTT	GCTCTTCC	127	133	-6	0	-6	0	-6	0	grey		-1		-1		-1	6	8	2		TINS	TINS
98	0.00155823	0.0015652	2	WT circular	TGCTCATCAATCGTTCGGACTCGACGAATTTGGTCGTTCAGGCAAGGGGCCTGAAATTTACAAATTGTTCGATTTCACAGCGGACGGTGTTGCGTCAAGGGCTGAAAAGACAATCAAAGCTCTTCCCATAGGAAAGCAGTTGCTTTCTCCTATGGGAAGAGCTTTCTAAGTCTGAAGAAGTAAACAGTTCTTTGCTATTTCACACTTCCTGGTTGATGGTCACTTGCTGCCTGAA	AGGGCTGAAAAGACAATCAA	TTACTACAA	AGGAAAGCAGTTGCTTTCTC	AGCTCTTCCCAT	127	136	-6	3	-6	3	-6	3	grey		-1		-1		-1	9	12	0		TINS	TINS
16	0.000254404	0.000255542	2	WT circular	TGCTCATCAATCGTTCGGACTCGACGAATTTGGTCGTTCAGGCAAGGGGCCTGAAATTTACAAATTGTTCGATTTCACAGCGGACGGTGTTGCGTCAAGGGCTGAAAAGACAATCAAAGCTCTTCCCAAAGGAAAGCAGTTGCTTTCTCCTATGGGAAGAGCTTTCTAAGTCTGAAGAAGTAAACAGTTCTTTGCTATTTCACACTTCCTGGTTGATGGTCACTTGCTGCCTGAA	AGGGCTGAAAAGACAATCAA	TTACTA	CAAAGGAAAGCAGTTGCTTT	AGCTCTTCC	127	133	-6	0	-6	0	-6	0	grey		-1		-1		-1	6	9	0		TINS	TINS
4	6.36011e-05	6.38855e-05	2	WT circular	TGCTCATCAATCGTTCGGACTCGACGAATTTGGTCGTTCAGGCAAGGGGCCTGAAATTTACAAATTGTTCGATTTCACAGCGGACGGTGTTGCGTCAAGGGCTGAAGAGACAATCAAGGAAAGCAGTTGCTTTCTCCTATGGGAAGAGCTTTCTAAGTCTGAAGAAGTAAACAGTTCTTTGCTATTTCACACTTCCTGGTTGATGGTCACTTGCTGCCTGAA	GTGTTGCGTCAAGGGCTGAA	AAGACAATCAATTACTACA	AAGGAAAGCAGTTGCTTTCT	GAGACAATC	116	135	-17	2	-17	2	-17	2	grey		-1		-1		-1	19	9	2		TINS	TINS
4	6.36011e-05	6.38855e-05	2	WT circular	TGCTCATCAATCGTTCGGACTCGACGAATTTGGTCGTTCAGGCAAGGGGCCTGAAATTTACAAATTGTTCGATTTCACAGCGGACGGTGTTGCGTCAAGGGCTGAAAAGACAATCAATTACTAACAAAGGTAAGCAGTTGCTTTCTCCTATGGGAAGAGCTTTCTAAGTCTGAAGAAGTAAACAGTTCTTTGCTATTTCACACTTCCTGGTTGATGGTCACTTGCTGCCTGAA	GAAAAGACAATCAATTACTA	CAAAGGA	AAGCAGTTGCTTTCTCCTAT	ACAAAGGT	133	140	0	7	0	7	0	7	grey		-1		-1		-1	7	8	1		TINS	TINS
4	6.36011e-05	6.38855e-05	2	WT circular	TGCTCATCAATCGTTCGGACTCGACGAATTTGGTCGTTCAGGCAAGGGGCCTGAAATTTACAAATTGTTCGATTTCACAGCGGACGGTGTTGCGTCAAGGGCTGAAAAGACAATCAATTACTAACAAAGGAAATCAGTTGCTTTCTCCTATGGGAAGAGCTTTCTAAGTCTGAAGAAGTAAACAGTTCTTTGCTATTTCACACTTCCTGGTTGATGGTCACTTGCTGCCTGAA	GAAAAGACAATCAATTACTA	CAAAGGAAAG	CAGTTGCTTTCTCCTATGGG	ACAAAGGAAAT	133	143	0	10	0	10	0	10	grey		-1		-1		-1	10	11	1		TINS	TINS
3	4.77008e-05	4.79141e-05	2	WT circular	TGCTCATCAATCGTTCGGACTCGACGAATTTGGTCGTTCAGGCAAGGGGCCTGAAATTTACAAATTGTTCGATTTCACAGCGGACGGTGTTGCGTCAAGGGCTGAAAAGACAATCAAAGGAAAGAAGTTGCTTTCTCCTATGGGAAGAGCTTTCTAAGTCTGAAGAAGTAAACAGTTCTTTGCTATTTCACACTTCCTGGTTGATGGTCACTTGCTGCCTGAA	AGGGCTGAAAAGACAATCAA	TTACTACAAAGGAAAGC	AGTTGCTTTCTCCTATGGGA	AGGAAAGA	127	144	-6	11	-6	11	-6	11	grey		-1		-1		-1	17	8	0		TINS	TINS
3	4.77008e-05	4.79141e-05	2	WT circular	TGCTCATCAATCGTTCGGACTCGACGAATTTGGTCGTTCAGGCAAGGGGCCTGAAATTTACAAATTGTTCGATTTCACAGCGGACGGTGTTGCGTCAAGGGCTGAAAAGACAATCAAAGGAAAGTAGTTGCTTTCTCCTATGGGAAGAGCTTTCTAAGTCTGAAGAAGTAAACAGTTCTTTGCTATTTCACACTTCCTGGTTGATGGTCACTTGCTGCCTGAA	AGGGCTGAAAAGACAATCAA	TTACTACAAAGGAAAGC	AGTTGCTTTCTCCTATGGGA	AGGAAAGT	127	144	-6	11	-6	11	-6	11	grey		-1		-1		-1	17	8	0		TINS	TINS
3	4.77008e-05	4.79141e-05	2	WT circular	TGCTCATCAATCGTTCGGACTCGACGAATTTGGTCGTTCAGGCAAGGGGCCTGAAATTTACAAATTGTTCGATTTCACAGCGGACGGTGTTGCGTCAAGGGCTGAAAAGACAAACAATTACTAACAAAGGAAAGCAGTTGCTTTCTCCTATGGGAAGAGCTTTCTAAGTCTGAAGAAGTAAACAGTTCTTTGCTATTTCACACTTCCTGGTTGATGGTCACTTGCTGCCTGAA	GTCAAGGGCTGAAAAGACAA	TCAATTACT	ACAAAGGAAAGCAGTTGCTT	ACAATTACTA	123	132	-10	-1	-10	-1	-10	-1	grey		-1		-1		-1	9	10	1		TINS	TINS
3	4.77008e-05	4.79141e-05	2	WT circular	TGCTCATCAATCGTTCGGACTCGACGAATTTGGTCGTTCAGGCAAGGGGCCTGAAATTTACAAATTGTTCGATTTCACAGCGGACGGTGTTGCGTCAAGGGCTGAAAAGACAATCAAGCAGTTGCTCTCTCCTATGGGAAGAGCTTTCTAAGTCTGAAGAAGTAAACAGTTCTTTGCTATTTCACACTTCCTGGTTGATGGTCACTTGCTGCCTGAA	AGGGCTGAAAAGACAATCAA	TTACTACAAAGGAAAGCAGTTGCTT	TCTCCTATGGGAAGAGCTTT	GCAGTTGCTC	127	152	-6	19	-6	19	-6	19	grey		-1		-1		-1	25	10	0		TINS	TINS
3	4.77008e-05	4.79141e-05	2	WT circular	TGCTCATCAATCGTTCGGACTCGACGAATTTGGTCGTTCAGGCAAGGGGCCTGAAATTTACAAATTGTTCGATTTCACAGCGGACGGTGTTGCGTCAAGGGCTGAGAAGACAATCAGTTGCTTTCTCCTATGGGAAGAGCTTTCTAAGTCTGAAGAAGTAAACAGTTCTTTGCTATTTCACACTTCCTGGTTGATGGTCACTTGCTGCCTGAA	GGTGTTGCGTCAAGGGCTGA	AAAGACAATCAATTACTACAAAGGAAAG	CAGTTGCTTTCTCCTATGGG	GAAGACAAT	115	143	-18	10	-18	10	-18	10	grey		-1		-1		-1	28	9	2		TINS	TINS
2	3.18005e-05	3.19428e-05	2	WT circular	TGCTCATCAATCGTTCGGACTCGACGAATTTGGTCGTTCAGGCAAGGGGCCTGAAATTTACAAATTGTTCGATTTCACAGCGGACGGTGTTGCGTCAAGGGCTCAAAAGACAATCAGTTGCTTTCTCCTATGGGAAGAGCTTTCTAAGTCTGAAGAAGTAAACAGTTCTTTGCTATTTCACACTTCCTGGTTGATGGTCACTTGCTGCCTGAA	ACGGTGTTGCGTCAAGGGCT	GAAAAGACAATCAATTACTACAAAGGAAAG	CAGTTGCTTTCTCCTATGGG	CAAAAGACAAT	113	143	-20	10	-20	10	-20	10	grey		-1		-1		-1	30	11	2		TINS	TINS
2	3.18005e-05	3.19428e-05	2	WT circular	TGCTCATCAATCGTTCGGACTCGACGAATTTGGTCGTTCAGGCAAGGGGCCTGAAATTTACAAATTGTTCGATTTCACAGCGGACGGTGTTGCGTCAAGGGCTGAAAAGACAATCAAGCAGTTGCTTCTCCTATGGGAAGAGCTTTCTAAGTCTGAAGAAGTAAACAGTTCTTTGCTATTTCACACTTCCTGGTTGATGGTCACTTGCTGCCTGAA	AGGGCTGAAAAGACAATCAA	TTACTACAAAGGAAAGCAGTTGCT	TTCTCCTATGGGAAGAGCTT	GCAGTTGC	127	151	-6	18	-6	18	-6	18	grey		-1		-1		-1	24	8	2		TINS	TINS
2	3.18005e-05	3.19428e-05	2	WT circular	TGCTCATCAATCGTTCGGACTCGACGAATTTGGTCGTTCAGGCAAGGGGCCTGAAATTTACAAATTGTTCGATTTCACAGCGGACGGTGTTGCGTCAAGGGCTGAAAAGACAATCAATTACTAACAAAGGAGAGCAGTTGCTTTCTCCTATGGGAAGAGCTTTCTAAGTCTGAAGAAGTAAACAGTTCTTTGCTATTTCACACTTCCTGGTTGATGGTCACTTGCTGCCTGAA	GAAAAGACAATCAATTACTA	CAAAGGAA	AGCAGTTGCTTTCTCCTATG	ACAAAGGAG	133	141	0	8	0	8	0	8	grey		-1		-1		-1	8	9	1		TINS	TINS
2	3.18005e-05	3.19428e-05	2	WT circular	TGCTCATCAATCGTTCGGACTCGACGAATTTGGTCGTTCAGGCAAGGGGCCTGAAATTTACAAATTGTTCGATTTCACAGCGGACGGTGTTGCGTCAAGGGCTGAAAAGACAATCAAAGGAAAGCGGTTGCTTTCTCCTATGGGAAGAGCTTTCTAAGTCTGAAGAAGTAAACAGTTCTTTGCTATTTCACACTTCCTGGTTGATGGTCACTTGCTGCCTGAA	AGGGCTGAAAAGACAATCAA	TTACTACAAAGGAAAGCA	GTTGCTTTCTCCTATGGGAA	AGGAAAGCG	127	145	-6	12	-6	12	-6	12	grey		-1		-1		-1	18	9	0		TINS	TINS
2	3.18005e-05	3.19428e-05	2	WT circular	TGCTCATCAATCGTTCGGACTCGACGAATTTGGTCGTTCAGGCAAGGGGCCTGAAATTTACAAATTGTTCGATTTCACAGCGGACGGTGTTGCGTCAAGGTCTGAAAAGACAAGGAAAGCAGTTGCTTTCTCCTATGGGAAGAGCTTTCTAAGTCTGAAGAAGTAAACAGTTCTTTGCTATTTCACACTTCCTGGTTGATGGTCACTTGCTGCCTGAA	CGGACGGTGTTGCGTCAAGG	GCTGAAAAGACAATCAATTACTACA	AAGGAAAGCAGTTGCTTTCT	TCTGAAAAGAC	110	135	-23	2	-23	2	-23	2	grey		-1		-1		-1	25	11	1		TINS	TINS
2	3.18005e-05	3.19428e-05	2	WT circular	TGCTCATCAATCGTTCGGACTCGACGAATTTGGTCGTTCAGGCAAGGGGCCTGAAATTTACAAATTGTTCGATTTCACAGCGGACGGTGTTGCGTCAAGGGCTAAAAAGACAATCAAAGGAAAGCAGTTGCTTTCTCCTATGGGAAGAGCTTTCTAAGTCTGAAGAAGTAAACAGTTCTTTGCTATTTCACACTTCCTGGTTGATGGTCACTTGCTGCCTGAA	ACGGTGTTGCGTCAAGGGCT	GAAAAGACAATCAATTACTA	CAAAGGAAAGCAGTTGCTTT	AAAAAGACAAT	113	133	-20	0	-20	0	-20	0	grey		-1		-1		-1	20	11	0		TINS	TINS
2	3.18005e-05	3.19428e-05	2	WT circular	TGCTCATCAATCGTTCGGACTCGACGAATTTGGTCGTTCAGGCAAGGGGCCTGAAATTTACAAATTGTTCGATTTCACAGCGGACGGTGTTGCGTCAAGGGCTGAAAAGACAATCAAAGGAAAGCTGTTGCTTTCTCCTATGGGAAGAGCTTTCTAAGTCTGAAGAAGTAAACAGTTCTTTGCTATTTCACACTTCCTGGTTGATGGTCACTTGCTGCCTGAA	AGGGCTGAAAAGACAATCAA	TTACTACAAAGGAAAGCA	GTTGCTTTCTCCTATGGGAA	AGGAAAGCT	127	145	-6	12	-6	12	-6	12	grey		-1		-1		-1	18	9	0		TINS	TINS
2	3.18005e-05	3.19428e-05	2	WT circular	TGCTCATCAATCGTTCGGACTCGACGAATTTGGTCGTTCAGGCAAGGGGCCTGAAATTTACAAATTGTTCGATTTCACAGCGGACGGTGTTGCGTCAAGGGCTGAAAAGACAATCAATTACTATACAAAGGAGAGCAGTTGCTTTCTCCTATGGGAAGAGCTTTCTAAGTCTGAAGAAGTAAACAGTTCTTTGCTATTTCACACTTCCTGGTTGATGGTCACTTGCTGCCTGAA	GAAAAGACAATCAATTACTA	CAAAGGAA	AGCAGTTGCTTTCTCCTATG	TACAAAGGAG	133	141	0	8	0	8	0	8	grey		-1		-1		-1	8	10	2		TINS	TINS
4427	0.0788789	0.0789014	3	WT circular	TGCTCATCAATCGTTCGGACTCGACGAATTTGGTCGTTCAGGCAAGGGGCCTGAAATTTACAAATTGTTCGATTTCACAGCGGACGGTGTTGCGTCAAGGGCTGAAAAGACAATCAGTTGCTTTCTCCTATGGGAAGAGCTTTCTAAGTCTGAAGAAGTAAACAGTTCTTTGCTATTTCACACTTCCTGGTTGATGGTCACTTGCTGCCTGAA	AAGGGCTGAAAAGACAATCA	ATTACTACAAAGGAAAGCA	GTTGCTTTCTCCTATGGGAA		126	145	-7	12	-7	12	-7	12	#0D99B2	CA	2	CA	2	CA	2	19	0	2		DELETION	DELETION
3958	0.0705224	0.0705425	3	WT circular	TGCTCATCAATCGTTCGGACTCGACGAATTTGGTCGTTCAGGCAAGGGGCCTGAAATTTACAAATTGTTCGATTTCACAGCGGACGGTGTTGCGTCAAGGGCTGAAAAGACAATCAATTACTCAAAGGAAAGCAGTTGCTTTCTCCTATGGGAAGAGCTTTCTAAGTCTGAAGAAGTAAACAGTTCTTTGCTATTTCACACTTCCTGGTTGATGGTCACTTGCTGCCTGAA	TGAAAAGACAATCAATTACT	A	CAAAGGAAAGCAGTTGCTTT		132	133	-1	0	-1	0	-1	0	#C9DDF2		0		0		0	1	0	2		DELETION	DELETION
3441	0.0613107	0.0613282	3	WT circular	TGCTCATCAATCGTTCGGACTCGACGAATTTGGTCGTTCAGGCAAGGGGCCTGAAATTTACAAATTGTTCGATTTCACAGCGGACGGTGTTGCGTCAAGGGCTGAAAAGACAATCAAAGGAAAGCAGTTGCTTTCTCCTATGGGAAGAGCTTTCTAAGTCTGAAGAAGTAAACAGTTCTTTGCTATTTCACACTTCCTGGTTGATGGTCACTTGCTGCCTGAA	AGGGCTGAAAAGACAATCAA	TTACTACAA	AGGAAAGCAGTTGCTTTCTC		127	136	-6	3	-6	3	-6	3	#054E61	CAA	3	CAA	3	CAA	3	9	0	0		DELETION	DELETION
2922	0.0520633	0.0520781	3	WT circular	TGCTCATCAATCGTTCGGACTCGACGAATTTGGTCGTTCAGGCAAGGGGCCTGAAATTTACAAATTGTTCGATTTCACAGCGGACGGTGTTGCGTCAAGGGCTGAAAAGACAATCAATTACAAAGGAAAGCAGTTGCTTTCTCCTATGGGAAGAGCTTTCTAAGTCTGAAGAAGTAAACAGTTCTTTGCTATTTCACACTTCCTGGTTGATGGTCACTTGCTGCCTGAA	CTGAAAAGACAATCAATTAC	TAC	AAAGGAAAGCAGTTGCTTTC		131	134	-2	1	-2	1	-2	1	#054E61	TAC	3	TAC	3	TAC	3	3	0	0		DELETION	DELETION
2823	0.0502993	0.0503137	3	WT circular	TGCTCATCAATCGTTCGGACTCGACGAATTTGGTCGTTCAGGCAAGGGGCCTGAAATTTACAAATTGTTCGATTTCACAGCGGACGGTGTTGCGTCAAGGGCTGAAAAGACAATCAATTACTAAAGGAAAGCAGTTGCTTTCTCCTATGGGAAGAGCTTTCTAAGTCTGAAGAAGTAAACAGTTCTTTGCTATTTCACACTTCCTGGTTGATGGTCACTTGCTGCCTGAA	GAAAAGACAATCAATTACTA	CA	AAGGAAAGCAGTTGCTTTCT		133	135	0	2	0	2	0	2	#6899D0	A	1	A	1	A	1	2	0	1		DELETION	DELETION
1369	0.0243924	0.0243994	3	WT circular	TGCTCATCAATCGTTCGGACTCGACGAATTTGGTCGTTCAGGCAAGGGGCCTGAAATTTACAAATTGTTCGATTTCACAGCGGACGGTGTTGCGTCAAGGGCTGAAAAGACAATCAATTACCAAAGGAAAGCAGTTGCTTTCTCCTATGGGAAGAGCTTTCTAAGTCTGAAGAAGTAAACAGTTCTTTGCTATTTCACACTTCCTGGTTGATGGTCACTTGCTGCCTGAA	CTGAAAAGACAATCAATTAC	TA	CAAAGGAAAGCAGTTGCTTT		131	133	-2	0	-2	0	-2	0	#C9DDF2		0		0		0	2	0	1		DELETION	DELETION
1241	0.0221118	0.0221181	3	WT circular	TGCTCATCAATCGTTCGGACTCGACGAATTTGGTCGTTCAGGCAAGGGGCCTGAAATTTACAAATTGTTCGATTTCACAGCGGACGGTGTTGCGTCAAGGGCTGAAAAGACAATCAATTACTTTCTCCTATGGGAAGAGCTTTCTAAGTCTGAAGAAGTAAACAGTTCTTTGCTATTTCACACTTCCTGGTTGATGGTCACTTGCTGCCTGAA	TGAAAAGACAATCAATTACT	ACAAAGGAAAGCAGTTGCT	TTCTCCTATGGGAAGAGCTT		132	151	-1	18	-1	18	-1	18	#0D99B2	CT	2	CT	2	CT	2	19	0	2		DELETION	DELETION
1187	0.0211496	0.0211556	3	WT circular	TGCTCATCAATCGTTCGGACTCGACGAATTTGGTCGTTCAGGCAAGGGGCCTGAAATTTACAAATTGTTCGATTTCACAGCGGACGGTGTTGCGTCAAGGGCTGAAAAGACAATCAATTACTAAGGAAAGCAGTTGCTTTCTCCTATGGGAAGAGCTTTCTAAGTCTGAAGAAGTAAACAGTTCTTTGCTATTTCACACTTCCTGGTTGATGGTCACTTGCTGCCTGAA	GAAAAGACAATCAATTACTA	CAA	AGGAAAGCAGTTGCTTTCTC		133	136	0	3	0	3	0	3	#6899D0	A	1	A	1	A	1	3	0	0		DELETION	DELETION
860	0.0153232	0.0153276	3	WT circular	TGCTCATCAATCGTTCGGACTCGACGAATTTGGTCGTTCAGGCAAGGGGCCTGAAATTTACAAATTGTTCGATTTCACAGCGGACGGTGTTGCGTCAAGGGCTGAAAAGACAATCAATTACTAAAAGGAAAGCAGTTGCTTTCTCCTATGGGAAGAGCTTTCTAAGTCTGAAGAAGTAAACAGTTCTTTGCTATTTCACACTTCCTGGTTGATGGTCACTTGCTGCCTGAA	GAAAAGACAATCAATTACTA	C	AAAGGAAAGCAGTTGCTTTC		133	134	0	1	0	1	0	1	#C9DDF2		0		0		0	1	0	2		DELETION	DELETION
801	0.014272	0.014276	3	WT circular	TGCTCATCAATCGTTCGGACTCGACGAATTTGGTCGTTCAGGCAAGGGGCCTGAAATTTACAAATTGTTCGATTTCACAGCGGACGGTGTTGCGTCAAGGGCTGAAAAGACAAACAGTTCTTTGCTATTTCACACTTCCTGGTTGATGGTCACTTGCTGCCTGAA	GTCAAGGGCTGAAAAGACAA	TCAATTACTACAAAGGAAAGCAGTTGCTTTCTCCTATGGGAAGAGCTTTCTAAGTCTGAAGAAGTAA	ACAGTTCTTTGCTATTTCAC		123	190	-10	57	-10	57	-10	57	#0D99B2	AA	2	AA	2	AA	2	67	0	2		DELETION	DELETION
547	0.00974628	0.00974906	3	WT circular	TGCTCATCAATCGTTCGGACTCGACGAATTTGGTCGTTCAGGCAAGGGGCCTGAAATTTACAAATTGTTCGATTTCACAGCGGACGGTGTTGCGTCAAGGGCTGAAAAGGAAAGCAGTTGCTTTCTCCTATGGGAAGAGCTTTCTAAGTCTGAAGAAGTAAACAGTTCTTTGCTATTTCACACTTCCTGGTTGATGGTCACTTGCTGCCTGAA	TTGCGTCAAGGGCTGAAAAG	ACAATCAATTACTACAAAG	GAAAGCAGTTGCTTTCTCCT		119	138	-14	5	-14	5	-14	5	#054E61	AAAG	4	AAAG	4	AAAG	4	19	0	2		DELETION	DELETION
337	0.00600456	0.00600627	3	WT circular	TGCTCATCAATCGTTCGGACTCGACGAATTTGGTCGTTCAGGCAAGGGGCCTGAAATTTACAAATTGTTCGATTTCACAGCGGACGGTGTTGCGTCAAGGGCTGAAAAGCAGTTGCTTTCTCCTATGGGAAGAGCTTTCTAAGTCTGAAGAAGTAAACAGTTCTTTGCTATTTCACACTTCCTGGTTGATGGTCACTTGCTGCCTGAA	TTGCGTCAAGGGCTGAAAAG	ACAATCAATTACTACAAAGGAAAG	CAGTTGCTTTCTCCTATGGG		119	143	-14	10	-14	10	-14	10	#054E61	AAAG	4	AAAG	4	AAAG	4	24	0	0		DELETION	DELETION
251	0.00447224	0.00447352	3	WT circular	TGCTCATCAATCGTTCGGACTCGACGAATTTGGTCGTTCAGGCAAGGGGCCTGAAATTTACAAATTGTTCGATTTCACAGCGGACGGTGTTGCGTCAAGGGCTGAAAAGACAATCAATTACTAGGAAAGCAGTTGCTTTCTCCTATGGGAAGAGCTTTCTAAGTCTGAAGAAGTAAACAGTTCTTTGCTATTTCACACTTCCTGGTTGATGGTCACTTGCTGCCTGAA	GAAAAGACAATCAATTACTA	CAAA	GGAAAGCAGTTGCTTTCTCC		133	137	0	4	0	4	0	4	#6899D0	A	1	A	1	A	1	4	0	2		DELETION	DELETION
237	0.00422279	0.004224	3	WT circular	TGCTCATCAATCGTTCGGACTCGACGAATTTGGTCGTTCAGGCAAGGGGCCTGAAATTTACAAATTGTTCGATTTCACAGCGGACGGTGTTGCGTCAAGGGCTGAAAAGACAATCAAAGCAGTTGCTTTCTCCTATGGGAAGAGCTTTCTAAGTCTGAAGAAGTAAACAGTTCTTTGCTATTTCACACTTCCTGGTTGATGGTCACTTGCTGCCTGAA	AGGGCTGAAAAGACAATCAA	TTACTACAAAGGAA	AGCAGTTGCTTTCTCCTATG		127	141	-6	8	-6	8	-6	8	#0D99B2	AA	2	AA	2	AA	2	14	0	1		DELETION	DELETION
194	0.00345663	0.00345762	3	WT circular	TGCTCATCAATCGTTCGGACTCGACGAATTTGGTCGTTCAGGCAAGGGGCCTGAAATTTACAAATTGTTCGATTTCACAGCGGACGGTGTTGCGTCAAGGGCTGAAAAGACAATCAAGGAAAGCAGTTGCTTTCTCCTATGGGAAGAGCTTTCTAAGTCTGAAGAAGTAAACAGTTCTTTGCTATTTCACACTTCCTGGTTGATGGTCACTTGCTGCCTGAA	AGGGCTGAAAAGACAATCAA	TTACTACAAA	GGAAAGCAGTTGCTTTCTCC		127	137	-6	4	-6	4	-6	4	#0D99B2	AA	2	AA	2	AA	2	10	0	2		DELETION	DELETION
191	0.00340318	0.00340415	3	WT circular	TGCTCATCAATCGTTCGGACTCGACGAATTTGGTCGTTCAGGCAAGGGGCCTGAAATTTACAAATTGTTCGATTTCACAGCGGACGGTGTTGCGTCAAGGGCTGAAAAGACAATCAAGCAGTTGCTTTCTCCTATGGGAAGAGCTTTCTAAGTCTGAAGAAGTAAACAGTTCTTTGCTATTTCACACTTCCTGGTTGATGGTCACTTGCTGCCTGAA	AGGGCTGAAAAGACAATCAA	TTACTACAAAGGAAA	GCAGTTGCTTTCTCCTATGG		127	142	-6	9	-6	9	-6	9	#0D99B2	AA	2	AA	2	AA	2	15	0	0		DELETION	DELETION
148	0.00263702	0.00263777	3	WT circular	TGCTCATCAATCGTTCGGACTCGACGAATTTGGTCGTTCAGGCAAGGGGCCTGAAATTTACAAATTGTTCGATTTCACAGCGGACGGTGTTGCGTCAAGGGCTGAAAAGACAAAGGAAAGCAGTTGCTTTCTCCTATGGGAAGAGCTTTCTAAGTCTGAAGAAGTAAACAGTTCTTTGCTATTTCACACTTCCTGGTTGATGGTCACTTGCTGCCTGAA	GTCAAGGGCTGAAAAGACAA	TCAATTACTACAA	AGGAAAGCAGTTGCTTTCTC		123	136	-10	3	-10	3	-10	3	#054E61	ACAA	4	ACAA	4	ACAA	4	13	0	2		DELETION	DELETION
147	0.0026192	0.00261995	3	WT circular	TGCTCATCAATCGTTCGGACTCGACGAATTTGGTCGTTCAGGCAAGGGGCCTGAAATTTACAAATTGTTCGATTTCACAGCGGACGGTGTTGCGTCAAGGGCTGAAAAGACAATCAATTCAAAGGAAAGCAGTTGCTTTCTCCTATGGGAAGAGCTTTCTAAGTCTGAAGAAGTAAACAGTTCTTTGCTATTTCACACTTCCTGGTTGATGGTCACTTGCTGCCTGAA	GGCTGAAAAGACAATCAATT	ACTA	CAAAGGAAAGCAGTTGCTTT		129	133	-4	0	-4	0	-4	0	#C9DDF2		0		0		0	4	0	2		DELETION	DELETION
130	0.0023163	0.00231696	3	WT circular	TGCTCATCAATCGTTCGGACTCGACGAATTTGGTCGTTCAGGCAAGGGGCCTGAAATTTACAAATTGTTCGATTTCACAGCGGACGGTGTTGCGTCAAGGGCTGAAAAGACAAGCAGTTGCTTTCTCCTATGGGAAGAGCTTTCTAAGTCTGAAGAAGTAAACAGTTCTTTGCTATTTCACACTTCCTGGTTGATGGTCACTTGCTGCCTGAA	GTCAAGGGCTGAAAAGACAA	TCAATTACTACAAAGGAAA	GCAGTTGCTTTCTCCTATGG		123	142	-10	9	-10	9	-10	9	#0D99B2	AA	2	AA	2	AA	2	19	0	2		DELETION	DELETION
128	0.00228066	0.00228131	3	WT circular	TGCTCATCAATCGTTCGGACTCGACGAATTTGGTCGTTCAGGCAAGGGGCCTGAAATTTACAAATTGTTCGATTTCACAGCGGACGGTGTTGCGTCAAGGGCTGAAAAGACAATCAATTACACAAAGGAAAGCAGTTGCTTTCTCCTATGGGAAGAGCTTTCTAAGTCTGAAGAAGTAAACAGTTCTTTGCTATTTCACACTTCCTGGTTGATGGTCACTTGCTGCCTGAA	CTGAAAAGACAATCAATTAC	T	ACAAAGGAAAGCAGTTGCTT		131	132	-2	-1	-2	-1	-2	-1	#C9DDF2		0		0		0	1	0	2		DELETION	DELETION
119	0.00212031	0.00212091	3	WT circular	TGCTCATCAATCGTTCGGACTCGACGAATTTGGTCGTTCAGGCAAGGGGCCTGAAATTTACAAATTGTTCGATTTCACAGCGGACGGTGTTGCGTCAAGAGTTGCTTTCTCCTATGGGAAGAGCTTTCTAAGTCTGAAGAAGTAAACAGTTCTTTGCTATTTCACACTTCCTGGTTGATGGTCACTTGCTGCCTGAA	GCGGACGGTGTTGCGTCAAG	GGCTGAAAAGACAATCAATTACTACAAAGGAAAGC	AGTTGCTTTCTCCTATGGGA		109	144	-24	11	-24	11	-24	11	#C9DDF2		0		0		0	35	0	1		DELETION	DELETION
103	0.00183522	0.00183575	3	WT circular	TGCTCATCAATCGTTCGGACTCGACGAATTTGGTCGTTCAGGCAAGGGGCCTGAAATTTACAAATTGTTCGATTTCACAGCGGACGGTGTTGCGTCAAGGAAAGCAGTTGCTTTCTCCTATGGGAAGAGCTTTCTAAGTCTGAAGAAGTAAACAGTTCTTTGCTATTTCACACTTCCTGGTTGATGGTCACTTGCTGCCTGAA	CGGACGGTGTTGCGTCAAGG	GCTGAAAAGACAATCAATTACTACAAAGG	AAAGCAGTTGCTTTCTCCTA		110	139	-23	6	-23	6	-23	6	#054E61	AAGG	4	AAGG	4	AAGG	4	29	0	1		DELETION	DELETION
90	0.00160359	0.00160405	3	WT circular	TGCTCATCAATCGTTCGGACTCGACGAATTTGGTCGTTCAGGCAAGGGGCCTGAAATTTACAAATTGTTCGATTTCACAGCGGACGTTGCTTTCTCCTATGGGAAGAGCTTTCTAAGTCTGAAGAAGTAAACAGTTCTTTGCTATTTCACACTTCCTGGTTGATGGTCACTTGCTGCCTGAA	GTTCGATTTCACAGCGGACG	GTGTTGCGTCAAGGGCTGAAAAGACAATCAATTACTACAAAGGAAAGCAG	TTGCTTTCTCCTATGGGAAG		96	146	-37	13	-37	13	-37	13	#6899D0	G	1	G	1	G	1	50	0	1		DELETION	DELETION
84	0.00149669	0.00149711	3	WT circular	TGCTCATCAATCGTTCGGACTCGACGAATTTGGTCGTTCAGGCAAGGGGCCTGAAATTTACAAATTGTTCGATTTCACAGCGGACGGTGTTGCGTCAAGGGCTGAAAAGACAATCAATTAACAAAGGAAAGCAGTTGCTTTCTCCTATGGGAAGAGCTTTCTAAGTCTGAAGAAGTAAACAGTTCTTTGCTATTTCACACTTCCTGGTTGATGGTCACTTGCTGCCTGAA	GCTGAAAAGACAATCAATTA	CT	ACAAAGGAAAGCAGTTGCTT		130	132	-3	-1	-3	-1	-3	-1	#C9DDF2		0		0		0	2	0	1		DELETION	DELETION
82	0.00146105	0.00146147	3	WT circular	TGCTCATCAATCGTTCGGACTCGACGAATTTGGTCGTTCAGGCAAGGGGCCTGAAATTTACAAATTGTTCGATTTCACAGCGGACGGTGTTGCGTCAAGGGCTGAAAAGACAATCAATTACTAAAGCAGTTGCTTTCTCCTATGGGAAGAGCTTTCTAAGTCTGAAGAAGTAAACAGTTCTTTGCTATTTCACACTTCCTGGTTGATGGTCACTTGCTGCCTGAA	GAAAAGACAATCAATTACTA	CAAAGGA	AAGCAGTTGCTTTCTCCTAT		133	140	0	7	0	7	0	7	#6899D0	A	1	A	1	A	1	7	0	2		DELETION	DELETION
78	0.00138978	0.00139018	3	WT circular	TGCTCATCAATCGTTCGGACTCGACGAATTTGGTCGTTCAGGCAAGGGGCCTGAAATTTACAAATTGTTCGATTTCACAGCGGACGGTGTTGCGTCAAGGGCTGAAAAGACAATCAAACAAAGGAAAGCAGTTGCTTTCTCCTATGGGAAGAGCTTTCTAAGTCTGAAGAAGTAAACAGTTCTTTGCTATTTCACACTTCCTGGTTGATGGTCACTTGCTGCCTGAA	AGGGCTGAAAAGACAATCAA	TTACT	ACAAAGGAAAGCAGTTGCTT		127	132	-6	-1	-6	-1	-6	-1	#C9DDF2		0		0		0	5	0	1		DELETION	DELETION
69	0.00122942	0.00122977	3	WT circular	TGCTCATCAATCGTTCGGACTCGACGAATTTGGTCGTTCAGGCAAGGGGCCTGAAATTTACAAATTGTTCGATTTCACAGCGGACGGTGTTGCGTCAAGGGCTGAAAGCAGTTGCTTTCTCCTATGGGAAGAGCTTTCTAAGTCTGAAGAAGTAAACAGTTCTTTGCTATTTCACACTTCCTGGTTGATGGTCACTTGCTGCCTGAA	TGTTGCGTCAAGGGCTGAAA	AGACAATCAATTACTACAAAGGAAA	GCAGTTGCTTTCTCCTATGG		117	142	-16	9	-16	9	-16	9	#054E61	GAAA	4	GAAA	4	GAAA	4	25	0	2		DELETION	DELETION
59	0.00105124	0.00105154	3	WT circular	TGCTCATCAATCGTTCGGACTCGACGAATTTGGTCGTTCAGGCAAGGGGCCTGAAATTTACAAATTGTTCGATTTCACAGCGGACGGTGTTGCGTCAAGGGCTGAAAAAGCAGTTGCTTTCTCCTATGGGAAGAGCTTTCTAAGTCTGAAGAAGTAAACAGTTCTTTGCTATTTCACACTTCCTGGTTGATGGTCACTTGCTGCCTGAA	GTTGCGTCAAGGGCTGAAAA	GACAATCAATTACTACAAAGGAA	AGCAGTTGCTTTCTCCTATG		118	141	-15	8	-15	8	-15	8	#0D99B2	AA	2	AA	2	AA	2	23	0	1		DELETION	DELETION
57	0.00101561	0.0010159	3	WT circular	TGCTCATCAATCGTTCGGACTCGACGAATTTGGTCGTTCAGGCAAGGGGCCTGAAATTTACAAATTGTTCGATTTCACAGCGGACGGTGTTGCGTCAAGGGCTGAAAAGACAATCAATTACTAGCAGTTGCTTTCTCCTATGGGAAGAGCTTTCTAAGTCTGAAGAAGTAAACAGTTCTTTGCTATTTCACACTTCCTGGTTGATGGTCACTTGCTGCCTGAA	GAAAAGACAATCAATTACTA	CAAAGGAAA	GCAGTTGCTTTCTCCTATGG		133	142	0	9	0	9	0	9	#6899D0	A	1	A	1	A	1	9	0	0		DELETION	DELETION
49	0.000873067	0.000873316	3	WT circular	TGCTCATCAATCGTTCGGACTCGACGAATTTGGTCGTTCAGGCAAGGGGCCTGAAATTTACAAATTGTTCGATTTCACAGCGGACGGTGTTGCGTCAAGGGCTGAAAAGACAATCAATTAGTTGCTTTCTCCTATGGGAAGAGCTTTCTAAGTCTGAAGAAGTAAACAGTTCTTTGCTATTTCACACTTCCTGGTTGATGGTCACTTGCTGCCTGAA	GCTGAAAAGACAATCAATTA	CTACAAAGGAAAGCA	GTTGCTTTCTCCTATGGGAA		130	145	-3	12	-3	12	-3	12	#6899D0	A	1	A	1	A	1	15	0	0		DELETION	DELETION
41	0.000730525	0.000730734	3	WT circular	TGCTCATCAATCGTTCGGACTCGACGAATTTGGTCGTTCAGGCAAGGGGCCTGAAATTTACAAATTGTTCGATTTCACAGCGGACGGTGTTGCGTCAAGGGCTGAAAAGACAGTTGCTTTCTCCTATGGGAAGAGCTTTCTAAGTCTGAAGAAGTAAACAGTTCTTTGCTATTTCACACTTCCTGGTTGATGGTCACTTGCTGCCTGAA	CGTCAAGGGCTGAAAAGACA	ATCAATTACTACAAAGGAAAGCA	GTTGCTTTCTCCTATGGGAA		122	145	-11	12	-11	12	-11	12	#0D99B2	CA	2	CA	2	CA	2	23	0	1		DELETION	DELETION
31	0.000552348	0.000552506	3	WT circular	TGCTCATCAATCGTTCGGACTCGACGAATTTGGTCGTTCAGGCAAGGGGCCTGAAATTTACAAATTGTTCGATTTCACAGCGGACGGTGTTGCGTCAAGGGCTGAAAAGACAATCAATTACAGGAAAGCAGTTGCTTTCTCCTATGGGAAGAGCTTTCTAAGTCTGAAGAAGTAAACAGTTCTTTGCTATTTCACACTTCCTGGTTGATGGTCACTTGCTGCCTGAA	CTGAAAAGACAATCAATTAC	TACAA	AGGAAAGCAGTTGCTTTCTC		131	136	-2	3	-2	3	-2	3	#C9DDF2		0		0		0	5	0	1		DELETION	DELETION
20	0.000356354	0.000356455	3	WT circular	TGCTCATCAATCGTTCGGACTCGACGAATTTGGTCGTTCAGGCAAGGGGCCTGAAATTTACAAATTGTTCGATTTCACAGCGGACGGTGTTGCGTCAAGGGCTGAAAAGACAATCAATTACTACAAAGAAAGCAGTTGCTTTCTCCTATGGGAAGAGCTTTCTAAGTCTGAAGAAGTAAACAGTTCTTTGCTATTTCACACTTCCTGGTTGATGGTCACTTGCTGCCTGAA	GACAATCAATTACTACAAAG	G	AAAGCAGTTGCTTTCTCCTA		138	139	5	6	5	6	5	6	#6899D0	G	1	G	1	G	1	1	0	2		DELETION	DELETION
11	0.000195995	0.00019605	3	WT circular	TGCTCATCAATCGTTCGGACTCGACGAATTTGGTCGTTCAGGCAAGGGGCCTGAAATTTACAAATTGTTCGATTTCACAGCGGACGGTGTTGCGTCAAGGGCTGAAAAGACAATCAATTAAAGGAAAGCAGTTGCTTTCTCCTATGGGAAGAGCTTTCTAAGTCTGAAGAAGTAAACAGTTCTTTGCTATTTCACACTTCCTGGTTGATGGTCACTTGCTGCCTGAA	GCTGAAAAGACAATCAATTA	CTACA	AAGGAAAGCAGTTGCTTTCT		130	135	-3	2	-3	2	-3	2	#6899D0	A	1	A	1	A	1	5	0	1		DELETION	DELETION
8	0.000142542	0.000142582	3	WT circular	TGCTCATCAATCGTTCGGACTCGACGAATTTGGTCGTTCAGGCAAGGGGCCTGAAAGCAGTTGCTTTCTCCTATGGGAAGAGCTTTCTAAGTCTGAAGAAGTAAACAGTTCTTTGCTATTTCACACTTCCTGGTTGATGGTCACTTGCTGCCTGAA	TTCAGGCAAGGGGCCTGAAA	TTTACAAATTGTTCGATTTCACAGCGGACGGTGTTGCGTCAAGGGCTGAAAAGACAATCAATTACTACAAAGGAAA	GCAGTTGCTTTCTCCTATGG		66	142	-67	9	-67	9	-67	9	#054E61	GAAA	4	GAAA	4	GAAA	4	76	0	2		DELETION	DELETION
6	0.000106906	0.000106937	3	WT circular	TGCTCATCAATCGTTCGGACTCGACGAATTTGGTCGTTCAGGCAAGGGGCCTGAAATTTACAAATTGTTCGATTTCACAGCGGACGGTGTTGCGTCAAGGGCTTTCTAAGTCTGAAGAAGTAAACAGTTCTTTGCTATTTCACACTTCCTGGTTGATGGTCACTTGCTGCCTGAA	ACGGTGTTGCGTCAAGGGCT	GAAAAGACAATCAATTACTACAAAGGAAAGCAGTTGCTTTCTCCTATGGGAAGAGCT	TTCTAAGTCTGAAGAAGTAA		113	170	-20	37	-20	37	-20	37	#054E61	GCT	3	GCT	3	GCT	3	57	0	0		DELETION	DELETION
6	0.000106906	0.000106937	3	WT circular	TGCTCATCAATCGTTCGGACTCGACGAATTTGGTCGTTCAGGCAAGGGGCCTGAAATTTACAAATTGTTCGATTTCACAGCGGACGGTGTTGCTTTCTCCTATGGGAAGAGCTTTCTAAGTCTGAAGAAGTAAACAGTTCTTTGCTATTTCACACTTCCTGGTTGATGGTCACTTGCTGCCTGAA	TTCACAGCGGACGGTGTTGC	GTCAAGGGCTGAAAAGACAATCAATTACTACAAAGGAAAGCAGTTGC	TTTCTCCTATGGGAAGAGCT		103	150	-30	17	-30	17	-30	17	#054E61	GTTGC	5	GTTGC	5	GTTGC	5	47	0	1		DELETION	DELETION
5	8.90884e-05	8.91139e-05	3	WT circular	TGCTCATCAATCGTTCGGACTCGACGAATTTGGTCGTTCAGGCAAGGGGCCTGAAATTTACAAATTGTTCGATTTCACAGCGGACGGTGTTGCGTCAAGGGCTGAAAAGACAATCAATTGCTTTCTCCTATGGGAAGAGCTTTCTAAGTCTGAAGAAGTAAACAGTTCTTTGCTATTTCACACTTCCTGGTTGATGGTCACTTGCTGCCTGAA	GGCTGAAAAGACAATCAATT	ACTACAAAGGAAAGCAGTT	GCTTTCTCCTATGGGAAGAG		129	148	-4	15	-4	15	-4	15	#0D99B2	TT	2	TT	2	TT	2	19	0	2		DELETION	DELETION
3	5.34531e-05	5.34683e-05	3	WT circular	TGCTCATCAATCGTTCGGACTCGACGAATTTGGTCGTTCAGGCAAGGGGCCTGAAATTTACAAATTGTTCGATTTCACAGCGGACGGTGTTGCGTCAAGGGCTGAAAAGACAATCAATTACTTCCTGGTTGATGGTCACTTGCTGCCTGAA	TGAAAAGACAATCAATTACT	ACAAAGGAAAGCAGTTGCTTTCTCCTATGGGAAGAGCTTTCTAAGTCTGAAGAAGTAAACAGTTCTTTGCTATTTCACACT	TCCTGGTTGATGGTCACTTG		132	213	-1	80	-1	80	-1	80	#054E61	ACT	3	ACT	3	ACT	3	81	0	0		DELETION	DELETION
2	3.56354e-05	3.56455e-05	3	WT circular	TGCTCATCAATCGTTCGGACTCGACGAATTTGGTCGTTCAGGCAAGGGGCCTGAAATTTACAAATTGTTCGATTTCACAGCGGACGGTGTTGCGTCAAGGGCTGAAAAGACAATCAATTAAAGCAGTTGCTTTCTCCTATGGGAAGAGCTTTCTAAGTCTGAAGAAGTAAACAGTTCTTTGCTATTTCACACTTCCTGGTTGATGGTCACTTGCTGCCTGAA	GCTGAAAAGACAATCAATTA	CTACAAAGGA	AAGCAGTTGCTTTCTCCTAT		130	140	-3	7	-3	7	-3	7	#6899D0	A	1	A	1	A	1	10	0	2		DELETION	DELETION
2	3.56354e-05	3.56455e-05	3	WT circular	TGCTCATCAATCGTTCGGACTCGACGAATTTGGTCGTTCAGGCAAGGGGCCTGAAATTTACAAATTGTTCGATTTCACAGCGGACGGTGTTGCGTCAAGGGCTGAAAAGACAATCAATTACTAGTCTGAAGAAGTAAACAGTTCTTTGCTATTTCACACTTCCTGGTTGATGGTCACTTGCTGCCTGAA	GAAAAGACAATCAATTACTA	CAAAGGAAAGCAGTTGCTTTCTCCTATGGGAAGAGCTTTCTAA	GTCTGAAGAAGTAAACAGTT		133	176	0	43	0	43	0	43	#6899D0	A	1	A	1	A	1	43	0	2		DELETION	DELETION
2	3.56354e-05	3.56455e-05	3	WT circular	TGCTCATCAATCGTTCGGACTCGACGAATTTGGTCGTTCAGGCAAGGGGCCTGAAATTTACAAATTGTTCGATTTCACAGCGGACGGTGTTGCGTCAAGGGCTGAAAAGACAATCAATTACTCCTATGGGAAGAGCTTTCTAAGTCTGAAGAAGTAAACAGTTCTTTGCTATTTCACACTTCCTGGTTGATGGTCACTTGCTGCCTGAA	TGAAAAGACAATCAATTACT	ACAAAGGAAAGCAGTTGCTTTCT	CCTATGGGAAGAGCTTTCTA		132	155	-1	22	-1	22	-1	22	#0D99B2	CT	2	CT	2	CT	2	23	0	1		DELETION	DELETION
296	0.00527404	0.00527554	3	WT circular	TGCTCATCAATCGTTCGGACTCGACGAATTTGGTCGTTCAGGCAAGGGGCCTGAAATTTACAAATTGTTCGATTTCACAGCGGACGGTGTTGCGTCAAGGGCTGAAAAGACAATACTTCAAAGGAAAGCAGTTGCTTTCTCCTATGGGAAGAGCTTTCTAAGTCTGAAGAAGTAAACAGTTCTTTGCTATTTCACACTTCCTGGTTGATGGTCACTTGCTGCCTGAA	TCAAGGGCTGAAAAGACAAT	CAATTACTA	CAAAGGAAAGCAGTTGCTTT	ACTT	124	133	-9	0	-9	0	-9	0	grey		-1		-1		-1	9	4	1		DELINS	DELINS_<6
190	0.00338536	0.00338633	3	WT circular	TGCTCATCAATCGTTCGGACTCGACGAATTTGGTCGTTCAGGCAAGGGGCCTGAAATTTACAAATTGTTCGATTTCACAGCGGACGGTGTTGCGCCAAAGGAAAGCAGTTGCTTTCTCCTATGGGAAGAGCTTTCTAAGTCTGAAGAAGTAAACAGTTCTTTGCTATTTCACACTTCCTGGTTGATGGTCACTTGCTGCCTGAA	TCACAGCGGACGGTGTTGCG	TCAAGGGCTGAAAAGACAATCAATTACTA	CAAAGGAAAGCAGTTGCTTT	C	104	133	-29	0	-29	0	-29	0	grey		-1		-1		-1	29	1	2		DELINS	DELINS_<6
100	0.00178177	0.00178228	3	WT circular	TGCTCATCAATCGTTCGGACTCGACGAATTTGGTCGTTCAGGCAAGGGGCCTGAAATTTACAAATTGTTCGATTTCACAGCGGACGGTGTTGCGTCAAGGGCTGAAAAGACAATCAATTTCAAAGGAAAGCAGTTGCTTTCTCCTATGGGAAGAGCTTTCTAAGTCTGAAGAAGTAAACAGTTCTTTGCTATTTCACACTTCCTGGTTGATGGTCACTTGCTGCCTGAA	GGCTGAAAAGACAATCAATT	ACTA	CAAAGGAAAGCAGTTGCTTT	T	129	133	-4	0	-4	0	-4	0	grey		-1		-1		-1	4	1	0		DELINS	DELINS_<6
74	0.00131851	0.00131889	3	WT circular	TGCTCATCAATCGTTCGGACTCGACGAATTTGGTCGTTCAGGCAAGGGGCCTGAAATTTACAAATTGTTCGATTTCACAGCGGACGGTGTTGCGTCAAGGGCTGAAAAGACAATCAATTACACCAAAGGAAAGCAGTTGCTTTCTCCTATGGGAAGAGCTTTCTAAGTCTGAAGAAGTAAACAGTTCTTTGCTATTTCACACTTCCTGGTTGATGGTCACTTGCTGCCTGAA	CTGAAAAGACAATCAATTAC	TA	CAAAGGAAAGCAGTTGCTTT	AC	131	133	-2	0	-2	0	-2	0	grey		-1		-1		-1	2	2	0		DELINS	DELINS_<6
67	0.00119379	0.00119413	3	WT circular	TGCTCATCAATCGTTCGGACTCGACGAATTTGGTCGTTCAGGCAAGGGGCCTGAAATTTACAAATTGTTCGATTTCACAGCGGACGGTGTTGCGTCAAGGGCTGAAAAGACAATCAATTCCAAAGGAAAGCAGTTGCTTTCTCCTATGGGAAGAGCTTTCTAAGTCTGAAGAAGTAAACAGTTCTTTGCTATTTCACACTTCCTGGTTGATGGTCACTTGCTGCCTGAA	GGCTGAAAAGACAATCAATT	ACTA	CAAAGGAAAGCAGTTGCTTT	C	129	133	-4	0	-4	0	-4	0	grey		-1		-1		-1	4	1	0		DELINS	DELINS_<6
46	0.000819614	0.000819847	3	WT circular	TGCTCATCAATCGTTCGGACTCGACGAATTTGGTCGTTCAGGCAAGGGGCCTGAAATTTACAAATTGTTCGATTTCACAGCGGACGGTGTTGCGTCAAGGGCTGAAAAGACAATCAATATCAAAGGAAAGCAGTTGCTTTCTCCTATGGGAAGAGCTTTCTAAGTCTGAAGAAGTAAACAGTTCTTTGCTATTTCACACTTCCTGGTTGATGGTCACTTGCTGCCTGAA	GGGCTGAAAAGACAATCAAT	TACTA	CAAAGGAAAGCAGTTGCTTT	AT	128	133	-5	0	-5	0	-5	0	grey		-1		-1		-1	5	2	0		DELINS	DELINS_<6
39	0.00069489	0.000695088	3	WT circular	TGCTCATCAATCGTTCGGACTCGACGAATTTGGTCGTTCAGGCAAGGGGCCTGAAATTTACAAATTGTTCGATTTCACAGCGGACGGTGTTGCGTCAAGGGCTGAAAAGACAATCAATTACCCCAAAGGAAAGCAGTTGCTTTCTCCTATGGGAAGAGCTTTCTAAGTCTGAAGAAGTAAACAGTTCTTTGCTATTTCACACTTCCTGGTTGATGGTCACTTGCTGCCTGAA	CTGAAAAGACAATCAATTAC	TA	CAAAGGAAAGCAGTTGCTTT	CC	131	133	-2	0	-2	0	-2	0	grey		-1		-1		-1	2	2	0		DELINS	DELINS_<6
31	0.000552348	0.000552506	3	WT circular	TGCTCATCAATCGTTCGGACTCGACGAATTTGGTCGTTCAGGCAAGGGGCCTGAAATTTACAAATTGTTCGATTTCACAGCGGACGGTGTTGCGTCAAGGGCTGAAAAGACAATCAATTACTCCCAAAGGAAAGCAGTTGCTTTCTCCTATGGGAAGAGCTTTCTAAGTCTGAAGAAGTAAACAGTTCTTTGCTATTTCACACTTCCTGGTTGATGGTCACTTGCTGCCTGAA	TGAAAAGACAATCAATTACT	A	CAAAGGAAAGCAGTTGCTTT	CC	132	133	-1	0	-1	0	-1	0	grey		-1		-1		-1	1	2	1		DELINS	DELINS_<6
27	0.000481078	0.000481215	3	WT circular	TGCTCATCAATCGTTCGGACTCGACGAATTTGGTCGTTCAGGCAAGGGGCCTGAAATTTACAAATTGTTCGATTTCACAGCGGACGGTGTTGCGTCAAGGGCTGAAAAGACAATCAATTACCCAAAGGAAAGCAGTTGCTTTCTCCTATGGGAAGAGCTTTCTAAGTCTGAAGAAGTAAACAGTTCTTTGCTATTTCACACTTCCTGGTTGATGGTCACTTGCTGCCTGAA	CTGAAAAGACAATCAATTAC	TA	CAAAGGAAAGCAGTTGCTTT	C	131	133	-2	0	-2	0	-2	0	grey		-1		-1		-1	2	1	2		DELINS	DELINS_<6
24	0.000427625	0.000427746	3	WT circular	TGCTCATCAATCGTTCGGACTCGACGAATTTGGTCGTTCAGGCAAGGGGCCTGAAATTTACAAATTGTTCGATTTCACAGCGGACGGTGTTGCGTCAAGGGCTGAAAAGACAATCAATTACTAAAAAGCAGTTGCTTTCTCCTATGGGAAGAGCTTTCTAAGTCTGAAGAAGTAAACAGTTCTTTGCTATTTCACACTTCCTGGTTGATGGTCACTTGCTGCCTGAA	GAAAAGACAATCAATTACTA	CAAAGG	AAAGCAGTTGCTTTCTCCTA	A	133	139	0	6	0	6	0	6	grey		-1		-1		-1	6	1	1		DELINS	DELINS_<6
17	0.000302901	0.000302987	3	WT circular	TGCTCATCAATCGTTCGGACTCGACGAATTTGGTCGTTCAGGCAAGGGGCCTGAAATTTACAAATTGTTCGATTTCACAGCGGACGGTGTTGCGTCAAGGGCTGAAAAGACAATCAATTACTAAAAAAAGGAAAGCAGTTGCTTTCTCCTATGGGAAGAGCTTTCTAAGTCTGAAGAAGTAAACAGTTCTTTGCTATTTCACACTTCCTGGTTGATGGTCACTTGCTGCCTGAA	GAAAAGACAATCAATTACTA	C	AAAGGAAAGCAGTTGCTTTC	AAA	133	134	0	1	0	1	0	1	grey		-1		-1		-1	1	3	2		DELINS	DELINS_<6
11	0.000195995	0.00019605	3	WT circular	TGCTCATCAATCGTTCGGACTAACCCTGTGGTCACTTGCTGCCTGAA	GCTCATCAATCGTTCGGACT	CGACGAATTTGGTCGTTCAGGCAAGGGGCCTGAAATTTACAAATTGTTCGATTTCACAGCGGACGGTGTTGCGTCAAGGGCTGAAAAGACAATCAATTACTACAAAGGAAAGCAGTTGCTTTCTCCTATGGGAAGAGCTTTCTAAGTCTGAAGAAGTAAACAGTTCTTTGCTATTTCACACTTCCTGGTTGA	TGGTCACTTGCTGCCTGAA	AACCCTG	31	223	-102	90	-102	90	-102	90	grey		-1		-1		-1	192	7	1		DELINS	DELINS_UNKNOWN
9	0.000160359	0.000160405	3	WT circular	TGCTCATCAATCGTTCGGACTAACCCTGTGGGTCACTTGCTGCCTGAA	GCTCATCAATCGTTCGGACT	CGACGAATTTGGTCGTTCAGGCAAGGGGCCTGAAATTTACAAATTGTTCGATTTCACAGCGGACGGTGTTGCGTCAAGGGCTGAAAAGACAATCAATTACTACAAAGGAAAGCAGTTGCTTTCTCCTATGGGAAGAGCTTTCTAAGTCTGAAGAAGTAAACAGTTCTTTGCTATTTCACACTTCCTGGTTGAT	GGTCACTTGCTGCCTGAA	AACCCTGTG	31	224	-102	91	-102	91	-102	91	grey		-1		-1		-1	193	9	2		DELINS	DELINS_UNKNOWN
5	8.90884e-05	8.91139e-05	3	WT circular	TGCTCATCAATCGTTCGGACTCGACGAATTTGGTCGTTCAGGCAAGGGGCCTGAAATTTACAAATTGTTCGATTTCACAGCGGACGGTGTTGCGTCAAGGGCTGAAAAGACAATCAATAACTAAAGGAAAGCAGTTGCTTTCTCCTATGGGAAGAGCTTTCTAAGTCTGAAGAAGTAAACAGTTCTTTGCTATTTCACACTTCCTGGTTGATGGTCACTTGCTGCCTGAA	GGGCTGAAAAGACAATCAAT	TACTAC	AAAGGAAAGCAGTTGCTTTC	AACT	128	134	-5	1	-5	1	-5	1	grey		-1		-1		-1	6	4	1		DELINS	DELINS_<6
5	8.90884e-05	8.91139e-05	3	WT circular	TGCTCATCAATCGTTCGGACTAACCTGGTCACTTGCTGCCTGAA	GCTCATCAATCGTTCGGACT	CGACGAATTTGGTCGTTCAGGCAAGGGGCCTGAAATTTACAAATTGTTCGATTTCACAGCGGACGGTGTTGCGTCAAGGGCTGAAAAGACAATCAATTACTACAAAGGAAAGCAGTTGCTTTCTCCTATGGGAAGAGCTTTCTAAGTCTGAAGAAGTAAACAGTTCTTTGCTATTTCACACTTCCTGGTTGA	TGGTCACTTGCTGCCTGAA	AACC	31	223	-102	90	-102	90	-102	90	grey		-1		-1		-1	192	4	1		DELINS	DELINS_<6
5	8.90884e-05	8.91139e-05	3	WT circular	TGCTCATCAATCGTTCGGACTAATGGTCACTTGCTGCCTGAA	GCTCATCAATCGTTCGGACT	CGACGAATTTGGTCGTTCAGGCAAGGGGCCTGAAATTTACAAATTGTTCGATTTCACAGCGGACGGTGTTGCGTCAAGGGCTGAAAAGACAATCAATTACTACAAAGGAAAGCAGTTGCTTTCTCCTATGGGAAGAGCTTTCTAAGTCTGAAGAAGTAAACAGTTCTTTGCTATTTCACACTTCCTGGTTG	ATGGTCACTTGCTGCCTGAA	A	31	222	-102	89	-102	89	-102	89	grey		-1		-1		-1	191	1	2		DELINS	DELINS_<6
4	7.12708e-05	7.12911e-05	3	WT circular	TGCTCATCAATCGTTCGGACTCGACGAATTTGGTCGTTCAGGCAAGGGGCCTGAAATTTACAAATTGTTCGATTTCACAGCGGACGGTGTTGCGTCAAGGGCTGAAAAGACAATCAATTTCTAACAAAGGAAAGCAGTTGCTTTCTCCTATGGGAAGAGCTTTCTAAGTCTGAAGAAGTAAACAGTTCTTTGCTATTTCACACTTCCTGGTTGATGGTCACTTGCTGCCTGAA	GGCTGAAAAGACAATCAATT	ACT	ACAAAGGAAAGCAGTTGCTT	TCTA	129	132	-4	-1	-4	-1	-4	-1	grey		-1		-1		-1	3	4	1		DELINS	DELINS_<6
4	7.12708e-05	7.12911e-05	3	WT circular	TGCTCATCAATCGTTCGGACTCGACGAATTTGGTCGTTCAGGCAAGGGGCCTGAAATTTACAAATTGTTCGATTTCACAGCGGACGGTGTTGCGTCAAGGGCTGAAAAGACAATCAATCACAAAGGAAAGCAGTTGCTTTCTCCTATGGGAAGAGCTTTCTAAGTCTGAAGAAGTAAACAGTTCTTTGCTATTTCACACTTCCTGGTTGATGGTCACTTGCTGCCTGAA	GGGCTGAAAAGACAATCAAT	TACT	ACAAAGGAAAGCAGTTGCTT	C	128	132	-5	-1	-5	-1	-5	-1	grey		-1		-1		-1	4	1	0		DELINS	DELINS_<6
3	5.34531e-05	5.34683e-05	3	WT circular	TGCTCATCAATCGTTCGGACTCGACGAATTTGGTCGTTCAGGCAAGGGGCCTGAAATTTACAAATTGTTCGATTTCACAGCGGACGGTGTTGCGTCAAGGGCTGAAAAGTCAATCAGTTGCTTTCTCCTATGGGAAGAGCTTTCTAAGTCTGAAGAAGTAAACAGTTCTTTGCTATTTCACACTTCCTGGTTGATGGTCACTTGCTGCCTGAA	TTGCGTCAAGGGCTGAAAAG	ACAATCAATTACTACAAAGGAAAG	CAGTTGCTTTCTCCTATGGG	TCAAT	119	143	-14	10	-14	10	-14	10	grey		-1		-1		-1	24	5	2		DELINS	DELINS_<6
3	5.34531e-05	5.34683e-05	3	WT circular	TGCTCATCAATCGTTCGGACTCGACGAATTTGGTCGTTCAGGCAAGGGGCCTGAAATTTACAAATTGTTCGATTTCACAGCGGACGGTGTTGCGTCAAGGGCTGAAAAGACAATCGATTCAAAGGAAAGCAGTTGCTTTCTCCTATGGGAAGAGCTTTCTAAGTCTGAAGAAGTAAACAGTTCTTTGCTATTTCACACTTCCTGGTTGATGGTCACTTGCTGCCTGAA	CAAGGGCTGAAAAGACAATC	AATTACTA	CAAAGGAAAGCAGTTGCTTT	GATT	125	133	-8	0	-8	0	-8	0	grey		-1		-1		-1	8	4	2		DELINS	DELINS_<6
3	5.34531e-05	5.34683e-05	3	WT circular	TGCTCATCAATCGTTCGGACTCGACGAATTTGGTCGTTCAGGCAAGGGGCCTGAAATTTACAAATTGTTCGATTTCACAGCGGACGGTGTTGCGTCAAGGGCTGAAAAGACAATCTATTACTAACAAAGGAAAGCAGTTGCTTTCTCCTATGGGAAGAGCTTTCTAAGTCTGAAGAAGTAAACAGTTCTTTGCTATTTCACACTTCCTGGTTGATGGTCACTTGCTGCCTGAA	CAAGGGCTGAAAAGACAATC	AATTACT	ACAAAGGAAAGCAGTTGCTT	TATTACTA	125	132	-8	-1	-8	-1	-8	-1	grey		-1		-1		-1	7	8	1		DELINS	DELINS_FLANKINSERT
3	5.34531e-05	5.34683e-05	3	WT circular	TGCTCATCAATCGTTCGGACTCGACGAATTTGGTCGTTCAGGCAAGGGGCCTGAAATTTACAAATTGTTCGATTTCACAGCGGACGGTGTTGCGTCAAGGGCTGAAAGGACAATCAGTTGCTTTCTCCTATGGGAAGAGCTTTCTAAGTCTGAAGAAGTAAACAGTTCTTTGCTATTTCACACTTCCTGGTTGATGGTCACTTGCTGCCTGAA	TGTTGCGTCAAGGGCTGAAA	AGACAATCAATTACTACAAAGGAAAG	CAGTTGCTTTCTCCTATGGG	GGACAAT	117	143	-16	10	-16	10	-16	10	grey		-1		-1		-1	26	7	2		DELINS	DELINS_FLANKINSERT
3	5.34531e-05	5.34683e-05	3	WT circular	TGCTCATCAATCGTTCGGACTCGACGAATTTGGTCGTTCAGGCAAGGGGCCTGAAATTTACAAATTGTTCGATTTCACAGCGGACGGTGTTGCGTCAAGGGCTGAAAAGACAATCAATTTCTACCAAAGGAAAGCAGTTGCTTTCTCCTATGGGAAGAGCTTTCTAAGTCTGAAGAAGTAAACAGTTCTTTGCTATTTCACACTTCCTGGTTGATGGTCACTTGCTGCCTGAA	GGCTGAAAAGACAATCAATT	ACTA	CAAAGGAAAGCAGTTGCTTT	TCTAC	129	133	-4	0	-4	0	-4	0	grey		-1		-1		-1	4	5	1		DELINS	DELINS_<6
3	5.34531e-05	5.34683e-05	3	WT circular	TGCTCATCAATCGTTCGGACAATGGTCACTTGCTGCCTGAA	TGCTCATCAATCGTTCGGAC	TCGACGAATTTGGTCGTTCAGGCAAGGGGCCTGAAATTTACAAATTGTTCGATTTCACAGCGGACGGTGTTGCGTCAAGGGCTGAAAAGACAATCAATTACTACAAAGGAAAGCAGTTGCTTTCTCCTATGGGAAGAGCTTTCTAAGTCTGAAGAAGTAAACAGTTCTTTGCTATTTCACACTTCCTGGTTG	ATGGTCACTTGCTGCCTGAA	A	30	222	-103	89	-103	89	-103	89	grey		-1		-1		-1	192	1	1		DELINS	DELINS_<6
2	3.56354e-05	3.56455e-05	3	WT circular	TGCTCATCAATCGTTCGGACTCGACGAATTTGGTCGTTCAGGCAAGGGGCCTGAAATTTACAAATTGTTCGATTTCACAGCGGACGGTGTTGCGTCAAGGGCTGAAAAGACAATCAATTACTAACAACGGAAAGCAGTTGCTTTCTCCTATGGGAAGAGCTTTCTAAGTCTGAAGAAGTAAACAGTTCTTTGCTATTTCACACTTCCTGGTTGATGGTCACTTGCTGCCTGAA	GAAAAGACAATCAATTACTA	CAAA	GGAAAGCAGTTGCTTTCTCC	ACAAC	133	137	0	4	0	4	0	4	grey		-1		-1		-1	4	5	1		DELINS	DELINS_<6
2	3.56354e-05	3.56455e-05	3	WT circular	TGCTTATCAATCGTTCGGACTCGACGAATTTGGTCGTTCAGGCAAGGGGCCTGAAATTTACAAATTGTTCGATTTCACAGCGGACGGTGTTGCGTCAAGGGCTGAAGAGACAATCAAAGGAAAGCAGTTGCTTTCTCCTATGGGAAGAGCTTTCTAAGTCTGAAGAAGTAAACAGTTCTTTGCTATTTCACACTTCCTGGTTGATGGTCACTTGCTGCCTGAA	GTGTTGCGTCAAGGGCTGAA	AAGACAATCAATTACTA	CAAAGGAAAGCAGTTGCTTT	GAGACAAT	116	133	-17	0	-17	0	-17	0	grey		-1		-1		-1	17	8	0		DELINS	DELINS_FLANKINSERT
2	3.56354e-05	3.56455e-05	3	WT circular	TGCTCATCAATCGTTCGGACTCGACGAATTTGGTCGTTCAGGCAAGGGGCCTGAAATTTACAAATTGTTCGATTTCACAGCGGACGGTGTTGCGTCAAGGGCTGAAAAGACAATCAAAGGATAGCAGTTGCTTTCTCCTATGGGAAGAGCTTTCTAAGTCTGAAGAAGTAAACAGTTCTTTGCTATTTCACACTTCCTGGTTGATGGTCACTTGCTGCCTGAA	AGGGCTGAAAAGACAATCAA	TTACTACAAAGGAA	AGCAGTTGCTTTCTCCTATG	AGGAT	127	141	-6	8	-6	8	-6	8	grey		-1		-1		-1	14	5	0		DELINS	DELINS_<6
2	3.56354e-05	3.56455e-05	3	WT circular	TGCTCATCAATCGTTCGGACTCGACGAATTTGGTCGTTCAGGCAAGGGGCCTGAAATTTACAAATTGTTCGATTTCACAGCGGACGGTGTTGCGTCAAGGGCTGAAAAGACAATCAAATACTACCAAAGGAAAGCAGTTGCTTTCTCCTATGGGAAGAGCTTTCTAAGTCTGAAGAAGTAAACAGTTCTTTGCTATTTCACACTTCCTGGTTGATGGTCACTTGCTGCCTGAA	AGGGCTGAAAAGACAATCAA	TTACTA	CAAAGGAAAGCAGTTGCTTT	ATACTAC	127	133	-6	0	-6	0	-6	0	grey		-1		-1		-1	6	7	1		DELINS	DELINS_FLANKINSERT
2	3.56354e-05	3.56455e-05	3	WT circular	TGCTCATCAATCGTTCGGACTCGACGAATTTGGTCGTTCAGGCAAGGGGCCTGAAATTTACAAATTGTTCGATTTCACAGCGGACGGTGTTGCGTCAAGGGCTGGAAAGACAAAGGAAAGCAGTTGCTTTCTCCTATGGGAAGAGCTTTCTAAGTCTGAAGAAGTAAACAGTTCTTTGCTATTTCACACTTCCTGGTTGATGGTCACTTGCTGCCTGAA	CGGTGTTGCGTCAAGGGCTG	AAAAGACAATCAATTACT	ACAAAGGAAAGCAGTTGCTT	GAAAG	114	132	-19	-1	-19	-1	-19	-1	grey		-1		-1		-1	18	5	2		DELINS	DELINS_<6
2	3.56354e-05	3.56455e-05	3	WT circular	TGCTCATCAATCGTTCGGACTCGACGAATTTGGTCGTTCAGGCAAGGGGCCTGAAATTTACAAATTGTTCGATTTCACAGCGGACGGTGTTGCGTCAAGGGCTCAAAAGGAAAGCAGTTGCTTTCTCCTATGGGAAGAGCTTTCTAAGTCTGAAGAAGTAAACAGTTCTTTGCTATTTCACACTTCCTGGTTGATGGTCACTTGCTGCCTGAA	ACGGTGTTGCGTCAAGGGCT	GAAAAGACAATCAATTACTAC	AAAGGAAAGCAGTTGCTTTC	CA	113	134	-20	1	-20	1	-20	1	grey		-1		-1		-1	21	2	2		DELINS	DELINS_<6
2	3.56354e-05	3.56455e-05	3	WT circular	TGCTCATCAATCGTTCGGACTCGACGAATTTGGTCGTTCAGGCAAGGGGCCTGAAATTTACAAATTGTTCGATTTCACAGCGGACGGTGTTGCGTCAAGGGCTGAAAAGACAATCAATTACTATCAAAAGAAAGCAGTTGCTTTCTCCTATGGGAAGAGCTTTCTAAGTCTGAAGAAGTAAACAGTTCTTTGCTATTTCACACTTCCTGGTTGATGGTCACTTGCTGCCTGAA	GAAAAGACAATCAATTACTA	CAAAG	GAAAGCAGTTGCTTTCTCCT	TCAAAA	133	138	0	5	0	5	0	5	grey		-1		-1		-1	5	6	1		DELINS	DELINS_UNKNOWN
2	3.56354e-05	3.56455e-05	3	WT circular	TGCTCATCAATCGTTCGGACTCGACGAATTTGGTCGTTCAGGCAAGGGGCCTGAAATTTACAAATTGTTCGATTTCACAGCGGACGGTGTTGCGTCAAGGGCTGAAAAGACAATCAATTACTACCGAAGGAAAGCAGTTGCTTTCTCCTATGGGAAGAGCTTTCTAAGTCTGAAGAAGTAAACAGTTCTTTGCTATTTCACACTTCCTGGTTGATGGTCACTTGCTGCCTGAA	AAAAGACAATCAATTACTAC	A	AAGGAAAGCAGTTGCTTTCT	CG	134	135	1	2	1	2	1	2	grey		-1		-1		-1	1	2	1		DELINS	DELINS_<6
2	3.56354e-05	3.56455e-05	3	WT circular	TGCTCATCAATCGTTCGGACTCGACGAATTTGGTCGTTCAGGCAAGGGGCCTGAAATTTACAAATTGTTCGATTTCACAGCGGACGGTGTTGCGTCAAGGGCTGAAAAGACAATCAATTGCTAAAGGAAAGCAGTTGCTTTCTCCTATGGGAAGAGCTTTCTAAGTCTGAAGAAGTAAACAGTTCTTTGCTATTTCACACTTCCTGGTTGATGGTCACTTGCTGCCTGAA	GGCTGAAAAGACAATCAATT	ACTAC	AAAGGAAAGCAGTTGCTTTC	GCT	129	134	-4	1	-4	1	-4	1	grey		-1		-1		-1	5	3	1		DELINS	DELINS_<6
2	3.56354e-05	3.56455e-05	3	WT circular	TGCTCATCAATCGTTCGGACTCGACGAATTTGGTCGTTCAGGCAAGGGGCCTGAAATTTACAAATTGTTCGATTTCACAGCGGACGGTGTTGCGTCAAGGGCTGAAAAGACAATCAGTTGTTTTCTCCTATGGGAAGAGCTTTCTAAGTCTGAAGAAGTAAACAGTTCTTTGCTATTTCACACTTCCTGGTTGATGGTCACTTGCTGCCTGAA	AAGGGCTGAAAAGACAATCA	ATTACTACAAAGGAAAGCAGTTGC	TTTCTCCTATGGGAAGAGCT	GTTGT	126	150	-7	17	-7	17	-7	17	grey		-1		-1		-1	24	5	2		DELINS	DELINS_<6
2	3.56354e-05	3.56455e-05	3	WT circular	TGCTCATCAATCGTTCGGACTCGACGAATTTGGTCGTTCAGGCAAGGGGCCTGAAATTTACAAATTGTTCGATTTCACAGCGGACGGTGTTGCGTCAAGGGCTGAAAAGCTGTTGCTTTCTCCTATGGGAAGAGCTTTCTAAGTCTGAAGAAGTAAACAGTTCTTTGCTATTTCACACTTCCTGGTTGATGGTCACTTGCTGCCTGAA	TTGCGTCAAGGGCTGAAAAG	ACAATCAATTACTACAAAGGAAAGCA	GTTGCTTTCTCCTATGGGAA	CT	119	145	-14	12	-14	12	-14	12	grey		-1		-1		-1	26	2	0		DELINS	DELINS_<6
2	3.56354e-05	3.56455e-05	3	WT circular	TGCTCATCAATCGTTCGGACTCGACGAATTTGGTCGTTCAGGCAAGGGGCCTGAAATTTACAAATTGTTCGATTTCACAGCGGACGGTGTTGCGTCAAGGGCTGAGAAGACAAGCAGTTGCTTTCTCCTATGGGAAGAGCTTTCTAAGTCTGAAGAAGTAAACAGTTCTTTGCTATTTCACACTTCCTGGTTGATGGTCACTTGCTGCCTGAA	GGTGTTGCGTCAAGGGCTGA	AAAGACAATCAATTACTACAAAGGA	AAGCAGTTGCTTTCTCCTAT	GAAGAC	115	140	-18	7	-18	7	-18	7	grey		-1		-1		-1	25	6	2		DELINS	DELINS_UNKNOWN
2	3.56354e-05	3.56455e-05	3	WT circular	TGCTCATCAATCGTTCGGACTCGACGAATTTGGTCGTTCAGGCAAGGGGCCTGAAATTTACAAATTGTTCGATTTCACAGCGGACGGTGTTGCGTCAAGGGCTGAAAAGACAATCAATTACTACCAAGGGAAAGCAGTTGCTTTCTCCTATGGGAAGAGCTTTCTAAGTCTGAAGAAGTAAACAGTTCTTTGCTATTTCACACTTCCTGGTTGATGGTCACTTGCTGCCTGAA	AAAAGACAATCAATTACTAC	AAA	GGAAAGCAGTTGCTTTCTCC	CAAG	134	137	1	4	1	4	1	4	grey		-1		-1		-1	3	4	1		DELINS	DELINS_<6
2	3.56354e-05	3.56455e-05	3	WT circular	TGCTCATCAATCGTTCGGACTCGACGAATTTGGTCGTTCAGGCAAGGGGCCTGAAATTTACAAATTGTTCGATTTCACAGCGGACGGTGTTGCGTCAAGGGCTGAAAAGACAATCAATTACTAACAAATGAAAGCAGTTGCTTTCTCCTATGGGAAGAGCTTTCTAAGTCTGAAGAAGTAAACAGTTCTTTGCTATTTCACACTTCCTGGTTGATGGTCACTTGCTGCCTGAA	GAAAAGACAATCAATTACTA	CAAAG	GAAAGCAGTTGCTTTCTCCT	ACAAAT	133	138	0	5	0	5	0	5	grey		-1		-1		-1	5	6	1		DELINS	DELINS_FLANKINSERT
2	3.56354e-05	3.56455e-05	3	WT circular	TGCTCATCAATCGTTCGGACTCGACGAATTTGGTCGTTCAGGCAAGGGGCCTGAAATTTACAAATTGTTCGATTTCACAGCGGACGGTGTTGCGTCAAGGGCTGAAAAGACAGTCAATTACAAAGGAAAGCAGTTGCTTTCTCCTATGGGAAGAGCTTTCTAAGTCTGAAGAAGTAAACAGTTCTTTGCTATTTCACACTTCCTGGTTGATGGTCACTTGCTGCCTGAA	CGTCAAGGGCTGAAAAGACA	ATCAATTAC	TACAAAGGAAAGCAGTTGCT	GTCAAT	122	131	-11	-2	-11	-2	-11	-2	grey		-1		-1		-1	9	6	0		DELINS	DELINS_UNKNOWN
2	3.56354e-05	3.56455e-05	3	WT circular	TGCTCATCAATCGTTCGGACTCGACGAATTTGGTCGTTCAGGCAAGGGGCCTGAAATTTACAAATTGTTCGATTTCACAGCGGACGGTGTTGCGTCAAGGGCTGAAAAGACAATCAATTTCTCAAAGGAAAGCAGTTGCTTTCTCCTATGGGAAGAGCTTTCTAAGTCTGAAGAAGTAAACAGTTCTTTGCTATTTCACACTTCCTGGTTGATGGTCACTTGCTGCCTGAA	GGCTGAAAAGACAATCAATT	ACTA	CAAAGGAAAGCAGTTGCTTT	TCT	129	133	-4	0	-4	0	-4	0	grey		-1		-1		-1	4	3	2		DELINS	DELINS_<6
2	3.56354e-05	3.56455e-05	3	WT circular	TGCTCATCAATCGTTCGGACTCGACGAATTTGGTCGTTCAGGCAAGGGGCCTGAAATTTACAAATTGTTCGATTTCACAGCGGACGGTGTTGCGTCAAGGGCTGAAAAGAAATCAGTTGCTTTCTCCTATGGGAAGAGCTTTCTAAGTCTGAAGAAGTAAACAGTTCTTTGCTATTTCACACTTCCTGGTTGATGGTCACTTGCTGCCTGAA	TGCGTCAAGGGCTGAAAAGA	CAATCAATTACTACAAAGGAAAG	CAGTTGCTTTCTCCTATGGG	AAT	120	143	-13	10	-13	10	-13	10	grey		-1		-1		-1	23	3	1		DELINS	DELINS_<6
2	3.56354e-05	3.56455e-05	3	WT circular	TGCTCATCAATCGTTCGGACTCGACGAATTTGGTCGTTCAGGCAAGGGGCCTGAAATTTACAAATTGTTCGATTTCACAGCGGACGGTGTTGCGTCAAGGGCTGAAAAGACAACCAAAGGAAAGCAGTTGCTTTCTCCTATGGGAAGAGCTTTCTAAGTCTGAAGAAGTAAACAGTTCTTTGCTATTTCACACTTCCTGGTTGATGGTCACTTGCTGCCTGAA	GTCAAGGGCTGAAAAGACAA	TCAATTACTA	CAAAGGAAAGCAGTTGCTTT	C	123	133	-10	0	-10	0	-10	0	grey		-1		-1		-1	10	1	0		DELINS	DELINS_<6
2	3.56354e-05	3.56455e-05	3	WT circular	TGCTCATCAATCGTTCGGACTCGACGAATTTGGTCGTTCAGGCAAGGGGCCTGAAATTTACAAATTGTTCGATTTCACAGCGGACGGTGTTGCGTCAAGGGCTGAAAAGCGGTTGCTTTCTCCTATGGGAAGAGCTTTCTAAGTCTGAAGAAGTAAACAGTTCTTTGCTATTTCACACTTCCTGGTTGATGGTCACTTGCTGCCTGAA	TTGCGTCAAGGGCTGAAAAG	ACAATCAATTACTACAAAGGAAAGCA	GTTGCTTTCTCCTATGGGAA	CG	119	145	-14	12	-14	12	-14	12	grey		-1		-1		-1	26	2	0		DELINS	DELINS_<6
2	3.56354e-05	3.56455e-05	3	WT circular	TGCTCATCAATCGTTCGGACTCGACGAATTTGGTCGTTCAGGCAAGGGGCCTGAAATTTACAAATTGTTCGATTTCACAGCGGACGGTGTTGCGTCAAGGGCTGAAAAGACAATCAAATACTAAAGGAAAGCAGTTGCTTTCTCCTATGGGAAGAGCTTTCTAAGTCTGAAGAAGTAAACAGTTCTTTGCTATTTCACACTTCCTGGTTGATGGTCACTTGCTGCCTGAA	AGGGCTGAAAAGACAATCAA	TTACTAC	AAAGGAAAGCAGTTGCTTTC	ATACT	127	134	-6	1	-6	1	-6	1	grey		-1		-1		-1	7	5	1		DELINS	DELINS_<6
2	3.56354e-05	3.56455e-05	3	WT circular	TGCTCATCAATCGTTCGGACTAACTGTGGTCACTTGCTGCCTGAA	GCTCATCAATCGTTCGGACT	CGACGAATTTGGTCGTTCAGGCAAGGGGCCTGAAATTTACAAATTGTTCGATTTCACAGCGGACGGTGTTGCGTCAAGGGCTGAAAAGACAATCAATTACTACAAAGGAAAGCAGTTGCTTTCTCCTATGGGAAGAGCTTTCTAAGTCTGAAGAAGTAAACAGTTCTTTGCTATTTCACACTTCCTGGTTGA	TGGTCACTTGCTGCCTGAA	AACTG	31	223	-102	90	-102	90	-102	90	grey		-1		-1		-1	192	5	2		DELINS	DELINS_<6
17175	0.306019	0.306106	3	WT circular	TGCTCATCAATCGTTCGGACTCGACGAATTTGGTCGTTCAGGCAAGGGGCCTGAAATTTACAAATTGTTCGATTTCACAGCGGACGGTGTTGCGTCAAGGGCTGAAAAGACAATCAATTACTAACAAAGGAAAGCAGTTGCTTTCTCCTATGGGAAGAGCTTTCTAAGTCTGAAGAAGTAAACAGTTCTTTGCTATTTCACACTTCCTGGTTGATGGTCACTTGCTGCCTGAAA	GAAAAGACAATCAATTACTA		CAAAGGAAAGCAGTTGCTTT	A	133	133	0	0	0	0	0	0	grey		-1		-1		-1	0	1	1		INSERTION	INSERTIONsmallTDleft_A
6084	0.108403	0.108434	3	WT circular	TGCTCATCAATCGTTCGGACTCGACGAATTTGGTCGTTCAGGCAAGGGGCCTGAAATTTACAAATTGTTCGATTTCACAGCGGACGGTGTTGCGTCAAGGGCTGAAAAGACAATCAATTACTACCAAAGGAAAGCAGTTGCTTTCTCCTATGGGAAGAGCTTTCTAAGTCTGAAGAAGTAAACAGTTCTTTGCTATTTCACACTTCCTGGTTGATGGTCACTTGCTGCCTGAA	AAAAGACAATCAATTACTAC		AAAGGAAAGCAGTTGCTTTC	C	134	134	1	1	1	1	1	1	grey		-1		-1		-1	0	1	1		INSERTION	INSERTIONsmallTDleft_C
1936	0.034495	0.0345049	3	WT circular	TGCTCATCAATCGTTCGGACTCGACGAATTTGGTCGTTCAGGCAAGGGGCCTGAAATTTACAAATTGTTCGATTTCACAGCGGACGGTGTTGCGTCAAGGGCTGAAAAGACAATCAATTACTACCCAAAGGAAAGCAGTTGCTTTCTCCTATGGGAAGAGCTTTCTAAGTCTGAAGAAGTAAACAGTTCTTTGCTATTTCACACTTCCTGGTTGATGGTCACTTGCTGCCTGAA	AAAAGACAATCAATTACTAC		AAAGGAAAGCAGTTGCTTTC	CC	134	134	1	1	1	1	1	1	grey		-1		-1		-1	0	2	2		INSERTION	INSERTION_<6
626	0.0111539	0.0111571	3	WT circular	TGCTCATCAATCGTTCGGACTCGACGAATTTGGTCGTTCAGGCAAGGGGCCTGAAATTTACAAATTGTTCGATTTCACAGCGGACGGTGTTGCGTCAAGGGCTGAAAAGACAATCAATTACTATCAAAGGAAAGCAGTTGCTTTCTCCTATGGGAAGAGCTTTCTAAGTCTGAAGAAGTAAACAGTTCTTTGCTATTTCACACTTCCTGGTTGATGGTCACTTGCTGCCTGAA	GAAAAGACAATCAATTACTA		CAAAGGAAAGCAGTTGCTTT	T	133	133	0	0	0	0	0	0	grey		-1		-1		-1	0	1	1		INSERTION	INSERTION_<6
587	0.010459	0.010462	3	WT circular	TGCTCATCAATCGTTCGGACTCGACGAATTTGGTCGTTCAGGCAAGGGGCCTGAAATTTACAAATTGTTCGATTTCACAGCGGACGGTGTTGCGTCAAGGGCTGAAAAGACAATCAATTACTAGCAAAGGAAAGCAGTTGCTTTCTCCTATGGGAAGAGCTTTCTAAGTCTGAAGAAGTAAACAGTTCTTTGCTATTTCACACTTCCTGGTTGATGGTCACTTGCTGCCTGAA	GAAAAGACAATCAATTACTA		CAAAGGAAAGCAGTTGCTTT	G	133	133	0	0	0	0	0	0	grey		-1		-1		-1	0	1	1		INSERTION	INSERTION_<6
505	0.00899793	0.0090005	3	WT circular	TGCTCATCAATCGTTCGGACTCGACGAATTTGGTCGTTCAGGCAAGGGGCCTGAAATTTACAAATTGTTCGATTTCACAGCGGACGGTGTTGCGTCAAGGGCTGAAAAGACAATCAATTACTAAACAAAGGAAAGCAGTTGCTTTCTCCTATGGGAAGAGCTTTCTAAGTCTGAAGAAGTAAACAGTTCTTTGCTATTTCACACTTCCTGGTTGATGGTCACTTGCTGCCTGAA	GAAAAGACAATCAATTACTA		CAAAGGAAAGCAGTTGCTTT	AA	133	133	0	0	0	0	0	0	grey		-1		-1		-1	0	2	2		INSERTION	INSERTION_<6
424	0.0075547	0.00755685	3	WT circular	TGCTCATCAATCGTTCGGACTCGACGAATTTGGTCGTTCAGGCAAGGGGCCTGAAATTTACAAATTGTTCGATTTCACAGCGGACGGTGTTGCGTCAAGGGCTGAAAAGACAATCAATTACTATACAAAGGAAAGCAGTTGCTTTCTCCTATGGGAAGAGCTTTCTAAGTCTGAAGAAGTAAACAGTTCTTTGCTATTTCACACTTCCTGGTTGATGGTCACTTGCTGCCTGAA	GAAAAGACAATCAATTACTA		CAAAGGAAAGCAGTTGCTTT	TA	133	133	0	0	0	0	0	0	grey		-1		-1		-1	0	2	2		INSERTION	INSERTIONsmallTDleft_TA
287	0.00511368	0.00511514	3	WT circular	TGCTCATCAATCGTTCGGACTCGACGAATTTGGTCGTTCAGGCAAGGGGCCTGAAATTTACAAATTGTTCGATTTCACAGCGGACGGTGTTGCGTCAAGGGCTGAAAAGACAATCAATTACTACCCCAAAGGAAAGCAGTTGCTTTCTCCTATGGGAAGAGCTTTCTAAGTCTGAAGAAGTAAACAGTTCTTTGCTATTTCACACTTCCTGGTTGATGGTCACTTGCTGCCTGAA	AAAAGACAATCAATTACTAC		AAAGGAAAGCAGTTGCTTTC	CCC	134	134	1	1	1	1	1	1	grey		-1		-1		-1	0	3	0		INSERTION	INSERTION_<6
277	0.0049355	0.00493691	3	WT circular	TGCTCATCAATCGTTCGGACTCGACGAATTTGGTCGTTCAGGCAAGGGGCCTGAAATTTACAAATTGTTCGATTTCACAGCGGACGGTGTTGCGTCAAGGGCTGAAAAGACAATCAATTACTAGGGCAAAGGAAAGCAGTTGCTTTCTCCTATGGGAAGAGCTTTCTAAGTCTGAAGAAGTAAACAGTTCTTTGCTATTTCACACTTCCTGGTTGATGGTCACTTGCTGCCTGAA	GAAAAGACAATCAATTACTA		CAAAGGAAAGCAGTTGCTTT	GGG	133	133	0	0	0	0	0	0	grey		-1		-1		-1	0	3	0		INSERTION	INSERTION_<6
164	0.0029221	0.00292293	3	WT circular	TGCTCATCAATCGTTCGGACTCGACGAATTTGGTCGTTCAGGCAAGGGGCCTGAAATTTACAAATTGTTCGATTTCACAGCGGACGGTGTTGCGTCAAGGGCTGAAAAGACAATCAATTACTAGGCAAAGGAAAGCAGTTGCTTTCTCCTATGGGAAGAGCTTTCTAAGTCTGAAGAAGTAAACAGTTCTTTGCTATTTCACACTTCCTGGTTGATGGTCACTTGCTGCCTGAA	GAAAAGACAATCAATTACTA		CAAAGGAAAGCAGTTGCTTT	GG	133	133	0	0	0	0	0	0	grey		-1		-1		-1	0	2	2		INSERTION	INSERTION_<6
130	0.0023163	0.00231696	3	WT circular	TGCTCATCAATCGTTCGGACTCGACGAATTTGGTCGTTCAGGCAAGGGGCCTGAAATTTACAAATTGTTCGATTTCACAGCGGACGGTGTTGCGTCAAGGGCTGAAAAGACAATCAATTACTACACAAAGGAAAGCAGTTGCTTTCTCCTATGGGAAGAGCTTTCTAAGTCTGAAGAAGTAAACAGTTCTTTGCTATTTCACACTTCCTGGTTGATGGTCACTTGCTGCCTGAA	AAAGACAATCAATTACTACA		AAGGAAAGCAGTTGCTTTCT	CA	135	135	2	2	2	2	2	2	grey		-1		-1		-1	0	2	2		INSERTION	INSERTIONsmallTDleft_CA
75	0.00133633	0.00133671	3	WT circular	TGCTCATCAATCGTTCGGACTCGACGAATTTGGTCGTTCAGGCAAGGGGCCTGAAATTTACAAATTGTTCGATTTCACAGCGGACGGTGTTGCGTCAAGGGCTGAAAAGACAATCAATTACTATTCAAAGGAAAGCAGTTGCTTTCTCCTATGGGAAGAGCTTTCTAAGTCTGAAGAAGTAAACAGTTCTTTGCTATTTCACACTTCCTGGTTGATGGTCACTTGCTGCCTGAA	GAAAAGACAATCAATTACTA		CAAAGGAAAGCAGTTGCTTT	TT	133	133	0	0	0	0	0	0	grey		-1		-1		-1	0	2	2		INSERTION	INSERTION_<6
73	0.00130069	0.00130106	3	WT circular	TGCTCATCAATCGTTCGGACTCGACGAATTTGGTCGTTCAGGCAAGGGGCCTGAAATTTACAAATTGTTCGATTTCACAGCGGACGGTGTTGCGTCAAGGGCTGAAAAGACAATCAATTACTAAAAACAAAGGAAAGCAGTTGCTTTCTCCTATGGGAAGAGCTTTCTAAGTCTGAAGAAGTAAACAGTTCTTTGCTATTTCACACTTCCTGGTTGATGGTCACTTGCTGCCTGAA	GAAAAGACAATCAATTACTA		CAAAGGAAAGCAGTTGCTTT	AAAA	133	133	0	0	0	0	0	0	grey		-1		-1		-1	0	4	1		INSERTION	INSERTION_<6
52	0.00092652	0.000926784	3	WT circular	TGCTCATCAATCGTTCGGACTCGACGAATTTGGTCGTTCAGGCAAGGGGCCTGAAATTTACAAATTGTTCGATTTCACAGCGGACGGTGTTGCGTCAAGGGCTGAAAAGACAATCAATTACTAAAACAAAGGAAAGCAGTTGCTTTCTCCTATGGGAAGAGCTTTCTAAGTCTGAAGAAGTAAACAGTTCTTTGCTATTTCACACTTCCTGGTTGATGGTCACTTGCTGCCTGAA	GAAAAGACAATCAATTACTA		CAAAGGAAAGCAGTTGCTTT	AAA	133	133	0	0	0	0	0	0	grey		-1		-1		-1	0	3	0		INSERTION	INSERTION_<6
38	0.000677072	0.000677265	3	WT circular	TGCTCATCAATCGTTCGGACTCGACGAATTTGGTCGTTCAGGCAAGGGGCCTGAAATTTACAAATTGTTCGATTTCACAGCGGACGGTGTTGCGTCAAGGGCTGAAAAGACAATCAATTACTTACAAAGGAAAGCAGTTGCTTTCTCCTATGGGAAGAGCTTTCTAAGTCTGAAGAAGTAAACAGTTCTTTGCTATTTCACACTTCCTGGTTGATGGTCACTTGCTGCCTGAA	TGAAAAGACAATCAATTACT		ACAAAGGAAAGCAGTTGCTT	T	132	132	-1	-1	-1	-1	-1	-1	grey		-1		-1		-1	0	1	1		INSERTION	INSERTIONsmallTDleft_T
33	0.000587984	0.000588151	3	WT circular	TGCTCATCAATCGTTCGGACTCGACGAATTTGGTCGTTCAGGCAAGGGGCCTGAAATTTACAAATTGTTCGATTTCACAGCGGACGGTGTTGCGTCAAGGGCTGAAAAGACAATCAATTACTACCACCCAAAGGAAAGCAGTTGCTTTCTCCTATGGGAAGAGCTTTCTAAGTCTGAAGAAGTAAACAGTTCTTTGCTATTTCACACTTCCTGGTTGATGGTCACTTGCTGCCTGAA	AAAAGACAATCAATTACTAC		AAAGGAAAGCAGTTGCTTTC	CACCC	134	134	1	1	1	1	1	1	grey		-1		-1		-1	0	5	2		INSERTION	INSERTION_<6
31	0.000552348	0.000552506	3	WT circular	TGCTCATCAATCGTTCGGACTCGACGAATTTGGTCGTTCAGGCAAGGGGCCTGAAATTTACAAATTGTTCGATTTCACAGCGGACGGTGTTGCGTCAAGGGCTGAAAAGACAATCAATTACTATTTTCAAAGGAAAGCAGTTGCTTTCTCCTATGGGAAGAGCTTTCTAAGTCTGAAGAAGTAAACAGTTCTTTGCTATTTCACACTTCCTGGTTGATGGTCACTTGCTGCCTGAA	GAAAAGACAATCAATTACTA		CAAAGGAAAGCAGTTGCTTT	TTTT	133	133	0	0	0	0	0	0	grey		-1		-1		-1	0	4	1		INSERTION	INSERTION_<6
20	0.000356354	0.000356455	3	WT circular	TGCTCATCAATCGTTCGGACTCGACGAATTTGGTCGTTCAGGCAAGGGGCCTGAAATTTACAAATTGTTCGATTTCACAGCGGACGGTGTTGCGTCAAGGGCTGAAAAGACAATCAATTACTATCCAAAGGAAAGCAGTTGCTTTCTCCTATGGGAAGAGCTTTCTAAGTCTGAAGAAGTAAACAGTTCTTTGCTATTTCACACTTCCTGGTTGATGGTCACTTGCTGCCTGAA	GAAAAGACAATCAATTACTA		CAAAGGAAAGCAGTTGCTTT	TC	133	133	0	0	0	0	0	0	grey		-1		-1		-1	0	2	2		INSERTION	INSERTION_<6
17	0.000302901	0.000302987	3	WT circular	TGCTCATCAATCGTTCGGACTCGACGAATTTGGTCGTTCAGGCAAGGGGCCTGAAATTTACAAATTGTTCGATTTCACAGCGGACGGTGTTGCGTCAAGGGCTGAAAAGACAATCAATTACTATATTACAAAGGAAAGCAGTTGCTTTCTCCTATGGGAAGAGCTTTCTAAGTCTGAAGAAGTAAACAGTTCTTTGCTATTTCACACTTCCTGGTTGATGGTCACTTGCTGCCTGAA	GAAAAGACAATCAATTACTA		CAAAGGAAAGCAGTTGCTTT	TATTA	133	133	0	0	0	0	0	0	grey		-1		-1		-1	0	5	2		INSERTION	INSERTION_<6
13	0.00023163	0.000231696	3	WT circular	TGCTCATCAATCGTTCGGACTCGACGAATTTGGTCGTTCAGGCAAGGGGCCTGAAATTTACAAATTGTTCGATTTCACAGCGGACGGTGTTGCGTCAAGGGCTGAAAAGACAATCAATTACTACTCAAAGGAAAGCAGTTGCTTTCTCCTATGGGAAGAGCTTTCTAAGTCTGAAGAAGTAAACAGTTCTTTGCTATTTCACACTTCCTGGTTGATGGTCACTTGCTGCCTGAA	AAAAGACAATCAATTACTAC		AAAGGAAAGCAGTTGCTTTC	TC	134	134	1	1	1	1	1	1	grey		-1		-1		-1	0	2	2		INSERTION	INSERTION_<6
10	0.000178177	0.000178228	3	WT circular	TGCTCATCAATCGTTCGGACTCGACGAATTTGGTCGTTCAGGCAAGGGGCCTGAAATTTACAAATTGTTCGATTTCACAGCGGACGGTGTTGCGTCAAGGGCTGAAAAGACAATCAATTACTATTTCAAAGGAAAGCAGTTGCTTTCTCCTATGGGAAGAGCTTTCTAAGTCTGAAGAAGTAAACAGTTCTTTGCTATTTCACACTTCCTGGTTGATGGTCACTTGCTGCCTGAA	GAAAAGACAATCAATTACTA		CAAAGGAAAGCAGTTGCTTT	TTT	133	133	0	0	0	0	0	0	grey		-1		-1		-1	0	3	0		INSERTION	INSERTION_<6
9	0.000160359	0.000160405	3	WT circular	TGCTCATCAATCGTTCGGACTCGACGAATTTGGTCGTTCAGGCAAGGGGCCTGAAATTTACAAATTGTTCGATTTCACAGCGGACGGTGTTGCGTCAAGGGCTGAAAAGACAATCAATTACTAATACAAAGGAAAGCAGTTGCTTTCTCCTATGGGAAGAGCTTTCTAAGTCTGAAGAAGTAAACAGTTCTTTGCTATTTCACACTTCCTGGTTGATGGTCACTTGCTGCCTGAA	GAAAAGACAATCAATTACTA		CAAAGGAAAGCAGTTGCTTT	ATA	133	133	0	0	0	0	0	0	grey		-1		-1		-1	0	3	0		INSERTION	INSERTION_<6
7	0.000124724	0.000124759	3	WT circular	TGCTCATCAATCGTTCGGACTCGACGAATTTGGTCGTTCAGGCAAGGGGCCTGAAATTTACAAATTGTTCGATTTCACAGCGGACGGTGTTGCGTCAAGGGCTGAAAAGACAATCAATTACTACCCCCAAAGGAAAGCAGTTGCTTTCTCCTATGGGAAGAGCTTTCTAAGTCTGAAGAAGTAAACAGTTCTTTGCTATTTCACACTTCCTGGTTGATGGTCACTTGCTGCCTGAA	AAAAGACAATCAATTACTAC		AAAGGAAAGCAGTTGCTTTC	CCCC	134	134	1	1	1	1	1	1	grey		-1		-1		-1	0	4	1		INSERTION	INSERTION_<6
6	0.000106906	0.000106937	3	WT circular	TGCTCATCAATCGTTCGGACTCGACGAATTTGGTCGTTCAGGCAAGGGGCCTGAAATTTACAAATTGTTCGATTTCACAGCGGACGGTGTTGCGTCAAGGGCTGAAAAGACAATCAATTACTATTACAAAGGAAAGCAGTTGCTTTCTCCTATGGGAAGAGCTTTCTAAGTCTGAAGAAGTAAACAGTTCTTTGCTATTTCACACTTCCTGGTTGATGGTCACTTGCTGCCTGAA	GAAAAGACAATCAATTACTA		CAAAGGAAAGCAGTTGCTTT	TTA	133	133	0	0	0	0	0	0	grey		-1		-1		-1	0	3	0		INSERTION	INSERTION_<6
2	3.56354e-05	3.56455e-05	3	WT circular	TGCTCATCAATCGTTCGGACTCGACGAATTTGGTCGTTCAGGCAAGGGGCCTGAAATTTACAAATTGTTCGATTTCACAGCGGACGGTGTTGCGTCAAGGGCTGAAAAGACAATCAATTACTACCTAAAGGAAAGCAGTTGCTTTCTCCTATGGGAAGAGCTTTCTAAGTCTGAAGAAGTAAACAGTTCTTTGCTATTTCACACTTCCTGGTTGATGGTCACTTGCTGCCTGAA	AAAAGACAATCAATTACTAC		AAAGGAAAGCAGTTGCTTTC	CT	134	134	1	1	1	1	1	1	grey		-1		-1		-1	0	2	2		INSERTION	INSERTION_<6
2	3.56354e-05	3.56455e-05	3	WT circular	TGCTCATCAATCGTTCGGACTCGACGAATTTGGTCGTTCAGGCAAGGGGCCTGAAATTTACAAATTGTTCGATTTCACAGCGGACGGTGTTGCGTCAAGGGCTGAAAAGACAATCAATTACTGGACAAAGGAAAGCAGTTGCTTTCTCCTATGGGAAGAGCTTTCTAAGTCTGAAGAAGTAAACAGTTCTTTGCTATTTCACACTTCCTGGTTGATGGTCACTTGCTGCCTGAA	TGAAAAGACAATCAATTACT		ACAAAGGAAAGCAGTTGCTT	GG	132	132	-1	-1	-1	-1	-1	-1	grey		-1		-1		-1	0	2	2		INSERTION	INSERTION_<6
105	0.00187086	0.00187139	3	WT circular	TGCTCATCAATCGTTCGGACTCGACGAATTTGGTCGTTCAGGCAAGGGGCCTGAAATTTACAAATTGTTCGATTTCACAGCGGACGGTGTTGCGTCAAGGGCTGAAAAGACAATCAATTACTTCAAAGGAAAGCAGTTGCTTTCTCCTATGGGAAGAGCTTTCTAAGTCTGAAGAAGTAAACAGTTCTTTGCTATTTCACACTTCCTGGTTGATGGTCACTTGCTGCCTGAA	TGAAAAGACAATCAATTACT	A	CAAAGGAAAGCAGTTGCTTT	T	132	133	-1	0	-1	0	-1	0	grey		-1		-1		-1	1	1	0	AT->TA	SNV	SNV
58	0.00103343	0.00103372	3	WT circular	TGCTCATCAATCGTTCGGACTCGACGAATTTGGTCGTTCAGGCAAGGGGCCTGAAATTTACAAATTGTTCGATTTCACAGCGGACGGTGTTGCGTCAAGGGCTGAAAAGACAATCAATTACTAAAAAGGAAAGCAGTTGCTTTCTCCTATGGGAAGAGCTTTCTAAGTCTGAAGAAGTAAACAGTTCTTTGCTATTTCACACTTCCTGGTTGATGGTCACTTGCTGCCTGAA	GAAAAGACAATCAATTACTA	C	AAAGGAAAGCAGTTGCTTTC	A	133	134	0	1	0	1	0	1	grey		-1		-1		-1	1	1	0	GC->TA	SNV	SNV
44	0.000783978	0.000784202	3	WT circular	TGCTCATCAATCGTTCGGACTCGACGAATTTGGTCGTTCAGGCAAGGGGCCTGAAATTTACAAATTGTTCGATTTCACAGCGGACGGTGTTGCGTCAAGGGCTGAAAAGACAATCAATTACTAGAAAGGAAAGCAGTTGCTTTCTCCTATGGGAAGAGCTTTCTAAGTCTGAAGAAGTAAACAGTTCTTTGCTATTTCACACTTCCTGGTTGATGGTCACTTGCTGCCTGAA	GAAAAGACAATCAATTACTA	C	AAAGGAAAGCAGTTGCTTTC	G	133	134	0	1	0	1	0	1	grey		-1		-1		-1	1	1	0	GC->CG	SNV	SNV
6	0.000106906	0.000106937	3	WT circular	TGCTCATCAATCGTTCGGACTCGACGAATTTGGTCGTTCAGGCAAGGGGCCTGAAATTTACAAATTGTTCGATTTCACAGCGGACGGTGTTGCGTCAAGGGCTGAAAAGACGATCAATTACTAACAAAGGAAAGCAGTTGCTTTCTCCTATGGGAAGAGCTTTCTAAGTCTGAAGAAGTAAACAGTTCTTTGCTATTTCACACTTCCTGGTTGATGGTCACTTGCTGCCTGAA	GCGTCAAGGGCTGAAAAGAC	AATCAATTACT	ACAAAGGAAAGCAGTTGCTT	GATCAATTACTA	121	132	-12	-1	-12	-1	-12	-1	grey		-1		-1		-1	11	12	1		TINS	TINS
6	0.000106906	0.000106937	3	WT circular	TGCTCATCAATCGTTCGGACTCGACGAATTTGGTCGTTCAGGCAAGGGGCCTGAAATTTACAAATTGTTCGATTTCACAGCGGACGGTGTTGCGTCAAGGGCTGAAAAGACAATCAATTACTAACAAAGGAGAGCAGTTGCTTTCTCCTATGGGAAGAGCTTTCTAAGTCTGAAGAAGTAAACAGTTCTTTGCTATTTCACACTTCCTGGTTGATGGTCACTTGCTGCCTGAA	GAAAAGACAATCAATTACTA	CAAAGGAA	AGCAGTTGCTTTCTCCTATG	ACAAAGGAG	133	141	0	8	0	8	0	8	grey		-1		-1		-1	8	9	1		TINS	TINS
4	7.12708e-05	7.12911e-05	3	WT circular	TGCTCATCAATCGTTCGGACTCGACGAATTTGGTCGTTCAGGCAAGGGGCCTGAAATTTACAAATTGTTCGATTTCACAGCGGACGGTGTTGCGTCAAGGGCTGAAAAGACAATCAATTACTAACAAAGGAAGGCAGTTGCTTTCTCCTATGGGAAGAGCTTTCTAAGTCTGAAGAAGTAAACAGTTCTTTGCTATTTCACACTTCCTGGTTGATGGTCACTTGCTGCCTGAA	GAAAAGACAATCAATTACTA	CAAAGGAAA	GCAGTTGCTTTCTCCTATGG	ACAAAGGAAG	133	142	0	9	0	9	0	9	grey		-1		-1		-1	9	10	1		TINS	TINS
2	3.56354e-05	3.56455e-05	3	WT circular	TGCTCATCAATCGTTCGGACTCGACGAATTTGGTCGTTCAGGCAAGGGGCCTGAAATTTACAAATTGTTCGATTTCACAGCGGACGGTGTTGCGTCAAGGGCTGAAAAGACAATCAATTACTTTCTCCTATTGGAAGAGCTTTCTAAGTCTGAAGAAGTAAACAGTTCTTTGCTATTTCACACTTCCTGGTTGATGGTCACTTGCTGCCTGAA	TGAAAAGACAATCAATTACT	ACAAAGGAAAGCAGTTGCTTTCTCCTATG	GGAAGAGCTTTCTAAGTCTG	TTCTCCTATT	132	161	-1	28	-1	28	-1	28	grey		-1		-1		-1	29	10	2		TINS	TINS
2	3.56354e-05	3.56455e-05	3	WT circular	TGCTCATCAATCGTTCGGACTCGACGAATTTGGTCGTTCAGGCAAGGGGCCTGAAATTTACAAATTGTTCGATTTCACAGCGGACGGTGTTGCGTCAAAGGCTGAAAAGACAAAGGAAAGCAGTTGCTTTCTCCTATGGGAAGAGCTTTCTAAGTCTGAAGAAGTAAACAGTTCTTTGCTATTTCACACTTCCTGGTTGATGGTCACTTGCTGCCTGAA	AGCGGACGGTGTTGCGTCAA	GGGCTGAAAAGACAATCAATTACT	ACAAAGGAAAGCAGTTGCTT	AGGCTGAAAAG	108	132	-25	-1	-25	-1	-25	-1	grey		-1		-1		-1	24	11	2		TINS	TINS
2	3.56354e-05	3.56455e-05	3	WT circular	TGCTCATCAATCGTTCGGACTCGACGAATTTGGTCGTTCAGGCAAGGGGCCTGAAATTTACAAATTGTTCGATTTCACAGCGGACGGTGTTGCGTCAAGGGCTGAAAAGATAATCAATTACCAAAGGAAAGCAGTTGCTTTCTCCTATGGGAAGAGCTTTCTAAGTCTGAAGAAGTAAACAGTTCTTTGCTATTTCACACTTCCTGGTTGATGGTCACTTGCTGCCTGAA	TGCGTCAAGGGCTGAAAAGA	CAATCAATTACTA	CAAAGGAAAGCAGTTGCTTT	TAATCAATTAC	120	133	-13	0	-13	0	-13	0	grey		-1		-1		-1	13	11	1		TINS	TINS
2	3.56354e-05	3.56455e-05	3	WT circular	TGCTCATCAATCGTTCGGACTCGACGAATTTGGTCGTTCAGGCAAGGGGCCTGAAATTTACAAATTGTTCGATTTCACAGCGGACGGTGTTGCGTCAAGGGCTGAAAAGACAATCAATTACTAACAAAGGTAAGCAGTTGCTTTCTCCTATGGGAAGAGCTTTCTAAGTCTGAAGAAGTAAACAGTTCTTTGCTATTTCACACTTCCTGGTTGATGGTCACTTGCTGCCTGAA	GAAAAGACAATCAATTACTA	CAAAGGA	AAGCAGTTGCTTTCTCCTAT	ACAAAGGT	133	140	0	7	0	7	0	7	grey		-1		-1		-1	7	8	1		TINS	TINS
2	3.56354e-05	3.56455e-05	3	WT circular	TGCTCATCAATCGTTCGGACTCGACGAATTTGGTCGTTCAGGCAAGGGGCCTGAAATTTACAAATTGTTCGATTTCACAGCGGACGGTGTTGCGTCAAGGGCTGAAAAGACAATCAATTACTACCAAAGGAAAGCTGTTGCTTTCTCCTATGGGAAGAGCTTTCTAAGTCTGAAGAAGTAAACAGTTCTTTGCTATTTCACACTTCCTGGTTGATGGTCACTTGTTGCCTGAA	AAAAGACAATCAATTACTAC	AAAGGAAAGCA	GTTGCTTTCTCCTATGGGAA	CAAAGGAAAGCT	134	145	1	12	1	12	1	12	grey		-1		-1		-1	11	12	1		TINS	TINS
2	3.56354e-05	3.56455e-05	3	WT circular	TGCTCATCAATCGTTCGGACTCGACGAATTTGGTCGTTCAGGCAAGGGGCCTGAAATTTACAAATTGTTCGATTTCACAGCGGACGGTGTTGCGTCAAGGGCTGAAAAGACAATCAATTACTACCCCAAAGGAAAGCGGTTGCTTTCTCCTATGGGAAGAGCTTTCTAAGTCTGAAGAAGTAAACAGTTCTTTGCTATTTCACACTTCCTGGTTGATGGTCACTTGCTGCCTGAA	AAAAGACAATCAATTACTAC	AAAGGAAAGCA	GTTGCTTTCTCCTATGGGAA	CCCAAAGGAAAGCG	134	145	1	12	1	12	1	12	grey		-1		-1		-1	11	14	0		TINS	TINS
2	3.56354e-05	3.56455e-05	3	WT circular	TGCTCATCAATCGTTCGGACTCGACGAATTTGGTCGTTCAGGCAAGGGGCCTGAAATTTACAAATTGTTCGATTTCACAGCGGACGGTGTTGCGTCAAGGGCTGAAAAGACAATCAAGGAAAGCGGTTGCTTTCTCCTATGGGAAGAGCTTTCTAAGTCTGAAGAAGTAAACAGTTCTTTGCTATTTCACACTTCCTGGTTGATGGTCACTTGCTGCCTGAA	AGGGCTGAAAAGACAATCAA	TTACTACAAAGGAAAGCA	GTTGCTTTCTCCTATGGGAA	GGAAAGCG	127	145	-6	12	-6	12	-6	12	grey		-1		-1		-1	18	8	2		TINS	TINS
2	3.56354e-05	3.56455e-05	3	WT circular	TGCTCATCAATCGTTCGGACTCGACGAATTTGGTCGTTCAGGCAAGGGGCCTGAAATTTACAAATTGTTCGATTTCACAGCGGACGGTGTTGCGTCAATGGCTGAAAAGACAAAGGAAAGCAGTTGCTTTCTCCTATGGGAAGAGCTTTCTAAGTCTGAAGAAGTAAACAGTTCTTTGCTATTTCACACTTCCTGGTTGATGGTCACTTGCTGCCTGAA	AGCGGACGGTGTTGCGTCAA	GGGCTGAAAAGACAATCAATTACT	ACAAAGGAAAGCAGTTGCTT	TGGCTGAAAAG	108	132	-25	-1	-25	-1	-25	-1	grey		-1		-1		-1	24	11	2		TINS	TINS
2	3.56354e-05	3.56455e-05	3	WT circular	TGCTCATCAATCGTTCGGACTCGACGAATTTGGTCGTTCAGGCAAGGGGCCTGAAATTTACAAATTGTTCGATTTCACAGCGGACGGTGTTGCGTCAAGGGCTGAAAAGACATTCAATTACTACCAAAGGAAAGCAGTTGCTTTCTCCTATGGGAAGAGCTTTCTAAGTCTGAAGAAGTAAACAGTTCTTTGCTATTTCACACTTCCTGGTTGATGGTCACTTGCTGCCTGAA	CGTCAAGGGCTGAAAAGACA	ATCAATTACTA	CAAAGGAAAGCAGTTGCTTT	TTCAATTACTAC	122	133	-11	0	-11	0	-11	0	grey		-1		-1		-1	11	12	1		TINS	TINS
2	3.56354e-05	3.56455e-05	3	WT circular	TGCTCATCAATCGTTCGGACTCGACGAATTTGGTCGTTCAGGCAAGGGGCCTGAAATTTACAAATTGTTCGATTTCACAGCGGACGGTGTCGCGTCAAGAGTTGCTTTCTCCTATGGGAAGAGCTTTCTAAGTCTGAAGAAGTAAACAGTTCTTTGCTATTTCACACTTCCTGGTTGATGGTCACTTGCTGCCTGAA	GATTTCACAGCGGACGGTGT	TGCGTCAAGGGCTGAAAAGACAATCAATTACTACAAAGGAAAGC	AGTTGCTTTCTCCTATGGGA	CGCGTCAAG	100	144	-33	11	-33	11	-33	11	grey		-1		-1		-1	44	9	1		TINS	TINS
2	3.56354e-05	3.56455e-05	3	WT circular	TGCTCATCAATCGTTCGGACTCGACGAATTTGGTCGTTCAGGCAAGGGGCCTGAAATTTACAAATTGTTCGATTTCACAGCGGACGGTGTTGCGTCAAGGGCTGAAAAGACAATCAATTACAAAGGAAAGAAGTTGCTTTCTCCTATGGGAAGAGCTTTCTAAGTCTGAAGAAGTAAACAGTTCTTTGCTATTTCACACTTCCTGGTTGATGGTCACTTGCTGCCTGAA	CTGAAAAGACAATCAATTAC	TACAAAGGAAAGC	AGTTGCTTTCTCCTATGGGA	AAAGGAAAGA	131	144	-2	11	-2	11	-2	11	grey		-1		-1		-1	13	10	0		TINS	TINS

## Sheet: stn1∆ LYS2
countEvents	fraction	fraction wo WT	Experiment	Alias	Raw	leftFlank	del	rightFlank	insertion	delStart	delEnd	delRelativeStart	delRelativeEnd	delRelativeStartRight	delRelativeEndRight	delRelativeStartTD	delRelativeEndTD	getHomologyColor	homology	homologyLength	homologyMismatch10%	homologyLengthMismatch10%	homologyMismatch10%ref	homologyLengthMismatch10%ref	delSize	insSize	Mod3	SNVMutation	Type	SecondaryType
1042	0.0840526	0.0845779	1	stn1∆	TGCTCATCAATCGTTCGGACTCGACGAATTTGGTCGTTCAGGCAAGGGGCCTGAAATTTACAAATTGTTCGATTTCACAGCGGACGGTGTTGCGTCAAGGGCTGAAAAGACAATCAATTACTCAAAGGAAAGCAGTTGCTTTCTCCTATGGGAAGAGCTTTCTAAGTCTGAAGAAGTAAACAGTTCTTTGCTATTTCACACTTCCTGGTTGATGGTCACTTGCTGCCTGAA	TGAAAAGACAATCAATTACT	A	CAAAGGAAAGCAGTTGCTTT		132	133	-1	0	-1	0	-1	0	#C9DDF2		0		0		0	1	0	2		DELETION	DELETION
386	0.0311366	0.0313312	1	stn1∆	TGCTCATCAATCGTTCGGACTCGACGAATTTGGTCGTTCAGGCAAGGGGCCTGAAATTTACAAATTGTTCGATTTCACAGCGGACGGTGTTGCGTCAAGGGCTGAAAAGACAATCAATTACAAAGGAAAGCAGTTGCTTTCTCCTATGGGAAGAGCTTTCTAAGTCTGAAGAAGTAAACAGTTCTTTGCTATTTCACACTTCCTGGTTGATGGTCACTTGCTGCCTGAA	CTGAAAAGACAATCAATTAC	TAC	AAAGGAAAGCAGTTGCTTTC		131	134	-2	1	-2	1	-2	1	#054E61	TAC	3	TAC	3	TAC	3	3	0	0		DELETION	DELETION
327	0.0263773	0.0265422	1	stn1∆	TGCTCATCAATCGTTCGGACTCGACGAATTTGGTCGTTCAGGCAAGGGGCCTGAAATTTACAAATTGTTCGATTTCACAGCGGACGGTGTTGCGTCAAGGGCTGAAAAGACAATCAATTACTAAGGAAAGCAGTTGCTTTCTCCTATGGGAAGAGCTTTCTAAGTCTGAAGAAGTAAACAGTTCTTTGCTATTTCACACTTCCTGGTTGATGGTCACTTGCTGCCTGAA	GAAAAGACAATCAATTACTA	CAA	AGGAAAGCAGTTGCTTTCTC		133	136	0	3	0	3	0	3	#6899D0	A	1	A	1	A	1	3	0	0		DELETION	DELETION
305	0.0246027	0.0247565	1	stn1∆	TGCTCATCAATCGTTCGGACTCGACGAATTTGGTCGTTCAGGCAAGGGGCCTGAAATTTACAAATTGTTCGATTTCACAGCGGACGGTGTTGCGTCAAGGGCTGAAAAGACAATCAATTACTAAAAGGAAAGCAGTTGCTTTCTCCTATGGGAAGAGCTTTCTAAGTCTGAAGAAGTAAACAGTTCTTTGCTATTTCACACTTCCTGGTTGATGGTCACTTGCTGCCTGAA	GAAAAGACAATCAATTACTA	C	AAAGGAAAGCAGTTGCTTTC		133	134	0	1	0	1	0	1	#C9DDF2		0		0		0	1	0	2		DELETION	DELETION
212	0.0171009	0.0172078	1	stn1∆	TGCTCATCAATCGTTCGGACTCGACGAATTTGGTCGTTCAGGCAAGGGGCCTGAAATTTACAAATTGTTCGATTTCACAGCGGACGGTGTTGCGTCAAGGGCTGAAAAGACAATCAATTACCAAAGGAAAGCAGTTGCTTTCTCCTATGGGAAGAGCTTTCTAAGTCTGAAGAAGTAAACAGTTCTTTGCTATTTCACACTTCCTGGTTGATGGTCACTTGCTGCCTGAA	CTGAAAAGACAATCAATTAC	TA	CAAAGGAAAGCAGTTGCTTT		131	133	-2	0	-2	0	-2	0	#C9DDF2		0		0		0	2	0	1		DELETION	DELETION
206	0.0166169	0.0167208	1	stn1∆	TGCTCATCAATCGTTCGGACTCGACGAATTTGGTCGTTCAGGCAAGGGGCCTGAAATTTACAAATTGTTCGATTTCACAGCGGACGGTGTTGCGTCAAGGGCTGAAAAGACAATCAATTACTAAAGGAAAGCAGTTGCTTTCTCCTATGGGAAGAGCTTTCTAAGTCTGAAGAAGTAAACAGTTCTTTGCTATTTCACACTTCCTGGTTGATGGTCACTTGCTGCCTGAA	GAAAAGACAATCAATTACTA	CA	AAGGAAAGCAGTTGCTTTCT		133	135	0	2	0	2	0	2	#6899D0	A	1	A	1	A	1	2	0	1		DELETION	DELETION
129	0.0104057	0.0104708	1	stn1∆	TGCTCATCAATCGTTCGGACTCGACGAATTTGGTCGTTCAGGCAAGGGGCCTGAAATTTACAAATTGTTCGATTTCACAGCGGACGGTGTTGCGTCAAGGGCTGAAAAGACAATCAAAGGAAAGCAGTTGCTTTCTCCTATGGGAAGAGCTTTCTAAGTCTGAAGAAGTAAACAGTTCTTTGCTATTTCACACTTCCTGGTTGATGGTCACTTGCTGCCTGAA	AGGGCTGAAAAGACAATCAA	TTACTACAA	AGGAAAGCAGTTGCTTTCTC		127	136	-6	3	-6	3	-6	3	#054E61	CAA	3	CAA	3	CAA	3	9	0	0		DELETION	DELETION
109	0.00879245	0.0088474	1	stn1∆	TGCTCATCAATCGTTCGGACTCGACGAATTTGGTCGTTCAGGCAAGGGGCCTGAAATTTACAAATTGTTCGATTTCACAGCGGACGGTGTTGCGTCAAGGGCTGAAAAGACAATCAATTAAAGGAAAGCAGTTGCTTTCTCCTATGGGAAGAGCTTTCTAAGTCTGAAGAAGTAAACAGTTCTTTGCTATTTCACACTTCCTGGTTGATGGTCACTTGCTGCCTGAA	GCTGAAAAGACAATCAATTA	CTACA	AAGGAAAGCAGTTGCTTTCT		130	135	-3	2	-3	2	-3	2	#6899D0	A	1	A	1	A	1	5	0	1		DELETION	DELETION
38	0.00306526	0.00308442	1	stn1∆	TGCTCATCAATCGTTCGGACTCGACGAATTTGGTCGTTCAGGCAAGGGGCCTGAAATTTACAAATTGTTCGATTTCACAGCGGACGGTGTTGCGTCAAGGGCTGAAAAGACAATCAATTACTACAGGAAAGCAGTTGCTTTCTCCTATGGGAAGAGCTTTCTAAGTCTGAAGAAGTAAACAGTTCTTTGCTATTTCACACTTCCTGGTTGATGGTCACTTGCTGCCTGAA	AAAGACAATCAATTACTACA	AA	GGAAAGCAGTTGCTTTCTCC		135	137	2	4	2	4	2	4	#6899D0	A	1	A	1	A	1	2	0	1		DELETION	DELETION
23	0.00185529	0.00186688	1	stn1∆	TGCTCATCAATCGTTCGGACTCGACGAATTTGGTCGTTCAGGCAAGGGGCCTGAAATTTACAAATTGTTCGATTTCACAGCGGACGGTGTTGCGTCAAGGGCTGAAAAGACAATCAATTAACAAAGGAAAGCAGTTGCTTTCTCCTATGGGAAGAGCTTTCTAAGTCTGAAGAAGTAAACAGTTCTTTGCTATTTCACACTTCCTGGTTGATGGTCACTTGCTGCCTGAA	GCTGAAAAGACAATCAATTA	CT	ACAAAGGAAAGCAGTTGCTT		130	132	-3	-1	-3	-1	-3	-1	#C9DDF2		0		0		0	2	0	1		DELETION	DELETION
16	0.00129063	0.0012987	1	stn1∆	TGCTCATCAATCGTTCGGACTCGACGAATTTGGTCGTTCAGGCAAGGGGCCTGAAATTTACAAATTGTTCGATTTCACAGCGGACGGTGTTGCGTCAAGGGCTGAAAAGACAATCAATTACTACAAAGAAAGCAGTTGCTTTCTCCTATGGGAAGAGCTTTCTAAGTCTGAAGAAGTAAACAGTTCTTTGCTATTTCACACTTCCTGGTTGATGGTCACTTGCTGCCTGAA	GACAATCAATTACTACAAAG	G	AAAGCAGTTGCTTTCTCCTA		138	139	5	6	5	6	5	6	#6899D0	G	1	G	1	G	1	1	0	2		DELETION	DELETION
11	0.000887311	0.000892857	1	stn1∆	TGCTCATCAATCGTTCGGACTCGACGAATTTGGTCGTTCAGGCAAGGGGCCTGAAATTTACAAATTGTTCGATTTCACAGCGGACGGTGTTGCGTCAAGGGCTGAAAAGACAATCAATTACTAAAAGCAGTTGCTTTCTCCTATGGGAAGAGCTTTCTAAGTCTGAAGAAGTAAACAGTTCTTTGCTATTTCACACTTCCTGGTTGATGGTCACTTGCTGCCTGAA	GAAAAGACAATCAATTACTA	CAAAGG	AAAGCAGTTGCTTTCTCCTA		133	139	0	6	0	6	0	6	#C9DDF2		0		0		0	6	0	0		DELETION	DELETION
10	0.000806647	0.000811688	1	stn1∆	TGCTCATCAATCGTTCGGACTCGACGAATTTGGTCGTTCAGGCAAGGGGCCTGAAATTTACAAATTGTTCGATTTCACAGCGGACGGTGTTGCGTCAAGGGCTGAAAAGACAATCAATTACACAAAGGAAAGCAGTTGCTTTCTCCTATGGGAAGAGCTTTCTAAGTCTGAAGAAGTAAACAGTTCTTTGCTATTTCACACTTCCTGGTTGATGGTCACTTGCTGCCTGAA	CTGAAAAGACAATCAATTAC	T	ACAAAGGAAAGCAGTTGCTT		131	132	-2	-1	-2	-1	-2	-1	#C9DDF2		0		0		0	1	0	2		DELETION	DELETION
7	0.000564653	0.000568182	1	stn1∆	TGCTCATCAATCGTTCGGACTCGACGAATTTGGTCGTTCAGGCAAGGGGCCTGAAATTTACAAATTGTTCGATTTCACAGCGGACGGTGTTGCGTCAAGGGCTGAAAAGACAATCAATTAAGGAAAGCAGTTGCTTTCTCCTATGGGAAGAGCTTTCTAAGTCTGAAGAAGTAAACAGTTCTTTGCTATTTCACACTTCCTGGTTGATGGTCACTTGCTGCCTGAA	GCTGAAAAGACAATCAATTA	CTACAA	AGGAAAGCAGTTGCTTTCTC		130	136	-3	3	-3	3	-3	3	#6899D0	A	1	A	1	A	1	6	0	0		DELETION	DELETION
7	0.000564653	0.000568182	1	stn1∆	TGCTCATCAATCGTTCGGACTCGACGAATTTGGTCGTTCAGGCAAGGGGCCTGAAATTTACAAATTGTTCGATTTCACAGCGGACGGTGTTGCGTCAAGGGCTGAAAAGACAATCAATTCAAAGGAAAGCAGTTGCTTTCTCCTATGGGAAGAGCTTTCTAAGTCTGAAGAAGTAAACAGTTCTTTGCTATTTCACACTTCCTGGTTGATGGTCACTTGCTGCCTGAA	GGCTGAAAAGACAATCAATT	ACTA	CAAAGGAAAGCAGTTGCTTT		129	133	-4	0	-4	0	-4	0	#C9DDF2		0		0		0	4	0	2		DELETION	DELETION
5	0.000403323	0.000405844	1	stn1∆	TGCTCATCAATCGTTCGGACTCGACGAATTTGGTCGTTCAGGCAAGGGGCCTGAAATTTACAAATTGTTCGATTTCACAGCGGACGGTGTTGCGTCAAGGGCTGAAAAGACAATCAATTACTAGGAAAGCAGTTGCTTTCTCCTATGGGAAGAGCTTTCTAAGTCTGAAGAAGTAAACAGTTCTTTGCTATTTCACACTTCCTGGTTGATGGTCACTTGCTGCCTGAA	GAAAAGACAATCAATTACTA	CAAA	GGAAAGCAGTTGCTTTCTCC		133	137	0	4	0	4	0	4	#6899D0	A	1	A	1	A	1	4	0	2		DELETION	DELETION
3	0.000241994	0.000243506	1	stn1∆	TGCTCATCAATCGTTCGGACTCGACGAATTTGGTCGTTCAGGCAAGGGGCCTGAAATTTACAAATTGTTCGATTTCACAGCGGACGGTGTTGCGTCAAGGGCTGAAAAGACAATCAATCAAAGGAAAGCAGTTGCTTTCTCCTATGGGAAGAGCTTTCTAAGTCTGAAGAAGTAAACAGTTCTTTGCTATTTCACACTTCCTGGTTGATGGTCACTTGCTGCCTGAA	GGGCTGAAAAGACAATCAAT	TACTA	CAAAGGAAAGCAGTTGCTTT		128	133	-5	0	-5	0	-5	0	#C9DDF2		0		0		0	5	0	1		DELETION	DELETION
3	0.000241994	0.000243506	1	stn1∆	TGCTCATCAATCGTTCGGACTCGACGAATTTGGTCGTTCAGGCAAGGGGCCTGAAATTTACAAATTGTTCGATTTCACAGCGGACGGTGTTGCGTCAAGGGCTGAAAAGACAATCAAAGCAGTTGCTTTCTCCTATGGGAAGAGCTTTCTAAGTCTGAAGAAGTAAACAGTTCTTTGCTATTTCACACTTCCTGGTTGATGGTCACTTGCTGCCTGAA	AGGGCTGAAAAGACAATCAA	TTACTACAAAGGAA	AGCAGTTGCTTTCTCCTATG		127	141	-6	8	-6	8	-6	8	#0D99B2	AA	2	AA	2	AA	2	14	0	1		DELETION	DELETION
2	0.000161329	0.000162338	1	stn1∆	TGCTCATCAATCGTTCGGACTCGACGAATTTGGTCGTTCAGGCAAGGGGCCTGAAATTTACAAATTGTTCGATTTCACAGCGGACGGTGTTGCGTCAAGGGCTGAAAAGACAATCAACAAAGGAAAGCAGTTGCTTTCTCCTATGGGAAGAGCTTTCTAAGTCTGAAGAAGTAAACAGTTCTTTGCTATTTCACACTTCCTGGTTGATGGTCACTTGCTGCCTGAA	AGGGCTGAAAAGACAATCAA	TTACTA	CAAAGGAAAGCAGTTGCTTT		127	133	-6	0	-6	0	-6	0	#6899D0	A	1	A	1	A	1	6	0	0		DELETION	DELETION
29	0.00233928	0.0023539	1	stn1∆	TGCTCATCAATCGTTCGGACTCGACGAATTTGGTCGTTCAGGCAAGGGGCCTGAAATTTACAAATTGTTCGATTTCACAGCGGACGGTGTTGCGTCAAGGGCTGAAAAGACAATCAATTACTAGGGAAAGCAGTTGCTTTCTCCTATGGGAAGAGCTTTCTAAGTCTGAAGAAGTAAACAGTTCTTTGCTATTTCACACTTCCTGGTTGATGGTCACTTGCTGCCTGAA	GAAAAGACAATCAATTACTA	CAAA	GGAAAGCAGTTGCTTTCTCC	G	133	137	0	4	0	4	0	4	grey		-1		-1		-1	4	1	0		DELINS	DELINS_<6
22	0.00177462	0.00178571	1	stn1∆	TGCTCATCAATCGTTCGGACTCGACGAATTTGGTCGTTCAGGCAAGGGGCCTGAAATTTACAAATTGTTCGATTTCACAGCGGACGGTGTTGCGTCAAGGGCTGAAAAGACAATCAATTACTTCCCAAAGGAAAGCAGTTGCTTTCTCCTATGGGAAGAGCTTTCTAAGTCTGAAGAAGTAAACAGTTCTTTGCTATTTCACACTTCCTGGTTGATGGTCACTTGCTGCCTGAA	TGAAAAGACAATCAATTACT	A	CAAAGGAAAGCAGTTGCTTT	TCC	132	133	-1	0	-1	0	-1	0	grey		-1		-1		-1	1	3	2		DELINS	DELINS_<6
21	0.00169396	0.00170455	1	stn1∆	TGCTCATCAATCGTTCGGACTCGACGAATTTGGTCGTTCAGGCAAGGGGCCTGAAATTTACAAATTGTTCGATTTCACAGCGGACGGTGTTGCGTCAAGGGCTGAAAAGACAATCAATTACCCAAAGGAAAGCAGTTGCTTTCTCCTATGGGAAGAGCTTTCTAAGTCTGAAGAAGTAAACAGTTCTTTGCTATTTCACACTTCCTGGTTGATGGTCACTTGCTGCCTGAA	CTGAAAAGACAATCAATTAC	TA	CAAAGGAAAGCAGTTGCTTT	C	131	133	-2	0	-2	0	-2	0	grey		-1		-1		-1	2	1	2		DELINS	DELINS_<6
19	0.00153263	0.00154221	1	stn1∆	TGCTCATCAATCGTTCGGACTCGACGAATTTGGTCGTTCAGGCAAGGGGCCTGAAATTTACAAATTGTTCGATTTCACAGCGGACGGTGTTGCGTCAAGGGCTGAAAAGACAATCAATTACTCCCCAAAGGAAAGCAGTTGCTTTCTCCTATGGGAAGAGCTTTCTAAGTCTGAAGAAGTAAACAGTTCTTTGCTATTTCACACTTCCTGGTTGATGGTCACTTGCTGCCTGAA	TGAAAAGACAATCAATTACT	A	CAAAGGAAAGCAGTTGCTTT	CCC	132	133	-1	0	-1	0	-1	0	grey		-1		-1		-1	1	3	2		DELINS	DELINS_<6
17	0.0013713	0.00137987	1	stn1∆	TGCTCATCAATCGTTCGGACTCGACGAATTTGGTCGTTCAGGCAAGGGGCCTGAAATTTACAAATTGTTCGATTTCACAGCGGACGGTGTTGCGTCAAGGGCTGAAAAGACAATCAATTACTAAAAAAGGAAAGCAGTTGCTTTCTCCTATGGGAAGAGCTTTCTAAGTCTGAAGAAGTAAACAGTTCTTTGCTATTTCACACTTCCTGGTTGATGGTCACTTGCTGCCTGAA	GAAAAGACAATCAATTACTA	C	AAAGGAAAGCAGTTGCTTTC	AA	133	134	0	1	0	1	0	1	grey		-1		-1		-1	1	2	1		DELINS	DELINS_<6
5	0.000403323	0.000405844	1	stn1∆	TGCTCATCAATCGTTCGGACTCGACGAATTTGGTCGTTCAGGCAAGGGGCCTGAAATTTACAAATTGTTCGATTTCACAGCGGACGGTGTTGCGTCAAGGGCTGAAAAGACAATCAATTACCCCCAAAGGAAAGCAGTTGCTTTCTCCTATGGGAAGAGCTTTCTAAGTCTGAAGAAGTAAACAGTTCTTTGCTATTTCACACTTCCTGGTTGATGGTCACTTGCTGCCTGAA	CTGAAAAGACAATCAATTAC	TA	CAAAGGAAAGCAGTTGCTTT	CCC	131	133	-2	0	-2	0	-2	0	grey		-1		-1		-1	2	3	1		DELINS	DELINS_<6
5	0.000403323	0.000405844	1	stn1∆	TGCTCATCAATCGTTCGGACTCGACGAATTTGGTCGTTCAGGCAAGGGGCCTGAAATTTACAAATTGTTCGATTTCACAGCGGACGGTGTTGCGTCAAGGGCTGAAAAGACAATCAATTACTAAAAAAGCAGTTGCTTTCTCCTATGGGAAGAGCTTTCTAAGTCTGAAGAAGTAAACAGTTCTTTGCTATTTCACACTTCCTGGTTGATGGTCACTTGCTGCCTGAA	GAAAAGACAATCAATTACTA	CAAAGG	AAAGCAGTTGCTTTCTCCTA	AA	133	139	0	6	0	6	0	6	grey		-1		-1		-1	6	2	2		DELINS	DELINS_<6
5	0.000403323	0.000405844	1	stn1∆	TGCTCATCAATCGTTCGGACTCGACGAATTTGGTCGTTCAGGCAAGGGGCCTGAAATTTACAAATTGTTCGATTTCACAGCGGACGGTGTTGCGTCAAGGGCTGAAAAGACAATCAATTACTACAGGAGAAAGCAGTTGCTTTCTCCTATGGGAAGAGCTTTCTAAGTCTGAAGAAGTAAACAGTTCTTTGCTATTTCACACTTCCTGGTTGATGGTCACTTGCTGCCTGAA	AAAGACAATCAATTACTACA	AAG	GAAAGCAGTTGCTTTCTCCT	GGA	135	138	2	5	2	5	2	5	grey		-1		-1		-1	3	3	0		DELINS	DELINS_<6
4	0.000322659	0.000324675	1	stn1∆	TGCTCATCAATCGTTCGGACTCGACGAATTTGGTCGTTCAGGCAAGGGGCCTGAAATTTACAAATTGTTCGATTTCACAGCGGACGGTGTTGCGTCAAGGGCTGAAAAGACAATCAATTACTTAAAGGAAAGCAGTTGCTTTCTCCTATGGGAAGAGCTTTCTAAGTCTGAAGAAGTAAACAGTTCTTTGCTATTTCACACTTCCTGGTTGATGGTCACTTGCTGCCTGAA	TGAAAAGACAATCAATTACT	AC	AAAGGAAAGCAGTTGCTTTC	T	132	134	-1	1	-1	1	-1	1	grey		-1		-1		-1	2	1	2		DELINS	DELINS_<6
3	0.000241994	0.000243506	1	stn1∆	TGCTCATCAATCGTTCGGACTAACCCTGTGGTCACTTGCTGCCTGAA	GCTCATCAATCGTTCGGACT	CGACGAATTTGGTCGTTCAGGCAAGGGGCCTGAAATTTACAAATTGTTCGATTTCACAGCGGACGGTGTTGCGTCAAGGGCTGAAAAGACAATCAATTACTACAAAGGAAAGCAGTTGCTTTCTCCTATGGGAAGAGCTTTCTAAGTCTGAAGAAGTAAACAGTTCTTTGCTATTTCACACTTCCTGGTTGA	TGGTCACTTGCTGCCTGAA	AACCCTG	31	223	-102	90	-102	90	-102	90	grey		-1		-1		-1	192	7	1		DELINS	DELINS_UNKNOWN
3	0.000241994	0.000243506	1	stn1∆	TGCTCATCAATCGTTCGGACTCGACGAATTTGGTCGTTCAGGCAAGGGGCCTGAAATTTACAAATTGTTCGATTTCACAGCGGACGGTGTTGCGTCAAGGGCTGAAAAGACAATCAATTTTACAAAGGAAAGCAGTTGCTTTCTCCTATGGGAAGAGCTTTCTAAGTCTGAAGAAGTAAACAGTTCTTTGCTATTTCACACTTCCTGGTTGATGGTCACTTGCTGCCTGAA	GGCTGAAAAGACAATCAATT	AC	TACAAAGGAAAGCAGTTGCT	T	129	131	-4	-2	-4	-2	-4	-2	grey		-1		-1		-1	2	1	2		DELINS	DELINS_<6
2	0.000161329	0.000162338	1	stn1∆	TGCTCATCAATCGTTCGGACTACCTGTGGTCACTTGCTGCCTGAA	GCTCATCAATCGTTCGGACT	CGACGAATTTGGTCGTTCAGGCAAGGGGCCTGAAATTTACAAATTGTTCGATTTCACAGCGGACGGTGTTGCGTCAAGGGCTGAAAAGACAATCAATTACTACAAAGGAAAGCAGTTGCTTTCTCCTATGGGAAGAGCTTTCTAAGTCTGAAGAAGTAAACAGTTCTTTGCTATTTCACACTTCCTGGTTGA	TGGTCACTTGCTGCCTGAA	ACCTG	31	223	-102	90	-102	90	-102	90	grey		-1		-1		-1	192	5	2		DELINS	DELINS_<6
2	0.000161329	0.000162338	1	stn1∆	TGCTCATCAATCGTTCGGACTCGACGAATTTGGTCGTTCAGGCAAGGGGCCTGAAATTTACAAATTGTTCGATTTCACAGCGGACGGTGTTGCGTCAAGGGCTGAAAAGACAATCAATTACTACCCAAAAGAAAGCAGTTGCTTTCTCCTATGGGAAGAGCTTTCTAAGTCTGAAGAAGTAAACAGTTCTTTGCTATTTCACACTTCCTGGTTGATGGTCACTTGCTGCCTGAA	AAAAGACAATCAATTACTAC	AAAG	GAAAGCAGTTGCTTTCTCCT	CCAAAA	134	138	1	5	1	5	1	5	grey		-1		-1		-1	4	6	2		DELINS	DELINS_UNKNOWN
2	0.000161329	0.000162338	1	stn1∆	TGCTCATCAATCGTTCGGACTCGACGAATTTGGTCGTTCAGGCAAGGGGCCTGAAATTTACAAATTGTTCGATTTCACAGCGGACGGTGTTGCGTCAAGGGCTGAAAAGACAATCAATCACTCAAAGGAAAGCAGTTGCTTTCTCCTATGGGAAGAGCTTTCTAAGTCTGAAGAAGTAAACAGTTCTTTGCTATTTCACACTTCCTGGTTGATGGTCACTTGCTGCCTGAA	GGGCTGAAAAGACAATCAAT	TACTA	CAAAGGAAAGCAGTTGCTTT	CACT	128	133	-5	0	-5	0	-5	0	grey		-1		-1		-1	5	4	2		DELINS	DELINS_<6
2	0.000161329	0.000162338	1	stn1∆	TGCTCATCAATCGTTCGGACTCGACGAATTTGGTCGTTCAGGCAAGGGGCCTGAAATTTACAAATTGTTCGATTTCACAGCGGACGGTGTTGCGTCAAGGGCTGAAAAGACAATCGATTACTAACAAAGGAAAGCAGTTGCTTTCTCCTATGGGAAGAGCTTTCTAAGTCTGAAGAAGTAAACAGTTCTTTGCTATTTCACACTTCCTGGTTGATGGTCACTTGCTGCCTGAA	CAAGGGCTGAAAAGACAATC	AATTACT	ACAAAGGAAAGCAGTTGCTT	GATTACTA	125	132	-8	-1	-8	-1	-8	-1	grey		-1		-1		-1	7	8	1		DELINS	DELINS_FLANKINSERT
2	0.000161329	0.000162338	1	stn1∆	TGCTCATCAATCGTTCGGACTCGACGAATTTGGTCGTTCAGGCAAGGGGCCTGAAATTTACAAATTGTTCGATTTCACAGCGGACGGTGTTGCGTCAAGGGCTGAAAAGACAATCAATTTCCCAAAGGAAAGCAGTTGCTTTCTCCTATGGGAAGAGCTTTCTAAGTCTGAAGAAGTAAACAGTTCTTTGCTATTTCACACTTCCTGGTTGATGGTCACTTGCTGCCTGAA	GGCTGAAAAGACAATCAATT	ACTA	CAAAGGAAAGCAGTTGCTTT	TCC	129	133	-4	0	-4	0	-4	0	grey		-1		-1		-1	4	3	2		DELINS	DELINS_<6
2	0.000161329	0.000162338	1	stn1∆	TGCTCATCAATCGTTCGGACTCGACGAATTTGGTCGTTCAGGCAAGGGGCCTGAAATTTACAAATTGTTCGATTTCACAGCGGACGGTGTTGCGTCAAGGGCTGAAAAGACAATCTATTACTAACAAAGGAAAGCAGTTGCTTTCTCCTATGGGAAGAGCTTTCTAAGTCTGAAGAAGTAAACAGTTCTTTGCTATTTCACACTTCCTGGTTGATGGTCACTTGCTGCCTGAA	CAAGGGCTGAAAAGACAATC	AATTACT	ACAAAGGAAAGCAGTTGCTT	TATTACTA	125	132	-8	-1	-8	-1	-8	-1	grey		-1		-1		-1	7	8	1		DELINS	DELINS_FLANKINSERT
5089	0.410503	0.413068	1	stn1∆	TGCTCATCAATCGTTCGGACTCGACGAATTTGGTCGTTCAGGCAACGGGCCTGAAATTTACAAATTGTTCGATTTCACAGCGGACGGTGTTGCGTCAAGGGCTGAAAAGACAATCAATTACTAACAAAGGAAAGCAGTTGCTTTCTCCTATGGGAAGAGCTTTCTAAGTCTGAAGAAGTAAACAGTTCTTTGCTATTTCACACTTCCTGGTTGATGGTCACTTGCTGCCTGAA	GAAAAGACAATCAATTACTA		CAAAGGAAAGCAGTTGCTTT	A	133	133	0	0	0	0	0	0	grey		-1		-1		-1	0	1	1		INSERTION	INSERTIONsmallTDleft_A
1529	0.123336	0.124107	1	stn1∆	TGCTCATCAATCGTTCGGACTCGACGAATTTGGTCGTTCAGGCAAGGGGCCTGAAATTTACAAATTGTTCGATTTCACAGCGGACGGTGTTGCGTCAAGGGCTGAAAAGACAATCAATTACTACCAAAGGAAAGCAGTTGCTTTCTCCTATGGGAAGAGCTTTCTAAGTCTGAAGAAGTAAACAGTTCTTTGCTATTTCACACTTCCTGGTTGATGGTCACTTGCTGCCTGAA	AAAAGACAATCAATTACTAC		AAAGGAAAGCAGTTGCTTTC	C	134	134	1	1	1	1	1	1	grey		-1		-1		-1	0	1	1		INSERTION	INSERTIONsmallTDleft_C
1123	0.0905864	0.0911526	1	stn1∆	TGCTCATCAATCGTTCGGACTCGACGAATTTGGTCGTTCAGGCAAGGGGCCTGAAATTTACAAATTGTTCGATTTCACAGCGGACGGTGTTGCGTCAAGGGCTGAAAAGACAATCAATTACTACCCAAAGGAAAGCAGTTGCTTTCTCCTATGGGAAGAGCTTTCTAAGTCTGAAGAAGTAAACAGTTCTTTGCTATTTCACACTTCCTGGTTGATGGTCACTTGCTGCCTGAA	AAAAGACAATCAATTACTAC		AAAGGAAAGCAGTTGCTTTC	CC	134	134	1	1	1	1	1	1	grey		-1		-1		-1	0	2	2		INSERTION	INSERTION_<6
228	0.0183915	0.0185065	1	stn1∆	TGCTCATCAATCGTTCGGACTCGACGAATTTGGTCGTTCAGGCAAGGGGCCTGAAATTTACAAATTGTTCGATTTCACAGCGGACGGTGTTGCGTCAAGGGCTGAAAAGACAATCAATTACTAAACAAAGGAAAGCAGTTGCTTTCTCCTATGGGAAGAGCTTTCTAAGTCTGAAGAAGTAAACAGTTCTTTGCTATTTCACACTTCCTGGTTGATGGTCACTTGCTGCCTGAA	GAAAAGACAATCAATTACTA		CAAAGGAAAGCAGTTGCTTT	AA	133	133	0	0	0	0	0	0	grey		-1		-1		-1	0	2	2		INSERTION	INSERTION_<6
224	0.0180689	0.0181818	1	stn1∆	TGCTCATCAATCGTTCGGACTCGACGAATTTGGTCGTTCAGGCAAGGGGCCTGAAATTTACAAATTGTTCGATTTCACAGCGGACGGTGTTGCGTCAAGGGCTGAAAAGACAATCAATTACTATACAAAGGAAAGCAGTTGCTTTCTCCTATGGGAAGAGCTTTCTAAGTCTGAAGAAGTAAACAGTTCTTTGCTATTTCACACTTCCTGGTTGATGGTCACTTGCTGCCTGAA	GAAAAGACAATCAATTACTA		CAAAGGAAAGCAGTTGCTTT	TA	133	133	0	0	0	0	0	0	grey		-1		-1		-1	0	2	2		INSERTION	INSERTIONsmallTDleft_TA
172	0.0138743	0.013961	1	stn1∆	TGCTCATCAATCGTTCGGACTCGACGAATTTGGTCGTTCAGGCAAGGGGCCTGAAATTTACAAATTGTTCGATTTCACAGCGGACGGTGTTGCGTCAAGGGCTGAAAAGACAATCAATTACTATCAAAGGAAAGCAGTTGCTTTCTCCTATGGGAAGAGCTTTCTAAGTCTGAAGAAGTAAACAGTTCTTTGCTATTTCACACTTCCTGGTTGATGGTCACTTGCTGCCTGAA	GAAAAGACAATCAATTACTA		CAAAGGAAAGCAGTTGCTTT	T	133	133	0	0	0	0	0	0	grey		-1		-1		-1	0	1	1		INSERTION	INSERTION_<6
147	0.0118577	0.0119318	1	stn1∆	TGCTCATCAATCGTTCGGACTCGACGAATTTGGTCGTTCAGGCAAGGGGCCTGAAATTTACAAATTGTTCGATTTCACAGCGGACGGTGTTGCGTCAAGGGCTGAAAAGACAATCAATTACTATTCAAAGGAAAGCAGTTGCTTTCTCCTATGGGAAGAGCTTTCTAAGTCTGAAGAAGTAAACAGTTCTTTGCTATTTCACACTTCCTGGTTGATGGTCACTTGCTGCCTGAA	GAAAAGACAATCAATTACTA		CAAAGGAAAGCAGTTGCTTT	TT	133	133	0	0	0	0	0	0	grey		-1		-1		-1	0	2	2		INSERTION	INSERTION_<6
110	0.00887311	0.00892857	1	stn1∆	TGCTCATCAATCGTTCGGACTCGACGAATTTGGTCGTTCAGGCAAGGGGCCTGAAATTTACAAATTGTTCGATTTCACAGCGGACGGTGTTGCGTCAAGGGCTGAAAAGACAATCAATTACTAGCAAAGGAAAGCAGTTGCTTTCTCCTATGGGAAGAGCTTTCTAAGTCTGAAGAAGTAAACAGTTCTTTGCTATTTCACACTTCCTGGTTGATGGTCACTTGCTGCCTGAA	GAAAAGACAATCAATTACTA		CAAAGGAAAGCAGTTGCTTT	G	133	133	0	0	0	0	0	0	grey		-1		-1		-1	0	1	1		INSERTION	INSERTION_<6
109	0.00879245	0.0088474	1	stn1∆	TGCTCATCAATCGTTCGGACTCGACGAATTTGGTCGTTCAGGCAAGGGGCCTGAAATTTACAAATTGTTCGATTTCACAGCGGACGGTGTTGCGTCAAGGGCTGAAAAGACAATCAATTACTACCCCAAAGGAAAGCAGTTGCTTTCTCCTATGGGAAGAGCTTTCTAAGTCTGAAGAAGTAAACAGTTCTTTGCTATTTCACACTTCCTGGTTGATGGTCACTTGCTGCCTGAA	AAAAGACAATCAATTACTAC		AAAGGAAAGCAGTTGCTTTC	CCC	134	134	1	1	1	1	1	1	grey		-1		-1		-1	0	3	0		INSERTION	INSERTION_<6
102	0.0082278	0.00827922	1	stn1∆	TGCTCATCAATCGTTCGGACTCGACGAATTTGGTCGTTCAGGCAAGGGGCCTGAAATTTACAAATTGTTCGATTTCACAGCGGACGGTGTTGCGTCAAGGGCTGAAAAGACAATCAATTACTACACCAAAGGAAAGCAGTTGCTTTCTCCTATGGGAAGAGCTTTCTAAGTCTGAAGAAGTAAACAGTTCTTTGCTATTTCACACTTCCTGGTTGATGGTCACTTGCTGCCTGAA	AAAGACAATCAATTACTACA		AAGGAAAGCAGTTGCTTTCT	CCA	135	135	2	2	2	2	2	2	grey		-1		-1		-1	0	3	0		INSERTION	INSERTION_<6
57	0.00459789	0.00462662	1	stn1∆	TGCTCATCAATCGTTCGGACTCGACGAATTTGGTCGTTCAGGCAAGGGGCCTGAAATTTACAAATTGTTCGATTTCACAGCGGACGGTGTTGCGTCAAGGGCTGAAAAGACAATCAATTACTACACAAAGGAAAGCAGTTGCTTTCTCCTATGGGAAGAGCTTTCTAAGTCTGAAGAAGTAAACAGTTCTTTGCTATTTCACACTTCCTGGTTGATGGTCACTTGCTGCCTGAA	AAAGACAATCAATTACTACA		AAGGAAAGCAGTTGCTTTCT	CA	135	135	2	2	2	2	2	2	grey		-1		-1		-1	0	2	2		INSERTION	INSERTIONsmallTDleft_CA
53	0.00427523	0.00430195	1	stn1∆	TGCTCATCAATCGTTCGGACTCGACGAATTTGGTCGTTCAGGCAAGGGGCCTGAAATTTACAAATTGTTCGATTTCACAGCGGACGGTGTTGCGTCAAGGGCTGAAAAGACAATCAATTACTAGGCAAAGGAAAGCAGTTGCTTTCTCCTATGGGAAGAGCTTTCTAAGTCTGAAGAAGTAAACAGTTCTTTGCTATTTCACACTTCCTGGTTGATGGTCACTTGCTGCCTGAA	GAAAAGACAATCAATTACTA		CAAAGGAAAGCAGTTGCTTT	GG	133	133	0	0	0	0	0	0	grey		-1		-1		-1	0	2	2		INSERTION	INSERTION_<6
43	0.00346858	0.00349026	1	stn1∆	TGCTCATCAATCGTTCGGACTCGACGAATTTGGTCGTTCAGGCAAGGGGCCTGAAATTTACAAATTGTTCGATTTCACAGCGGACGGTGTTGCGTCAAGGGCTGAAAAGACAATCAATTACTAAAAACAAAGGAAAGCAGTTGCTTTCTCCTATGGGAAGAGCTTTCTAAGTCTGAAGAAGTAAACAGTTCTTTGCTATTTCACACTTCCTGGTTGATGGTCACTTGCTGCCTGAA	GAAAAGACAATCAATTACTA		CAAAGGAAAGCAGTTGCTTT	AAAA	133	133	0	0	0	0	0	0	grey		-1		-1		-1	0	4	1		INSERTION	INSERTION_<6
40	0.00322659	0.00324675	1	stn1∆	TGCTCATCAATCGTTCGGACTCGACGAATTTGGTCGTTCAGGCAAGGGGCCTGAAATTTACAAATTGTTCGATTTCACAGCGGACGGTGTTGCGTCAAGGGCTGAAAAGACAATCAATTACTATATCAAAGGAAAGCAGTTGCTTTCTCCTATGGGAAGAGCTTTCTAAGTCTGAAGAAGTAAACAGTTCTTTGCTATTTCACACTTCCTGGTTGATGGTCACTTGCTGCCTGAA	GAAAAGACAATCAATTACTA		CAAAGGAAAGCAGTTGCTTT	TAT	133	133	0	0	0	0	0	0	grey		-1		-1		-1	0	3	0		INSERTION	INSERTION_<6
39	0.00314592	0.00316558	1	stn1∆	TGCTCATCAATCGTTCGGACTCGACGAATTTGGTCGTTCAGGCAAGGGGCCTGAAATTTACAAATTGTTCGATTTCACAGCGGACGGTGTTGCGTCAAGGGCTGAAAAGACAATCAATTACTAAAACAAAGGAAAGCAGTTGCTTTCTCCTATGGGAAGAGCTTTCTAAGTCTGAAGAAGTAAACAGTTCTTTGCTATTTCACACTTCCTGGTTGATGGTCACTTGCTGCCTGAA	GAAAAGACAATCAATTACTA		CAAAGGAAAGCAGTTGCTTT	AAA	133	133	0	0	0	0	0	0	grey		-1		-1		-1	0	3	0		INSERTION	INSERTION_<6
32	0.00258127	0.0025974	1	stn1∆	TGCTCATCAATCGTTCGGACTCGACGAATTTGGTCGTTCAGGCAAGGGGCCTGAAATTTACAAATTGTTCGATTTCACAGCGGACGGTGTTGCGTCAAGGGCTGAAAAGACAATCAATTACTAACACAAAGGAAAGCAGTTGCTTTCTCCTATGGGAAGAGCTTTCTAAGTCTGAAGAAGTAAACAGTTCTTTGCTATTTCACACTTCCTGGTTGATGGTCACTTGCTGCCTGAA	GAAAAGACAATCAATTACTA		CAAAGGAAAGCAGTTGCTTT	ACA	133	133	0	0	0	0	0	0	grey		-1		-1		-1	0	3	0		INSERTION	INSERTION_<6
32	0.00258127	0.0025974	1	stn1∆	TGCTCATCAATCGTTCGGACTCGACGAATTTGGTCGTTCAGGCAAGGGGCCTGAAATTTACAAATTGTTCGATTTCACAGCGGACGGTGTTGCGTCAAGGGCTGAAAAGACAATCAATTACTAGGGCAAAGGAAAGCAGTTGCTTTCTCCTATGGGAAGAGCTTTCTAAGTCTGAAGAAGTAAACAGTTCTTTGCTATTTCACACTTCCTGGTTGATGGTCACTTGCTGCCTGAA	GAAAAGACAATCAATTACTA		CAAAGGAAAGCAGTTGCTTT	GGG	133	133	0	0	0	0	0	0	grey		-1		-1		-1	0	3	0		INSERTION	INSERTION_<6
31	0.0025006	0.00251623	1	stn1∆	TGCTCATCAATCGTTCGGACTCGACGAATTTGGTCGTTCAGGCAAGGGGCCTGAAATTTACAAATTGTTCGATTTCACAGCGGACGGTGTTGCGTCAAGGGCTGAAAAGACAATCAATTACTATTTTTCAAAGGAAAGCAGTTGCTTTCTCCTATGGGAAGAGCTTTCTAAGTCTGAAGAAGTAAACAGTTCTTTGCTATTTCACACTTCCTGGTTGATGGTCACTTGCTGCCTGAA	GAAAAGACAATCAATTACTA		CAAAGGAAAGCAGTTGCTTT	TTTTT	133	133	0	0	0	0	0	0	grey		-1		-1		-1	0	5	2		INSERTION	INSERTION_<6
19	0.00153263	0.00154221	1	stn1∆	TGCTCATCAATCGTTCGGACTCGACGAATTTGGTCGTTCAGGCAAGGGGCCTGAAATTTACAAATTGTTCGATTTCACAGCGGACGGTGTTGCGTCAAGGGCTGAAAAGACAATCAATTACTATTACAAAGGAAAGCAGTTGCTTTCTCCTATGGGAAGAGCTTTCTAAGTCTGAAGAAGTAAACAGTTCTTTGCTATTTCACACTTCCTGGTTGATGGTCACTTGCTGCCTGAA	GAAAAGACAATCAATTACTA		CAAAGGAAAGCAGTTGCTTT	TTA	133	133	0	0	0	0	0	0	grey		-1		-1		-1	0	3	0		INSERTION	INSERTION_<6
9	0.000725982	0.000730519	1	stn1∆	TGCTCATCAATCGTTCGGACTCGACGAATTTGGTCGTTCAGGCAAGGGGCCTGAAATTTACAAATTGTTCGATTTCACAGCGGACGGTGTTGCGTCAAGGGCTGAAAAGACAATCAATTACTAAGACAAAGGAAAGCAGTTGCTTTCTCCTATGGGAAGAGCTTTCTAAGTCTGAAGAAGTAAACAGTTCTTTGCTATTTCACACTTCCTGGTTGATGGTCACTTGCTGCCTGAA	GAAAAGACAATCAATTACTA		CAAAGGAAAGCAGTTGCTTT	AGA	133	133	0	0	0	0	0	0	grey		-1		-1		-1	0	3	0		INSERTION	INSERTION_<6
9	0.000725982	0.000730519	1	stn1∆	TGCTCATCAATCGTTCGGACTCGACGAATTTGGTCGTTCAGGCAAGGGGCCTGAAATTTACAAATTGTTCGATTTCACAGCGGACGGTGTTGCGTCAAGGGCTGAAAAGACAATCAATTACTAGACAAAGGAAAGCAGTTGCTTTCTCCTATGGGAAGAGCTTTCTAAGTCTGAAGAAGTAAACAGTTCTTTGCTATTTCACACTTCCTGGTTGATGGTCACTTGCTGCCTGAA	GAAAAGACAATCAATTACTA		CAAAGGAAAGCAGTTGCTTT	GA	133	133	0	0	0	0	0	0	grey		-1		-1		-1	0	2	2		INSERTION	INSERTION_<6
8	0.000645317	0.000649351	1	stn1∆	TGCTCATCAATCGTTCGGACTCGACGAATTTGGTCGTTCAGGCAAGGGGCCTGAAATTTACAAATTGTTCGATTTCACAGCGGACGGTGTTGCGTCAAGGGCTGAAAAGACAATCAATTACTATTTCAAAGGAAAGCAGTTGCTTTCTCCTATGGGAAGAGCTTTCTAAGTCTGAAGAAGTAAACAGTTCTTTGCTATTTCACACTTCCTGGTTGATGGTCACTTGCTGCCTGAA	GAAAAGACAATCAATTACTA		CAAAGGAAAGCAGTTGCTTT	TTT	133	133	0	0	0	0	0	0	grey		-1		-1		-1	0	3	0		INSERTION	INSERTION_<6
8	0.000645317	0.000649351	1	stn1∆	TGCTCATCAATCGTTCGGACTCGACGAATTTGGTCGTTCAGGCAAGGGGCCTGAAATTTACAAATTGTTCGATTTCACAGCGGACGGTGTTGCGTCAAGGGCTGAAAAGACAATCAATTACTACGAAAGGAAAGCAGTTGCTTTCTCCTATGGGAAGAGCTTTCTAAGTCTGAAGAAGTAAACAGTTCTTTGCTATTTCACACTTCCTGGTTGATGGTCACTTGCTGCCTGAA	AAAAGACAATCAATTACTAC		AAAGGAAAGCAGTTGCTTTC	G	134	134	1	1	1	1	1	1	grey		-1		-1		-1	0	1	1		INSERTION	INSERTION_<6
6	0.000483988	0.000487013	1	stn1∆	TGCTCATCAATCGTTCGGACTCGACGAATTTGGTCGTTCAGGCAAGGGGCCTGAAATTTACAAATTGTTCGATTTCACAGCGGACGGTGTTGCGTCAAGGGCTGAAAAGACAATCAATTACTAAGCAAAGGAAAGCAGTTGCTTTCTCCTATGGGAAGAGCTTTCTAAGTCTGAAGAAGTAAACAGTTCTTTGCTATTTCACACTTCCTGGTTGATGGTCACTTGCTGCCTGAA	GAAAAGACAATCAATTACTA		CAAAGGAAAGCAGTTGCTTT	AG	133	133	0	0	0	0	0	0	grey		-1		-1		-1	0	2	2		INSERTION	INSERTION_<6
5	0.000403323	0.000405844	1	stn1∆	TGCTCATCAATCGTTCGGACTCGACGAATTTGGTCGTTCAGGCAAGGGGCCTGAAATTTACAAATTGTTCGATTTCACAGCGGACGGTGTTGCGTCAAGGGCTGAAAAGACAATCAATTACTTACAAAGGAAAGCAGTTGCTTTCTCCTATGGGAAGAGCTTTCTAAGTCTGAAGAAGTAAACAGTTCTTTGCTATTTCACACTTCCTGGTTGATGGTCACTTGCTGCCTGAA	TGAAAAGACAATCAATTACT		ACAAAGGAAAGCAGTTGCTT	T	132	132	-1	-1	-1	-1	-1	-1	grey		-1		-1		-1	0	1	1		INSERTION	INSERTIONsmallTDleft_T
3	0.000241994	0.000243506	1	stn1∆	TGCTCATCAATCGTTCGGACTCGACGAATTTGGTCGTTCAGGCAAGGGGCCTGAAATTTACAAATTGTTCGATTTCACAGCGGACGGTGTTGCGTCAAGGGCTGAAAAGACAATCAATTACTATTTTCAAAGGAAAGCAGTTGCTTTCTCCTATGGGAAGAGCTTTCTAAGTCTGAAGAAGTAAACAGTTCTTTGCTATTTCACACTTCCTGGTTGATGGTCACTTGCTGCCTGAA	GAAAAGACAATCAATTACTA		CAAAGGAAAGCAGTTGCTTT	TTTT	133	133	0	0	0	0	0	0	grey		-1		-1		-1	0	4	1		INSERTION	INSERTION_<6
50	0.00403323	0.00405844	1	stn1∆	TGCTCATCAATCGTTCGGACTCGACGAATTTGGTCGTTCAGGCAAGGGGCCTGAAATTTACAAATTGTTCGATTTCACAGCGGACGGTGTTGCGTCAAGGGCTGAAAAGACAATCAATTATTACAAAGGAAAGCAGTTGCTTTCTCCTATGGGAAGAGCTTTCTAAGTCTGAAGAAGTAAACAGTTCTTTGCTATTTCACACTTCCTGGTTGATGGTCACTTGCTGCCTGAA	GCTGAAAAGACAATCAATTA	C	TACAAAGGAAAGCAGTTGCT	T	130	131	-3	-2	-3	-2	-3	-2	grey		-1		-1		-1	1	1	0	GC->AT	SNV	SNV
48	0.0038719	0.0038961	1	stn1∆	TGCTCATCAATCGTTCGGACTCGACGAATTTGGTCGTTCAGGCAAGGGGCCTGAAATTTACAAATTGTTCGATTTCACAGCGGACGGTGTTGCGTCAAGGGCTGAAAAGACAATCAATTACTTCAAAGGAAAGCAGTTGCTTTCTCCTATGGGAAGAGCTTTCTAAGTCTGAAGAAGTAAACAGTTCTTTGCTATTTCACACTTCCTGGTTGATGGTCACTTGCTGCCTGAA	TGAAAAGACAATCAATTACT	A	CAAAGGAAAGCAGTTGCTTT	T	132	133	-1	0	-1	0	-1	0	grey		-1		-1		-1	1	1	0	AT->TA	SNV	SNV
5	0.000403323	0.000405844	1	stn1∆	TGCTCATCAATCGTTCGGACTCGACGAATTTGGTCGTTCAGGCAAGGGGCCTGAAATTTACAAATTGTTCGATTTCACAGCGGACGGTGTTGCGTCAAGGGCTGAAAAGACAATCAATTACTCCAAAGGAAAGCAGTTGCTTTCTCCTATGGGAAGAGCTTTCTAAGTCTGAAGAAGTAAACAGTTCTTTGCTATTTCACACTTCCTGGTTGATGGTCACTTGCTGCCTGAA	TGAAAAGACAATCAATTACT	A	CAAAGGAAAGCAGTTGCTTT	C	132	133	-1	0	-1	0	-1	0	grey		-1		-1		-1	1	1	0	AT->CG	SNV	SNV
2	0.000161329	0.000162338	1	stn1∆	TGCTCATCAATCGTTCGGACTCGACGAATTTGGTCGTTCAGGCAAGGGGCCTGAAATTTACAAATTGTTCGATTTCACAGCGGACGGTGTTGCGTCAAGGGCTGAAAAGACAATCAATTACTAAAAAGGAAAGCAGTTGCTTTCTCCTATGGGAAGAGCTTTCTAAGTCTGAAGAAGTAAACAGTTCTTTGCTATTTCACACTTCCTGGTTGATGGTCACTTGCTGCCTGAA	GAAAAGACAATCAATTACTA	C	AAAGGAAAGCAGTTGCTTTC	A	133	134	0	1	0	1	0	1	grey		-1		-1		-1	1	1	0	GC->TA	SNV	SNV
2	0.000161329	0.000162338	1	stn1∆	TGCTCATCAATCGTTCGGACTCGACGAATTTGGTCGTTCAGGCAAGGGGCCTGAAATTTACAAATTGTTCGATTTCACAGCGGACGGTGTTGCGTCAAGGGCTGAAAAGACAATCAATTACTAACAAAGGAGAGCAGTTGCTTTCTCCTATGGGAAGAGCTTTCTAAGTCTGAAGAAGTAAACAGTTCTTTGCTATTTCACACTTCCTGGTTGATGGTCACTTGCTGCCTGAA	GAAAAGACAATCAATTACTA	CAAAGGAA	AGCAGTTGCTTTCTCCTATG	ACAAAGGAG	133	141	0	8	0	8	0	8	grey		-1		-1		-1	8	9	1		TINS	TINS
3333	0.069782	0.0698405	2	stn1∆	TGCTCATCAATCGTTCGGACTCGACGAATTTGGTCGTTCAGGCAAGGGGCCTGAAATTTACAAATTGTTCGATTTCACAGCGGACGGTGTTGCGTCAAGGGCTGAAAAGACAATCAATTACAAAGGAAAGCAGTTGCTTTCTCCTATGGGAAGAGCTTTCTAAGTCTGAAGAAGTAAACAGTTCTTTGCTATTTCACACTTCCTGGTTGATGGTCACTTGCTGCCTGAA	CTGAAAAGACAATCAATTAC	TAC	AAAGGAAAGCAGTTGCTTTC		131	134	-2	1	-2	1	-2	1	#054E61	TAC	3	TAC	3	TAC	3	3	0	0		DELETION	DELETION
3229	0.0676046	0.0676613	2	stn1∆	TGCTCATCAATCGTTCGGACTCGACGAATTTGGTCGTTCAGGCAAGGGGCCTGAAATTTACAAATTGTTCGATTTCACAGCGGACGGTGTTGCGTCAAGGGCTGAAAAGACAATCAATTACTAAAGGAAAGCAGTTGCTTTCTCCTATGGGAAGAGCTTTCTAAGTCTGAAGAAGTAAACAGTTCTTTGCTATTTCACACTTCCTGGTTGATGGTCACTTGCTGCCTGAA	GAAAAGACAATCAATTACTA	CA	AAGGAAAGCAGTTGCTTTCT		133	135	0	2	0	2	0	2	#6899D0	A	1	A	1	A	1	2	0	1		DELETION	DELETION
2092	0.0437996	0.0438363	2	stn1∆	TGCTCATCAATCGTTCGGACTCGACGAATTTGGTCGTTCAGGCAAGGGGCCTGAAATTTACAAATTGTTCGATTTCACAGCGGACGGTGTTGCGTCAAGGGCTGAAAAGACAATCAATTACTCAAAGGAAAGCAGTTGCTTTCTCCTATGGGAAGAGCTTTCTAAGTCTGAAGAAGTAAACAGTTCTTTGCTATTTCACACTTCCTGGTTGATGGTCACTTGCTGCCTGAAA	TGAAAAGACAATCAATTACT	A	CAAAGGAAAGCAGTTGCTTT		132	133	-1	0	-1	0	-1	0	#C9DDF2		0		0		0	1	0	2		DELETION	DELETION
2073	0.0434018	0.0434382	2	stn1∆	TGCTCATCAATCGTTCGGACTCGACGAATTTGGTCGTTCAGGCAAGGGGCCTGAAATTTACAAATTGTTCGATTTCACAGCGGACGGTGTTGCGTCAAGGGCTGAAAAGACAATCAAAGGAAAGCAGTTGCTTTCTCCTATGGGAAGAGCTTTCTAAGTCTGAAGAAGTAAACAGTTCTTTGCTATTTCACACTTCCTGGTTGATGGTCACTTGCTGCCTGAA	AGGGCTGAAAAGACAATCAA	TTACTACAA	AGGAAAGCAGTTGCTTTCTC		127	136	-6	3	-6	3	-6	3	#054E61	CAA	3	CAA	3	CAA	3	9	0	0		DELETION	DELETION
1432	0.0299814	0.0300065	2	stn1∆	TGCTCATCAATCGTTCGGACTCGACGAATTTGGTCGTTCAGGCAAGGGGCCTGAAATTTACAAATTGTTCGATTTCACAGCGGACGGTGTTGCGTCAAGGGCTGAAAAGACAATCAATTACCAAAGGAAAGCAGTTGCTTTCTCCTATGGGAAGAGCTTTCTAAGTCTGAAGAAGTAAACAGTTCTTTGCTATTTCACACTTCCTGGTTGATGGTCACTTGCTGCCTGAA	CTGAAAAGACAATCAATTAC	TA	CAAAGGAAAGCAGTTGCTTT		131	133	-2	0	-2	0	-2	0	#C9DDF2		0		0		0	2	0	1		DELETION	DELETION
1423	0.0297929	0.0298179	2	stn1∆	TGCTCATCAATCGTTCGGACTCGACGAATTTGGTCGTTCAGGCAAGGGGCCTGAAATTTACAAATTGTTCGATTTCACAGCGGACGGTGTTGCGTCAAGGGCTGAAAAGACAATCAATTACTAAGGAAAGCAGTTGCTTTCTCCTATGGGAAGAGCTTTCTAAGTCTGAAGAAGTAAACAGTTCTTTGCTATTTCACACTTCCTGGTTGATGGTCACTTGCTGCCTGAA	GAAAAGACAATCAATTACTA	CAA	AGGAAAGCAGTTGCTTTCTC		133	136	0	3	0	3	0	3	#6899D0	A	1	A	1	A	1	3	0	0		DELETION	DELETION
1378	0.0288508	0.028875	2	stn1∆	TGCTCATCAATCGTTCGGACTCGACGAATTTGGTCGTTCAGGCAAGGGGCCTGAAATTTACAAATTGTTCGATTTCACAGCGGACGGTGTTGCGTCAAGGGCTGAAAAGACAATCAATTACTAAAAGGAAAGCAGTTGCTTTCTCCTATGGGAAGAGCTTTCTAAGTCTGAAGAAGTAAACAGTTCTTTGCTATTTCACACTTCCTGGTTGATGGTCACTTGCTGCCTGAA	GAAAAGACAATCAATTACTA	C	AAAGGAAAGCAGTTGCTTTC		133	134	0	1	0	1	0	1	#C9DDF2		0		0		0	1	0	2		DELETION	DELETION
212	0.00443858	0.0044423	2	stn1∆	TGCTCATCAATCGTTCGGACTCGACGAATTTGGTCGTTCAGGCAAGGGGCCTGAAATTTACAAATTGTTCGATTTCACAGCGGACGGTGTTGCGTCAAGGGCTGAAAAGACAATCAATTACACAAAGGAAAGCAGTTGCTTTCTCCTATGGGAAGAGCTTTCTAAGTCTGAAGAAGTAAACAGTTCTTTGCTATTTCACACTTCCTGGTTGATGGTCACTTGCTGCCTGAA	CTGAAAAGACAATCAATTAC	T	ACAAAGGAAAGCAGTTGCTT		131	132	-2	-1	-2	-1	-2	-1	#C9DDF2		0		0		0	1	0	2		DELETION	DELETION
158	0.003308	0.00331077	2	stn1∆	TGCTCATCAATCGTTCGGACTCGACGAATTTGGTCGTTCAGGCAAGGGGCCTGAAATTTACAAATTGTTCGATTTCACAGCGGACGGTGTTGCGTCAAGGGCTGAAAAGACAATCAATTCAAAGGAAAGCAGTTGCTTTCTCCTATGGGAAGAGCTTTCTAAGTCTGAAGAAGTAAACAGTTCTTTGCTATTTCACACTTCCTGGTTGATGGTCACTTGCTGCCTGAA	GGCTGAAAAGACAATCAATT	ACTA	CAAAGGAAAGCAGTTGCTTT		129	133	-4	0	-4	0	-4	0	#C9DDF2		0		0		0	4	0	2		DELETION	DELETION
154	0.00322425	0.00322696	2	stn1∆	TGCTCATCAATCGTTCGGACTCGACGAATTTGGTCGTTCAGGCAAGGGGCCTGAAATTTACAAATTGTTCGATTTCACAGCGGACGGTGTTGCGTCAAGGGCTGAAAAGACAATCAAGGAAAGCAGTTGCTTTCTCCTATGGGAAGAGCTTTCTAAGTCTGAAGAAGTAAACAGTTCTTTGCTATTTCACACTTCCTGGTTGATGGTCACTTGCTGCCTGAA	AGGGCTGAAAAGACAATCAA	TTACTACAAA	GGAAAGCAGTTGCTTTCTCC		127	137	-6	4	-6	4	-6	4	#0D99B2	AA	2	AA	2	AA	2	10	0	2		DELETION	DELETION
145	0.00303582	0.00303837	2	stn1∆	TGCTCATCAATCGTTCGGACTCGACGAATTTGGTCGTTCAGGCAAGGGGCCTGAAATTTACAAATTGTTCGATTTCACAGCGGACGGTGTTGCGTCAAGGGCTGAAAAGACAATCAATTACTAAAGCAGTTGCTTTCTCCTATGGGAAGAGCTTTCTAAGTCTGAAGAAGTAAACAGTTCTTTGCTATTTCACACTTCCTGGTTGATGGTCACTTGCTGCCTGAA	GAAAAGACAATCAATTACTA	CAAAGGA	AAGCAGTTGCTTTCTCCTAT		133	140	0	7	0	7	0	7	#6899D0	A	1	A	1	A	1	7	0	2		DELETION	DELETION
93	0.00194711	0.00194875	2	stn1∆	TGCTCATCAATCGTTCGGACTCGACGAATTTGGTCGTTCAGGCAAGGGGCCTGAAATTTACAAATTGTTCGATTTCACAGCGGACGGTGTTGCGTCAAGGGCTGAAAAGACAATCAATTACTAGGAAAGCAGTTGCTTTCTCCTATGGGAAGAGCTTTCTAAGTCTGAAGAAGTAAACAGTTCTTTGCTATTTCACACTTCCTGGTTGATGGTCACTTGCTGCCTGAA	GAAAAGACAATCAATTACTA	CAAA	GGAAAGCAGTTGCTTTCTCC		133	137	0	4	0	4	0	4	#6899D0	A	1	A	1	A	1	4	0	2		DELETION	DELETION
30	0.000628101	0.000628628	2	stn1∆	TGCTCATCAATCGTTCGGACTCGACGAATTTGGTCGTTCAGGCAAGGGGCCTGAAATTTACAAATTGTTCGATTTCACAGCGGACGGTGTTGCGTCAAGGGCTGAAAAGACAATCAGTTGCTTTCTCCTATGGGAAGAGCTTTCTAAGTCTGAAGAAGTAAACAGTTCTTTGCTATTTCACACTTCCTGGTTGATGGTCACTTGCTGCCTGAA	AAGGGCTGAAAAGACAATCA	ATTACTACAAAGGAAAGCA	GTTGCTTTCTCCTATGGGAA		126	145	-7	12	-7	12	-7	12	#0D99B2	CA	2	CA	2	CA	2	19	0	2		DELETION	DELETION
18	0.000376861	0.000377177	2	stn1∆	TGCTCATCAATCGTTCGGACTCGACGAATTTGGTCGTTCAGGCAAGGGGCCTGAAATTTACAAATTGTTCGATTTCACAGCGGACGGTGTTGCGTCAAGGGCTGAAAAGACAATCAATTACTACAAAGAAAGCAGTTGCTTTCTCCTATGGGAAGAGCTTTCTAAGTCTGAAGAAGTAAACAGTTCTTTGCTATTTCACACTTCCTGGTTGATGGTCACTTGCTGCCTGAA	GACAATCAATTACTACAAAG	G	AAAGCAGTTGCTTTCTCCTA		138	139	5	6	5	6	5	6	#6899D0	G	1	G	1	G	1	1	0	2		DELETION	DELETION
4	8.37468e-05	8.3817e-05	2	stn1∆	TGCTCATCAATCGTTCGGACTCGACGAATTTGGTCGTTCAGGCAAGGGGCCTGAAATTTACAAATTGTTCGATTTCACAGCGGACGGTGTTGCGTCAAGGGCTGAAAAGACAAGCAGTTGCTTTCTCCTATGGGAAGAGCTTTCTAAGTCTGAAGAAGTAAACAGTTCTTTGCTATTTCACACTTCCTGGTTGATGGTCACTTGCTGCCTGAA	GTCAAGGGCTGAAAAGACAA	TCAATTACTACAAAGGAAA	GCAGTTGCTTTCTCCTATGG		123	142	-10	9	-10	9	-10	9	#0D99B2	AA	2	AA	2	AA	2	19	0	2		DELETION	DELETION
4	8.37468e-05	8.3817e-05	2	stn1∆	TGCTCATCAATCGTTCGGACTCGACGAATTTGGTCGTTCAGGCAAGGGGCCTGAAATTTACAAATTGTTCGATTTCACAGCGGACGGTGTTGCGTCAAGGGCTGAAAAGACAATCAATTAGTTGCTTTCTCCTATGGGAAGAGCTTTCTAAGTCTGAAGAAGTAAACAGTTCTTTGCTATTTCACACTTCCTGGTTGATGGTCACTTGCTGCCTGAA	GCTGAAAAGACAATCAATTA	CTACAAAGGAAAGCA	GTTGCTTTCTCCTATGGGAA		130	145	-3	12	-3	12	-3	12	#6899D0	A	1	A	1	A	1	15	0	0		DELETION	DELETION
2	4.18734e-05	4.19085e-05	2	stn1∆	TGCTCATCAATCGTTCGGACTCGACGAATTTGGTCGTTCAGGCAAGGGGCCTGAAATTTACAAATTGTTCGATTTCACAGCGGACGGTGTTGCGTCAAGGGCTGAAAAGACAATCAATTACTTTCTCCTATGGGAAGAGCTTTCTAAGTCTGAAGAAGTAAACAGTTCTTTGCTATTTCACACTTCCTGGTTGATGGTCACTTGCTGCCTGAA	TGAAAAGACAATCAATTACT	ACAAAGGAAAGCAGTTGCT	TTCTCCTATGGGAAGAGCTT		132	151	-1	18	-1	18	-1	18	#0D99B2	CT	2	CT	2	CT	2	19	0	2		DELETION	DELETION
2	4.18734e-05	4.19085e-05	2	stn1∆	TGCTCATCAATCGTTCGGACTCGACGAATTTGGTCGTTCAGGCAAGGGGCCTGAAATTTACAAATTGTTCGATTTCACAGCGGACGGTGTTGCGTCAAGGGCTGAAAGCAGTTGCTTTCTCCTATGGGAAGAGCTTTCTAAGTCTGAAGAAGTAAACAGTTCTTTGCTATTTCACACTTCCTGGTTGATGGTCACTTGCTGCCTGAA	TGTTGCGTCAAGGGCTGAAA	AGACAATCAATTACTACAAAGGAAA	GCAGTTGCTTTCTCCTATGG		117	142	-16	9	-16	9	-16	9	#054E61	GAAA	4	GAAA	4	GAAA	4	25	0	2		DELETION	DELETION
280	0.00586228	0.00586719	2	stn1∆	TGCTCATCAATCGTTCGGACTCGACGAATTTGGTCGTTCAGGCAAGGGGCCTGAAATTTACAAATTGTTCGATTTCACAGCGGACGGTGTTGCGTCAAGGGCTGAAAAGACAATCAATTACTAAAAAAGGAAAGCAGTTGCTTTCTCCTATGGGAAGAGCTTTCTAAGTCTGAAGAAGTAAACAGTTCTTTGCTATTTCACACTTCCTGGTTGATGGTCACTTGCTGCCTGAA	GAAAAGACAATCAATTACTA	C	AAAGGAAAGCAGTTGCTTTC	AA	133	134	0	1	0	1	0	1	grey		-1		-1		-1	1	2	1		DELINS	DELINS_<6
271	0.00567385	0.0056786	2	stn1∆	TGCTCATCAATCGTTCGGACTCGACGAATTTGGTCGTTCAGGCAAGGGGCCTGAAATTTACAAATTGTTCGATTTCACAGCGGACGGTGTTGCGTCAAGGGCTGAAAAGACAATCAATTACCCAAAGGAAAGCAGTTGCTTTCTCCTATGGGAAGAGCTTTCTAAGTCTGAAGAAGTAAACAGTTCTTTGCTATTTCACACTTCCTGGTTGATGGTCACTTGCTGCCTGAA	CTGAAAAGACAATCAATTAC	TA	CAAAGGAAAGCAGTTGCTTT	C	131	133	-2	0	-2	0	-2	0	grey		-1		-1		-1	2	1	2		DELINS	DELINS_<6
155	0.00324519	0.00324791	2	stn1∆	TGCTCATCAATCGTTCGGACTCGACGAATTTGGTCGTTCAGGCAAGGGGCCTGAAATTTACAAATTGTTCGATTTCACAGCGGACGGTGTTGCGTCAAGGGCTGAAAAGACAATCAATTCCAAAGGAAAGCAGTTGCTTTCTCCTATGGGAAGAGCTTTCTAAGTCTGAAGAAGTAAACAGTTCTTTGCTATTTCACACTTCCTGGTTGATGGTCACTTGCTGCCTGAA	GGCTGAAAAGACAATCAATT	ACTA	CAAAGGAAAGCAGTTGCTTT	C	129	133	-4	0	-4	0	-4	0	grey		-1		-1		-1	4	1	0		DELINS	DELINS_<6
55	0.00115152	0.00115248	2	stn1∆	TGCTCATCAATCGTTCGGACTCGACGAATTTGGTCGTTCAGGCAAGGGGCCTGAAATTTACAAATTGTTCGATTTCACAGCGGACGGTGTTGCGTCAAGGGCTGAAAAGACAATCAATTACTAGAGGAAAGCAGTTGCTTTCTCCTATGGGAAGAGCTTTCTAAGTCTGAAGAAGTAAACAGTTCTTTGCTATTTCACACTTCCTGGTTGATGGTCACTTGCTGCCTGAA	GAAAAGACAATCAATTACTA	CAA	AGGAAAGCAGTTGCTTTCTC	G	133	136	0	3	0	3	0	3	grey		-1		-1		-1	3	1	1		DELINS	DELINS_<6
7	0.000146557	0.00014668	2	stn1∆	TGCTCATCAATCGTTCGGACTAATGGTCACTTGCTGCCTGAA	GCTCATCAATCGTTCGGACT	CGACGAATTTGGTCGTTCAGGCAAGGGGCCTGAAATTTACAAATTGTTCGATTTCACAGCGGACGGTGTTGCGTCAAGGGCTGAAAAGACAATCAATTACTACAAAGGAAAGCAGTTGCTTTCTCCTATGGGAAGAGCTTTCTAAGTCTGAAGAAGTAAACAGTTCTTTGCTATTTCACACTTCCTGGTTG	ATGGTCACTTGCTGCCTGAA	A	31	222	-102	89	-102	89	-102	89	grey		-1		-1		-1	191	1	2		DELINS	DELINS_<6
4	8.37468e-05	8.3817e-05	2	stn1∆	TGCTCATCAATCGTTCGGACTCGACGAATTTGGTCGTTCAGGCAAGGGGCCTGAAATTTACAAATTGTTCGATTTCACAGCGGACGGTGTTGCGTCAAGGGCTGAAAAGACAATCAATTTCTAACAAAGGAAAGCAGTTGCTTTCTCCTATGGGAAGAGCTTTCTAAGTCTGAAGAAGTAAACAGTTCTTTGCTATTTCACACTTCCTGGTTGATGGTCACTTGCTGCCTGAA	GGCTGAAAAGACAATCAATT	ACT	ACAAAGGAAAGCAGTTGCTT	TCTA	129	132	-4	-1	-4	-1	-4	-1	grey		-1		-1		-1	3	4	1		DELINS	DELINS_<6
4	8.37468e-05	8.3817e-05	2	stn1∆	TGCTCATCAATCGTTCGGACTCGACGAATTTGGTCGTTCAGGCAAGGGGCCTGAAATTTACAAATTGTTCGATTTCACAGCGGACGGTGTTGCGTCAAGGGCTGAAAAGACAATCAATTACCAACAAAGGAAAGCAGTTGCTTTCTCCTATGGGAAGAGCTTTCTAAGTCTGAAGAAGTAAACAGTTCTTTGCTATTTCACACTTCCTGGTTGATGGTCACTTGCTGCCTGAA	CTGAAAAGACAATCAATTAC	T	ACAAAGGAAAGCAGTTGCTT	CA	131	132	-2	-1	-2	-1	-2	-1	grey		-1		-1		-1	1	2	1		DELINS	DELINS_<6
4	8.37468e-05	8.3817e-05	2	stn1∆	TGCTCATCAATCGTTCGGACTCGACGAATTTGGTCGTTCAGGCAAGGGGCCTGAAATTTACAAATTGTTCGATTTCACAGCGGACGGTGTTGCGTCAAGGGCTGAAAAGACAATCAATTACTAATAAAGGAAAGCAGTTGCTTTCTCCTATGGGAAGAGCTTTCTAAGTCTGAAGAAGTAAACAGTTCTTTGCTATTTCACACTTCCTGGTTGATGGTCACTTGCTGCCTGAA	GAAAAGACAATCAATTACTA	C	AAAGGAAAGCAGTTGCTTTC	AT	133	134	0	1	0	1	0	1	grey		-1		-1		-1	1	2	1		DELINS	DELINS_<6
3	6.28101e-05	6.28628e-05	2	stn1∆	TGCTCATCAATCGTTCGGACTCGACGAATTTGGTCGTTCAGGCAAGGGGCCTGAAATTTACAAATTGTTCGATTTCACAGCGGACGGTGTTGCGTCAAGGGCTGAAAAGACAATCAATTACTAACAAAGTAAAGCAGTTGCTTTCTCCTATGGGAAGAGCTTTCTAAGTCTGAAGAAGTAAACAGTTCTTTGCTATTTCACACTTCCTGGTTGATGGTCACTTGCTGCCTGAA	GAAAAGACAATCAATTACTA	CAAAGG	AAAGCAGTTGCTTTCTCCTA	ACAAAGT	133	139	0	6	0	6	0	6	grey		-1		-1		-1	6	7	1		DELINS	DELINS_FLANKINSERT
3	6.28101e-05	6.28628e-05	2	stn1∆	TGCTCATCAATCGTTCGGACTAACCCTGTGGTCACTTGCTGCCTGAA	GCTCATCAATCGTTCGGACT	CGACGAATTTGGTCGTTCAGGCAAGGGGCCTGAAATTTACAAATTGTTCGATTTCACAGCGGACGGTGTTGCGTCAAGGGCTGAAAAGACAATCAATTACTACAAAGGAAAGCAGTTGCTTTCTCCTATGGGAAGAGCTTTCTAAGTCTGAAGAAGTAAACAGTTCTTTGCTATTTCACACTTCCTGGTTGA	TGGTCACTTGCTGCCTGAA	AACCCTG	31	223	-102	90	-102	90	-102	90	grey		-1		-1		-1	192	7	1		DELINS	DELINS_UNKNOWN
3	6.28101e-05	6.28628e-05	2	stn1∆	TGCTCATCAATCGTTCGGACAATGGTCACTTGCTGCCTGAA	TGCTCATCAATCGTTCGGAC	TCGACGAATTTGGTCGTTCAGGCAAGGGGCCTGAAATTTACAAATTGTTCGATTTCACAGCGGACGGTGTTGCGTCAAGGGCTGAAAAGACAATCAATTACTACAAAGGAAAGCAGTTGCTTTCTCCTATGGGAAGAGCTTTCTAAGTCTGAAGAAGTAAACAGTTCTTTGCTATTTCACACTTCCTGGTTG	ATGGTCACTTGCTGCCTGAA	A	30	222	-103	89	-103	89	-103	89	grey		-1		-1		-1	192	1	1		DELINS	DELINS_<6
3	6.28101e-05	6.28628e-05	2	stn1∆	TGCTCATCAATCGTTCGGACTCGACGAATTTGGTCGTTCAGGCAAGGGGCCTGAAATTTACAAATTGTTCGATTTCACAGCGGACGGTGTTGCGTCAAGGGCTGAAAAGACAATCAATTACTAACGAAGGAAAGCAGTTGCTTTCTCCTATGGGAAGAGCTTTCTAAGTCTGAAGAAGTAAACAGTTCTTTGCTATTTCACACTTCCTGGTTGATGGTCACTTGCTGCCTGAA	GAAAAGACAATCAATTACTA	CA	AAGGAAAGCAGTTGCTTTCT	ACG	133	135	0	2	0	2	0	2	grey		-1		-1		-1	2	3	1		DELINS	DELINS_<6
3	6.28101e-05	6.28628e-05	2	stn1∆	TGCTCTCAATCGTTCGGACTCGACGAATTTGGTCGTTCAGGCAAGGGGCCTGAAATTTACAAATTGTTCGATTTCACAGCGGACGGTGTTGCGTCAAGGGCTGAAAAGACAATCAATTACTATCAGAGGAAAGCAGTTGCTTTCTCCTATGGGAAGAGCTTTCTAAGTCTGAAGAAGTAAACAGTTCTTTGCTATTTCACACTTCCTGGTTGATGGTCACTTGCTGCCTGAA	GAAAAGACAATCAATTACTA	CAA	AGGAAAGCAGTTGCTTTCTC	TCAG	133	136	0	3	0	3	0	3	grey		-1		-1		-1	3	4	1		DELINS	DELINS_<6
3	6.28101e-05	6.28628e-05	2	stn1∆	TGCTCATCAATCGTTCGGACTCGACGAATTTGGTCGTTCAGGCAAGGGGCCTGAAATTTACAAATTGTTCGATTTCACAGCGGACGGTGTTGCGTCAAGGGCTGAAAAGACAATCAATCACTAACAAAGGAAAGCAGTTGCTTTCTCCTATGGGAAGAGCTTTCTAAGTCTGAAGAAGTAAACAGTTCTTTGCTATTTCACACTTCCTGGTTGATGGTCACTTGCTGCCTGAA	GGGCTGAAAAGACAATCAAT	TACT	ACAAAGGAAAGCAGTTGCTT	CACTA	128	132	-5	-1	-5	-1	-5	-1	grey		-1		-1		-1	4	5	1		DELINS	DELINS_<6
3	6.28101e-05	6.28628e-05	2	stn1∆	TGCTCATCAATCGTTCGGACTCGACGAATTTGGTCGTTCAGGCAAGGGGCCTGAAATTTACAAATTGTTCGATTTCACAGCGGACGGTGTTGCGTCAAGGGCTGAAAAGACAATCAATTACTAACAAAGGTAAGCAGTTGCTTTCTCCTATGGGAAGAGCTTTCTAAGTCTGAAGAAGTAAACAGTTCTTTGCTATTTCACACTTCCTGGTTGATGGTCACTTGCTGCCTGAA	GAAAAGACAATCAATTACTA	CAAAGGA	AAGCAGTTGCTTTCTCCTAT	ACAAAGGT	133	140	0	7	0	7	0	7	grey		-1		-1		-1	7	8	1		DELINS	DELINS_FLANKINSERT
3	6.28101e-05	6.28628e-05	2	stn1∆	TGCTCATCAATCGTTCGGACTCGACGAATTTGGTCGTTCAGGCAAGGGGCCTGAAATTTACAAATTGTTCGATTTCACAGCGGACGGTGTTGCGTCAAGGGCTGAAAAGACAATCAATCACTAAAGGAAAGCAGTTGCTTTCTCCTATGGGAAGAGCTTTCTAAGTCTGAAGAAGTAAACAGTTCTTTGCTATTTCACACTTCCTGGTTGATGGTCACTTGCTGCCTGAA	GGGCTGAAAAGACAATCAAT	TACTAC	AAAGGAAAGCAGTTGCTTTC	CACT	128	134	-5	1	-5	1	-5	1	grey		-1		-1		-1	6	4	1		DELINS	DELINS_<6
2	4.18734e-05	4.19085e-05	2	stn1∆	TGCTCATCAATCGTTCGGACTAACTGTGGGTCACTTGCTGCCTGAA	GCTCATCAATCGTTCGGACT	CGACGAATTTGGTCGTTCAGGCAAGGGGCCTGAAATTTACAAATTGTTCGATTTCACAGCGGACGGTGTTGCGTCAAGGGCTGAAAAGACAATCAATTACTACAAAGGAAAGCAGTTGCTTTCTCCTATGGGAAGAGCTTTCTAAGTCTGAAGAAGTAAACAGTTCTTTGCTATTTCACACTTCCTGGTTGAT	GGTCACTTGCTGCCTGAA	AACTGTG	31	224	-102	91	-102	91	-102	91	grey		-1		-1		-1	193	7	0		DELINS	DELINS_FLANKINSERT_RC
2	4.18734e-05	4.19085e-05	2	stn1∆	TGCTCATCAATCGTTCGGACTCGACGAATTTGGTCGTTCAGGCAAGGGGCCTGAAATTTACAAATTGTTCGATTTCACAGCGGACGGTGTTGCGTCAAGGGCTGAAAAGACAATCAATTATTAACAAAGGAAAGCAGTTGCTTTCTCCTATGGGAAGAGCTTTCTAAGTCTGAAGAAGTAAACAGTTCTTTGCTATTTCACACTTCCTGGTTGATGGTCACTTGCTGCCTGAA	GCTGAAAAGACAATCAATTA	CT	ACAAAGGAAAGCAGTTGCTT	TTA	130	132	-3	-1	-3	-1	-3	-1	grey		-1		-1		-1	2	3	1		DELINS	DELINS_<6
2	4.18734e-05	4.19085e-05	2	stn1∆	TGCTCATCAATCGTTCGGACTCGACGAATTTGGTCGTTCAGGCAAGGGGCCTGAAATTTACAAATTGTTCGATTTCACAGCGGACGGTGTTGCGTCAAGGGCTGAAAAGACAATCGATTACTAAAGGAAAGCAGTTGCTTTCTCCTATGGGAAGAGCTTTCTAAGTCTGAAGAAGTAAACAGTTCTTTGCTATTTCACACTTCCTGGTTGATGGTCACTTGCTGCCTGAA	CAAGGGCTGAAAAGACAATC	AATTACTAC	AAAGGAAAGCAGTTGCTTTC	GATTACT	125	134	-8	1	-8	1	-8	1	grey		-1		-1		-1	9	7	1		DELINS	DELINS_FLANKINSERT
2	4.18734e-05	4.19085e-05	2	stn1∆	TGCTCATCAATCGTTCGGACTCGACGAATTTGGTCGTTCAGGCAAGGGGCCTGAAATTTACAAATTGTTCGATTTCACAGCGGACGGTGTTGCGTCAAGGGCTGAAAAGACAATCAATACTAACAAAGGAAAGCAGTTGCTTTCTCCTATGGGAAGAGCTTTCTAAGTCTGAAGAAGTAAACAGTTCTTTGCTATTTCACACTTCCTGGTTGATGGTCACTTGCTGCCTGAA	GGGCTGAAAAGACAATCAAT	TACT	ACAAAGGAAAGCAGTTGCTT	ACTA	128	132	-5	-1	-5	-1	-5	-1	grey		-1		-1		-1	4	4	0		DELINS	DELINS_<6
2	4.18734e-05	4.19085e-05	2	stn1∆	TGCTCATCAATCGTTCGGACTCGACGAATTTGGTCGTTCAGGCAAGGGGCCTGAAATTTACAAATTGTTCGATTTCACAGCGGACGGTGTTGCGTCAAGGGCTGAAAAGACAATCATTTACTACCAAAGGAAAGCAGTTGCTTTCTCCTATGGGAAGAGCTTTCTAAGTCTGAAGAAGTAAACAGTTCTTTGCTATTTCACACTTCCTGGTTGATGGTCACTTGCTGCCTGAA	AAGGGCTGAAAAGACAATCA	ATTACTA	CAAAGGAAAGCAGTTGCTTT	TTTACTAC	126	133	-7	0	-7	0	-7	0	grey		-1		-1		-1	7	8	1		DELINS	DELINS_FLANKINSERT
2	4.18734e-05	4.19085e-05	2	stn1∆	TGCTCATCAATCGTTCGGACTAACCTGGTCACTTGCTGCCTGAA	GCTCATCAATCGTTCGGACT	CGACGAATTTGGTCGTTCAGGCAAGGGGCCTGAAATTTACAAATTGTTCGATTTCACAGCGGACGGTGTTGCGTCAAGGGCTGAAAAGACAATCAATTACTACAAAGGAAAGCAGTTGCTTTCTCCTATGGGAAGAGCTTTCTAAGTCTGAAGAAGTAAACAGTTCTTTGCTATTTCACACTTCCTGGTTGA	TGGTCACTTGCTGCCTGAA	AACC	31	223	-102	90	-102	90	-102	90	grey		-1		-1		-1	192	4	1		DELINS	DELINS_<6
2	4.18734e-05	4.19085e-05	2	stn1∆	TGCTCATCAATCGTTCGGACTCGACGAATTTGGTCGTTCAGGCAAGGGGCCTGAAATTTACAAATTGTTCGATTTCACAGCGGACGGTGTTGCGTCAAGGGCTGAAAAGACAATCAATTACTAACAAGGAAAGCAGTTGCTTTCTCCTATGGGAAGAGCTTTCTAAGTCTGAAGAAGTAAACAGTTCTTTGCTATTTCACACTTCCTGGTTGATGGTCACTTGCTGCCTGAA	GAAAAGACAATCAATTACTA	CA	AAGGAAAGCAGTTGCTTTCT	AC	133	135	0	2	0	2	0	2	grey		-1		-1		-1	2	2	0		DELINS	DELINS_<6
2	4.18734e-05	4.19085e-05	2	stn1∆	TGCTCATCAATCGTTCGGACTCGACGAATTTGGTCGTTCAGGCAAGGGGCCTGAAATTTACAAATTGTTCGATTTCACAGCGGACGGTGTTGCGTCAAGGGCTGAAAAGACAATCATTTACTACCCAAAGGAAAGCAGTTGCTTTCTCCTATGGGAAGAGCTTTCTAAGTCTGAAGAAGTAAACAGTTCTTTGCTATTTCACACTTCCTGGTTGATGGTCACTTGCTGCCTGAA	AAGGGCTGAAAAGACAATCA	ATTACTA	CAAAGGAAAGCAGTTGCTTT	TTTACTACC	126	133	-7	0	-7	0	-7	0	grey		-1		-1		-1	7	9	2		DELINS	DELINS_FLANKINSERT
2	4.18734e-05	4.19085e-05	2	stn1∆	TGCTCATCAATCGTTCGGACTCGACGAATTTGGTCGTTCAGGCAAGGGGCCTGAAATTTACAAATTGTTCGATTTCACAGCGGACGGTGTTGCGTCAAGGGCTGAAAAGACAATCGATTACTAAAAGGAAAGCAGTTGCTTTCTCCTATGGGAAGAGCTTTCTAAGTCTGAAGAAGTAAACAGTTCTTTGCTATTTCACACTTCCTGGTTGATGGTCACTTGCTGCCTGAA	CAAGGGCTGAAAAGACAATC	AATTACTAC	AAAGGAAAGCAGTTGCTTTC	GATTACTA	125	134	-8	1	-8	1	-8	1	grey		-1		-1		-1	9	8	2		DELINS	DELINS_FLANKINSERT
2	4.18734e-05	4.19085e-05	2	stn1∆	TGCTCATCAATCGTTCGGACTCGACGAATTTGGTCGTTCAGGCAAGGGGCCTGAAATTTACAAATTGTTCGATTTCACAGCGGACGGTGTTGCGTCAAGGGCTGAAAAGACAATCAATAACTAAAAGGAAAGCAGTTGCTTTCTCCTATGGGAAGAGCTTTCTAAGTCTGAAGAAGTAAACAGTTCTTTGCTATTTCACACTTCCTGGTTGATGGTCACTTGCTGCCTGAA	GGGCTGAAAAGACAATCAAT	TACTAC	AAAGGAAAGCAGTTGCTTTC	AACTA	128	134	-5	1	-5	1	-5	1	grey		-1		-1		-1	6	5	2		DELINS	DELINS_<6
18846	0.394573	0.394904	2	stn1∆	TGCTCATCAATCGTTCGGACTCGACGAATTTGGTCGTTCAGGCAAGGGGCCTGAAATTTACAAATTGTTCGATTTCACAGCGGACGGTGTTGCGTCAAGGGCTGAAAAGACAATCAATTACTAACAAAGGAAAGCAGTTGCTTTCTCCTATGGGAAGAGCTTTCTAAGTCTGAAGAAGTAAACAGTTCTTTGCTATTTCACACTTCCTGGTTGATGGTCACTTGCTGCCTGAAA	GAAAAGACAATCAATTACTA		CAAAGGAAAGCAGTTGCTTT	A	133	133	0	0	0	0	0	0	grey		-1		-1		-1	0	1	1		INSERTION	INSERTIONsmallTDleft_A
4333	0.0907188	0.0907948	2	stn1∆	TGCTCATCAATCGTTCGGACTCGACGAATTTGGTCGTTCAGGCAAGGGGCCTGAAATTTACAAATTGTTCGATTTCACAGCGGACGGTGTTGCGTCAAGGGCTGAAAAGACAATCAATTACTACCAAAGGAAAGCAGTTGCTTTCTCCTATGGGAAGAGCTTTCTAAGTCTGAAGAAGTAAACAGTTCTTTGCTATTTCACACTTCCTGGTTGATGGTCACTTGCTGCCTGAA	AAAAGACAATCAATTACTAC		AAAGGAAAGCAGTTGCTTTC	C	134	134	1	1	1	1	1	1	grey		-1		-1		-1	0	1	1		INSERTION	INSERTIONsmallTDleft_C
3244	0.0679187	0.0679756	2	stn1∆	TGCTCATCAATCGTTCGGACTCGACGAATTTGGTCGTTCAGGCAAGGGGCCTGAAATTTACAAATTGTTCGATTTCACAGCGGACGGTGTTGCGTCAAGGGCTGAAAAGACAATCAATTACTACCCAAAGGAAAGCAGTTGCTTTCTCCTATGGGAAGAGCTTTCTAAGTCTGAAGAAGTAAACAGTTCTTTGCTATTTCACACTTCCTGGTTGATGGTCACTTGCTGCCTGAA	AAAAGACAATCAATTACTAC		AAAGGAAAGCAGTTGCTTTC	CC	134	134	1	1	1	1	1	1	grey		-1		-1		-1	0	2	2		INSERTION	INSERTION_<6
1339	0.0280343	0.0280577	2	stn1∆	TGCTCATCAATCGTTCGGACTCGACGAATTTGGTCGTTCAGGCAAGGGGCCTGAAATTTACAAATTGTTCGATTTCACAGCGGACGGTGTTGCGTCAAGGGCTGAAAAGACAATCAATTACTAAACAAAGGAAAGCAGTTGCTTTCTCCTATGGGAAGAGCTTTCTAAGTCTGAAGAAGTAAACAGTTCTTTGCTATTTCACACTTCCTGGTTGATGGTCACTTGCTGCCTGAA	GAAAAGACAATCAATTACTA		CAAAGGAAAGCAGTTGCTTT	AA	133	133	0	0	0	0	0	0	grey		-1		-1		-1	0	2	2		INSERTION	INSERTION_<6
612	0.0128133	0.012824	2	stn1∆	TGCTCATCAATCGTTCGGACTCGACGAATTTGGTCGTTCAGGCAAGGGGCCTGAAATTTACAAATTGTTCGATTTCACAGCGGACGGTGTTGCGTCAAGGGCTGAAAAGACAATCAATTACTATCAAAGGAAAGCAGTTGCTTTCTCCTATGGGAAGAGCTTTCTAAGTCTGAAGAAGTAAACAGTTCTTTGCTATTTCACACTTCCTGGTTGATGGTCACTTGCTGCCTGAA	GAAAAGACAATCAATTACTA		CAAAGGAAAGCAGTTGCTTT	T	133	133	0	0	0	0	0	0	grey		-1		-1		-1	0	1	1		INSERTION	INSERTION_<6
459	0.00960995	0.009618	2	stn1∆	TGCTCATCAATCGTTCGGACTCGACGAATTTGGTCGTTCAGGCAAGGGGCCTGAAATTTACAAATTGTTCGATTTCACAGCGGACGGTGTTGCGTCAAGGGCTGAAAAGACAATCAATTACTATACAAAGGAAAGCAGTTGCTTTCTCCTATGGGAAGAGCTTTCTAAGTCTGAAGAAGTAAACAGTTCTTTGCTATTTCACACTTCCTGGTTGATGGTCACTTGCTGCCTGAA	GAAAAGACAATCAATTACTA		CAAAGGAAAGCAGTTGCTTT	TA	133	133	0	0	0	0	0	0	grey		-1		-1		-1	0	2	2		INSERTION	INSERTIONsmallTDleft_TA
353	0.00739066	0.00739685	2	stn1∆	TGCTCATCAATCGTTCGGACTCGACGAATTTGGTCGTTCAGGCAAGGGGCCTGAAATTTACAAATTGTTCGATTTCACAGCGGACGGTGTTGCGTCAAGGGCTGAAAAGACAATCAATTACTAGCAAAGGAAAGCAGTTGCTTTCTCCTATGGGAAGAGCTTTCTAAGTCTGAAGAAGTAAACAGTTCTTTGCTATTTCACACTTCCTGGTTGATGGTCACTTGCTGCCTGAA	GAAAAGACAATCAATTACTA		CAAAGGAAAGCAGTTGCTTT	G	133	133	0	0	0	0	0	0	grey		-1		-1		-1	0	1	1		INSERTION	INSERTION_<6
229	0.00479451	0.00479852	2	stn1∆	TGCTCATCAATCGTTCGGACTCGACGAATTTGGTCGTTCAGGCAAGGGGCCTGAAATTTACAAATTGTTCGATTTCACAGCGGACGGTGTTGCGTCAAGGGCTGAAAAGACAATCAATTACTACGCAAAGGAAAGCAGTTGCTTTCTCCTATGGGAAGAGCTTTCTAAGTCTGAAGAAGTAAACAGTTCTTTGCTATTTCACACTTCCTGGTTGATGGTCACTTGCTGCCTGAA	AAAAGACAATCAATTACTAC		AAAGGAAAGCAGTTGCTTTC	GC	134	134	1	1	1	1	1	1	grey		-1		-1		-1	0	2	2		INSERTION	INSERTION_<6
211	0.00441765	0.00442135	2	stn1∆	TGCTCATCAATCGTTCGGACTCGACGAATTTGGTCGTTCAGGCAAGGGGCCTGAAATTTACAAATTGTTCGATTTCACAGCGGACGGTGTTGCGTCAAGGGCTGAAAAGACAATCAATTACTACACAAAGGAAAGCAGTTGCTTTCTCCTATGGGAAGAGCTTTCTAAGTCTGAAGAAGTAAACAGTTCTTTGCTATTTCACACTTCCTGGTTGATGGTCACTTGCTGCCTGAA	AAAGACAATCAATTACTACA		AAGGAAAGCAGTTGCTTTCT	CA	135	135	2	2	2	2	2	2	grey		-1		-1		-1	0	2	2		INSERTION	INSERTIONsmallTDleft_CA
206	0.00431296	0.00431658	2	stn1∆	TGCTCATCAATCGTTCGGACTCGACGAATTTGGTCGTTCAGGCAAGGGGCCTGAAATTTACAAATTGTTCGATTTCACAGCGGACGGTGTTGCGTCAAGGGCTGAAAAGACAATCAATTACTACCCCAAAGGAAAGCAGTTGCTTTCTCCTATGGGAAGAGCTTTCTAAGTCTGAAGAAGTAAACAGTTCTTTGCTATTTCACACTTCCTGGTTGATGGTCACTTGCTGCCTGAA	AAAAGACAATCAATTACTAC		AAAGGAAAGCAGTTGCTTTC	CCC	134	134	1	1	1	1	1	1	grey		-1		-1		-1	0	3	0		INSERTION	INSERTION_<6
193	0.00404078	0.00404417	2	stn1∆	TGCTCATCAATCGTTCGGACTCGACGAATTTGGTCGTTCAGGCAAGGGGCCTGAAATTTACAAATTGTTCGATTTCACAGCGGACGGTGTTGCGTCAAGGGCTGAAAAGACAATCAATTACTAAGCAAAGGAAAGCAGTTGCTTTCTCCTATGGGAAGAGCTTTCTAAGTCTGAAGAAGTAAACAGTTCTTTGCTATTTCACACTTCCTGGTTGATGGTCACTTGCTGCCTGAA	GAAAAGACAATCAATTACTA		CAAAGGAAAGCAGTTGCTTT	AG	133	133	0	0	0	0	0	0	grey		-1		-1		-1	0	2	2		INSERTION	INSERTION_<6
148	0.00309863	0.00310123	2	stn1∆	TGCTCATCAATCGTTCGGACTCGACGAATTTGGTCGTTCAGGCAAGGGGCCTGAAATTTACAAATTGTTCGATTTCACAGCGGACGGTGTTGCGTCAAGGGCTGAAAAGACAATCAATTACTATTTCAAAGGAAAGCAGTTGCTTTCTCCTATGGGAAGAGCTTTCTAAGTCTGAAGAAGTAAACAGTTCTTTGCTATTTCACACTTCCTGGTTGATGGTCACTTGCTGCCTGAA	GAAAAGACAATCAATTACTA		CAAAGGAAAGCAGTTGCTTT	TTT	133	133	0	0	0	0	0	0	grey		-1		-1		-1	0	3	0		INSERTION	INSERTION_<6
121	0.00253334	0.00253547	2	stn1∆	TGCTCATCAATCGTTCGGACTCGACGAATTTGGTCGTTCAGGCAAGGGGCCTGAAATTTACAAATTGTTCGATTTCACAGCGGACGGTGTTGCGTCAAGGGCTGAAAAGACAATCAATTACTATTCAAAGGAAAGCAGTTGCTTTCTCCTATGGGAAGAGCTTTCTAAGTCTGAAGAAGTAAACAGTTCTTTGCTATTTCACACTTCCTGGTTGATGGTCACTTGCTGCCTGAA	GAAAAGACAATCAATTACTA		CAAAGGAAAGCAGTTGCTTT	TT	133	133	0	0	0	0	0	0	grey		-1		-1		-1	0	2	2		INSERTION	INSERTION_<6
117	0.00244959	0.00245165	2	stn1∆	TGCTCATCAATCGTTCGGACTCGACGAATTTGGTCGTTCAGGCAAGGGGCCTGAAATTTACAAATTGTTCGATTTCACAGCGGACGGTGTTGCGTCAAGGGCTGAAAAGACAATCAATTACTAGGACAAAGGAAAGCAGTTGCTTTCTCCTATGGGAAGAGCTTTCTAAGTCTGAAGAAGTAAACAGTTCTTTGCTATTTCACACTTCCTGGTTGATGGTCACTTGCTGCCTGAA	GAAAAGACAATCAATTACTA		CAAAGGAAAGCAGTTGCTTT	GGA	133	133	0	0	0	0	0	0	grey		-1		-1		-1	0	3	0		INSERTION	INSERTION_<6
86	0.00180056	0.00180207	2	stn1∆	TGCTCATCAATCGTTCGGACTCGACGAATTTGGTCGTTCAGGCAAGGGGCCTGAAATTTACAAATTGTTCGATTTCACAGCGGACGGTGTTGCGTCAAGGGCTGAAAAGACAATCAATTACTATGTCAAAGGAAAGCAGTTGCTTTCTCCTATGGGAAGAGCTTTCTAAGTCTGAAGAAGTAAACAGTTCTTTGCTATTTCACACTTCCTGGTTGATGGTCACTTGCTGCCTGAA	GAAAAGACAATCAATTACTA		CAAAGGAAAGCAGTTGCTTT	TGT	133	133	0	0	0	0	0	0	grey		-1		-1		-1	0	3	0		INSERTION	INSERTION_<6
78	0.00163306	0.00163443	2	stn1∆	TGCTCATCAATCGTTCGGACTCGACGAATTTGGTCGTTCAGGCAAGGGGCCTGAAATTTACAAATTGTTCGATTTCACAGCGGACGGTGTTGCGTCAAGGGCTGAAAAGACAATCAATTACTATTTTCAAAGGAAAGCAGTTGCTTTCTCCTATGGGAAGAGCTTTCTAAGTCTGAAGAAGTAAACAGTTCTTTGCTATTTCACACTTCCTGGTTGATGGTCACTTGCTGCCTGAA	GAAAAGACAATCAATTACTA		CAAAGGAAAGCAGTTGCTTT	TTTT	133	133	0	0	0	0	0	0	grey		-1		-1		-1	0	4	1		INSERTION	INSERTION_<6
63	0.00131901	0.00132012	2	stn1∆	TGCTCATCAATCGTTCGGACTCGACGAATTTGGTCGTTCAGGCAAGGGGCCTGAAATTTACAAATTGTTCGATTTCACAGCGGACGGTGTTGCGTCAAGGGCTGAAAAGACAATCAATTACTAAAAACAAAGGAAAGCAGTTGCTTTCTCCTATGGGAAGAGCTTTCTAAGTCTGAAGAAGTAAACAGTTCTTTGCTATTTCACACTTCCTGGTTGATGGTCACTTGCTGCCTGAA	GAAAAGACAATCAATTACTA		CAAAGGAAAGCAGTTGCTTT	AAAA	133	133	0	0	0	0	0	0	grey		-1		-1		-1	0	4	1		INSERTION	INSERTION_<6
2	4.18734e-05	4.19085e-05	2	stn1∆	TGCTCATCAATCGTTCGGACTCGACGAATTTGGTCGTTCAGGCAAGGGGCCTGAAATTTACAAATTGTTCGATTTCACAGCGGACGGTGTTGCGTCAAGGGCTGAAAAGACAATCAATTACTAACCAAAGGAAAGCAGTTGCTTTCTCCTATGGGAAGAGCTTTCTAAGTCTGAAGAAGTAAACAGTTCTTTGCTATTTCACACTTCCTGGTTGATGGTCACTTGCTGCCTGAA	GAAAAGACAATCAATTACTA		CAAAGGAAAGCAGTTGCTTT	AC	133	133	0	0	0	0	0	0	grey		-1		-1		-1	0	2	2		INSERTION	INSERTION_<6
2	4.18734e-05	4.19085e-05	2	stn1∆	TGCTCATCAATCGTTCGGACTCGACGAATTTGGTCGTTCAGGCAAGGGGCCTGAAATTTACAAATTGTTCGATTTCACAGCGGACGGTGTTGCGTCAAGGGCTGAAAAGACAATCAATTACTGACAAAGGAAAGCAGTTGCTTTCTCCTATGGGAAGAGCTTTCTAAGTCTGAAGAAGTAAACAGTTCTTTGCTATTTCACACTTCCTGGTTGATGGTCACTTGCTGCCTGAA	TGAAAAGACAATCAATTACT		ACAAAGGAAAGCAGTTGCTT	G	132	132	-1	-1	-1	-1	-1	-1	grey		-1		-1		-1	0	1	1		INSERTION	INSERTION_<6
2	4.18734e-05	4.19085e-05	2	stn1∆	TGCTCATCAATCGTTCGGACTCGACGAATTTGGTCGTTCAGGCAAGGGGCCTGAAATTTACAAATTGTTCGATTTCACAGCGGACGGTGTTGCGTCAAGGGCTGAAAAGACAATCAATTACTATGACAAAGGAAAGCAGTTGCTTTCTCCTATGGGAAGAGCTTTCTAAGTCTGAAGAAGTAAACAGTTCTTTGCTATTTCACACTTCCTGGTTGATGGTCACTTGCTGCCTGAA	GAAAAGACAATCAATTACTA		CAAAGGAAAGCAGTTGCTTT	TGA	133	133	0	0	0	0	0	0	grey		-1		-1		-1	0	3	0		INSERTION	INSERTION_<6
312	0.00653225	0.00653773	2	stn1∆	TGCTCATCAATCGTTCGGACTCGACGAATTTGGTCGTTCAGGCAAGGGGCCTGAAATTTACAAATTGTTCGATTTCACAGCGGACGGTGTTGCGTCAAGGGCTGAAAAGACAATCAATTACTTCAAAGGAAAGCAGTTGCTTTCTCCTATGGGAAGAGCTTTCTAAGTCTGAAGAAGTAAACAGTTCTTTGCTATTTCACACTTCCTGGTTGATGGTCACTTGCTGCCTGAA	TGAAAAGACAATCAATTACT	A	CAAAGGAAAGCAGTTGCTTT	T	132	133	-1	0	-1	0	-1	0	grey		-1		-1		-1	1	1	0	AT->TA	SNV	SNV
80	0.00167494	0.00167634	2	stn1∆	TGCTCATCAATCGTTCGGACTCGACGAATTTGGTCGTTCAGGCAAGGGGCCTGAAATTTACAAATTGTTCGATTTCACAGCGGACGGTGTTGCGTCAAGGGCTGAAAAGACAATCAATTCCTACAAAGGAAAGCAGTTGCTTTCTCCTATGGGAAGAGCTTTCTAAGTCTGAAGAAGTAAACAGTTCTTTGCTATTTCACACTTCCTGGTTGATGGTCACTTGCTGCCTGAA	GGCTGAAAAGACAATCAATT	A	CTACAAAGGAAAGCAGTTGC	C	129	130	-4	-3	-4	-3	-4	-3	grey		-1		-1		-1	1	1	0	AT->CG	SNV	SNV
37	0.000774658	0.000775308	2	stn1∆	TGCTCATCAATCGTTCGGACTCGACGAATTTGGTCGTTCAGGCAAGGGGCCTGAAATTTACAAATTGTTCGATTTCACAGCGGACGGTGTTGCGTCAAGGGCTGAAAAGACAATCAATTACTAAAAAGGAAAGCAGTTGCTTTCTCCTATGGGAAGAGCTTTCTAAGTCTGAAGAAGTAAACAGTTCTTTGCTATTTCACACTTCCTGGTTGATGGTCACTTGCTGCCTGAA	GAAAAGACAATCAATTACTA	C	AAAGGAAAGCAGTTGCTTTC	A	133	134	0	1	0	1	0	1	grey		-1		-1		-1	1	1	0	GC->TA	SNV	SNV
7	0.000146557	0.00014668	2	stn1∆	TGCTCATCAATCGTTCGGACTCGACGAATTTGGTCGTTCAGGCAAGGGGCCTGAAATTTACAAATTGTTCGATTTCACAGCGGACGGTGTTGCGTCAAGGGCTGAAAAGACAATCAATTACTCCAAAGGAAAGCAGTTGCTTTCTCCTATGGGAAGAGCTTTCTAAGTCTGAAGAAGTAAACAGTTCTTTGCTATTTCACACTTCCTGGTTGATGGTCACTTGCTGCCTGAA	TGAAAAGACAATCAATTACT	A	CAAAGGAAAGCAGTTGCTTT	C	132	133	-1	0	-1	0	-1	0	grey		-1		-1		-1	1	1	0	AT->CG	SNV	SNV
4	8.37468e-05	8.3817e-05	2	stn1∆	TGCTCATCAATCGTTCGGACTCGACGAATTTGGTCGTTCAGGCAAGGGGCCTGAAATTTACAAATTGTTCGATTTCACAGCGGACGGTGTTGCGTCAAGGGCTGAAAAGACAACCAATTACTAACAAAGGAAAGCAGTTGCTTTCTCCTATGGGAAGAGCTTTCTAAGTCTGAAGAAGTAAACAGTTCTTTGCTATTTCACACTTCCTGGTTGATGGTCACTTGCTGCCTGAA	GTCAAGGGCTGAAAAGACAA	TCAATTACT	ACAAAGGAAAGCAGTTGCTT	CCAATTACTA	123	132	-10	-1	-10	-1	-10	-1	grey		-1		-1		-1	9	10	1		TINS	TINS
3	6.28101e-05	6.28628e-05	2	stn1∆	TGCTCATCAATCGTTCGGACTCGACGAATTTGGTCGTTCAGGCAAGGGGCCTGAAATTTACAAATTGTTCGATTTCACAGCGGACGGTGTTGCGTCAAGGGCTGAAAAGACAATCAATTACTAACAAAGGAAGGCAGTTGCTTTCTCCTATGGGAAGAGCTTTCTAAGTCTGAAGAAGTAAACAGTTCTTTGCTATTTCACACTTCCTGGTTGATGGTCACTTGCTGCCTGAA	GAAAAGACAATCAATTACTA	CAAAGGAAA	GCAGTTGCTTTCTCCTATGG	ACAAAGGAAG	133	142	0	9	0	9	0	9	grey		-1		-1		-1	9	10	1		TINS	TINS
3	6.28101e-05	6.28628e-05	2	stn1∆	TGCTCATCAATCGTTCGGACTCGACGAATTTGGTCGTTCAGGCAAGGGGCCTGAAATTTACAAATTGTTCGATTTCACAGCGGACGGTGTTGCGTCAAGGGCTGAAAAGACAAACAATTACTAACAAAGGAAAGCAGTTGCTTTCTCCTATGGGAAGAGCTTTCTAAGTCTGAAGAAGTAAACAGTTCTTTGCTATTTCACACTTCCTGGTTGATGGTCACTTGCTGCCTGAA	GTCAAGGGCTGAAAAGACAA	TCAATTACT	ACAAAGGAAAGCAGTTGCTT	ACAATTACTA	123	132	-10	-1	-10	-1	-10	-1	grey		-1		-1		-1	9	10	1		TINS	TINS
3	6.28101e-05	6.28628e-05	2	stn1∆	TGCTCATCAATCGTTCGGACTCGACGAATTTGGTCGTTCAGGCAAGGGGCCTGAAATTTACAAATTGTTCGATTTCACAGCGGACGGTGTTGCGTCAAGGGCTGAAAAGACAATCAATTACTAACAAAGGATAGCAGTTGCTTTCTCCTATGGGAAGAGCTTTCTAAGTCTGAAGAAGTAAACAGTTCTTTGCTATTTCACACTTCCTGGTTGATGGTCACTTGCTGCCTGAA	GAAAAGACAATCAATTACTA	CAAAGGAA	AGCAGTTGCTTTCTCCTATG	ACAAAGGAT	133	141	0	8	0	8	0	8	grey		-1		-1		-1	8	9	1		TINS	TINS
2	4.18734e-05	4.19085e-05	2	stn1∆	TGCTCATCAATCGTTCGGACTCGACGAATTTGGTCGTTCAGGCAAGGGGCCTGAAATTTACAAATTGTTCGATTTCACAGCGGACGGTGTTGCGTCAAGGGCTGAAAAGACAATCAAGGAAAGCACTTGCTTTCTCCTATGGGAAGAGCTTTCTAAGTCTGAAGAAGTAAACAGTTCTTTGCTATTTCACACTTCCTGGTTGATGGTCACTTGCTGCCTGAA	AGGGCTGAAAAGACAATCAA	TTACTACAAAGGAAAGCAG	TTGCTTTCTCCTATGGGAAG	GGAAAGCAC	127	146	-6	13	-6	13	-6	13	grey		-1		-1		-1	19	9	2		TINS	TINS
2	4.18734e-05	4.19085e-05	2	stn1∆	TGCTCATCAATCGTTCGGACTCGACGAATTTGGTCGTTCAGGCAAGGGGCCTGAAATTTACAAATTGTTCGATTTCACAGCGGACGGTGTTGCGTCAAGGGCTGAAAAGACAATCAATTACTACCAAAGGAAAGTAGTTGCTTTCTCCTATGGGAAGAGCTTTCTAAGTCTGAAGAAGTAAACAGTTCTTTGCTATTTCACACTTCCTGGTTGATGGTCACTTGCTGCCTGAA	AAAAGACAATCAATTACTAC	AAAGGAAAGC	AGTTGCTTTCTCCTATGGGA	CAAAGGAAAGT	134	144	1	11	1	11	1	11	grey		-1		-1		-1	10	11	1		TINS	TINS
2	4.18734e-05	4.19085e-05	2	stn1∆	TGCTCATCAATCGTTCGGACTCGACGAATTTGGTCGTTCAGGCAAGGGGCCTGAAATTTACAAATTGTTCGATTTCACAGCGGACGGTGTTGCGTCAAGGGCTGAAAAGACAATCAATTACTACCCAAAGGAAAGCTGTTGCTTTCTCCTATGGGAAGAGCTTTCTAAGTCTGAAGAAGTAAACAGTTCTTTGCTATTTCACACTTCCTGGTTGATGGTCACTTGCTGCCTGAA	AAAAGACAATCAATTACTAC	AAAGGAAAGCA	GTTGCTTTCTCCTATGGGAA	CCAAAGGAAAGCT	134	145	1	12	1	12	1	12	grey		-1		-1		-1	11	13	2		TINS	TINS
2	4.18734e-05	4.19085e-05	2	stn1∆	TGCTCATCAATCGTTCGGACTCGACGAATTTGGTCGTTCAGGCAAGGGGCCTGAAATTTACAAATTGTTCGATTTCACAGCGGACGGTGTTGCGTCAAGGGCTGAAAAGACAATCAATTACAAAGGAAAGCGGTTGCTTTCTCCTATGGGAAGAGCTTTCTAAGTCTGAAGAAGTAAACAGTTCTTTGCTATTTCACACTTCCTGGTTGATGGTCACTTGCTGCCTGAA	CTGAAAAGACAATCAATTAC	TACAAAGGAAAGCA	GTTGCTTTCTCCTATGGGAA	AAAGGAAAGCG	131	145	-2	12	-2	12	-2	12	grey		-1		-1		-1	14	11	0		TINS	TINS
2	4.18734e-05	4.19085e-05	2	stn1∆	TGCTCATCAATCGTTCGGACTCGACGAATTTGGTCGTTCAGGCAAGGGGCCTGAAATTTACAAATTGTTCGATTTCACAGCGGACGGTGTTGCGTCAAGGGCTGAAAAGACAACCAATTACTACCCAAAGGAAAGCAGTTGCTTTCTCCTATGGGAAGAGCTTTCTAAGTCTGAAGAAGTAAACAGTTCTTTGCTATTTCACACTTCCTGGTTGATGGTCACTTGCTGCCTGAA	GTCAAGGGCTGAAAAGACAA	TCAATTACTA	CAAAGGAAAGCAGTTGCTTT	CCAATTACTACC	123	133	-10	0	-10	0	-10	0	grey		-1		-1		-1	10	12	2		TINS	TINS
2	4.18734e-05	4.19085e-05	2	stn1∆	TGCTCATCAATCGTTCGGACTCGACGAATTTGGTCGTTCAGGCAAGGGGCCTGAAATTTACAAATTGTTCGATTTCACAGCGGACGGTGTTGCGTCAAGGGCTGAAAAGACGATCAATTACTAACAAAGGAAAGCAGTTGCTTTCTCCTATGGGAAGAGCTTTCTAAGTCTGAAGAAGTAAACAGTTCTTTGCTATTTCACACTTCCTGGTTGATGGTCACTTGCTGCCTGAA	GCGTCAAGGGCTGAAAAGAC	AATCAATTACT	ACAAAGGAAAGCAGTTGCTT	GATCAATTACTA	121	132	-12	-1	-12	-1	-12	-1	grey		-1		-1		-1	11	12	1		TINS	TINS
2	4.18734e-05	4.19085e-05	2	stn1∆	TGCTCATCAATCGTTCGGACTCGACGAATTTGGTCGTTCAGGCAAGGGGCCTGAAATTTACAAATTGTTCGATTTCACAGCGGACGGTGTTGCGTCAAGGGCTGAAAAGACAATAAATTACTAAAGGAAAGCAGTTGCTTTCTCCTATGGGAAGAGCTTTCTAAGTCTGAAGAAGTAAACAGTTCTTTGCTATTTCACACTTCCTGGTTGATGGTCACTTGCTGCCTGAA	TCAAGGGCTGAAAAGACAAT	CAATTACTAC	AAAGGAAAGCAGTTGCTTTC	AAATTACT	124	134	-9	1	-9	1	-9	1	grey		-1		-1		-1	10	8	1		TINS	TINS
2	4.18734e-05	4.19085e-05	2	stn1∆	TGCTCATCAATCGTTCGGACTCGACGAATTTGGTCGTTCAGGCAAGGGGCCTGAAATTTACAAATTGTTCGATTTCACAGCGGACGGTGTTGCGTCAAGGGCTGAAAAGACAATCAATTACTAACAAAGGGAAGCAGTTGCTTTCTCCTATGGGAAGAGCTTTCTAAGTCTGAAGAAGTAAACAGTTCTTTGCTATTTCACACTTCCTGGTTGATGGTCACTTGCTGCCTGAA	GAAAAGACAATCAATTACTA	CAAAGGA	AAGCAGTTGCTTTCTCCTAT	ACAAAGGG	133	140	0	7	0	7	0	7	grey		-1		-1		-1	7	8	1		TINS	TINS
2	4.18734e-05	4.19085e-05	2	stn1∆	TGCTCATCAATCGTTCGGACTCGACGAATTTGGTCGTTCAGGCAAGGGGCCTGAAATTTACAAATTGTTCGATTTCACAGCGGACGGTGTTGCGTCAAGGGCTGAAAAGACAATCAATTACTAACAAAGGAGAGCAGTTGCTTTCTCCTATGGGAAGAGCTTTCTAAGTCTGAAGAAGTAAACAGTTCTTTGCTATTTCACACTTCCTGGTTGATGGTCACTTGCTGCCTGAA	GAAAAGACAATCAATTACTA	CAAAGGAA	AGCAGTTGCTTTCTCCTATG	ACAAAGGAG	133	141	0	8	0	8	0	8	grey		-1		-1		-1	8	9	1		TINS	TINS
2	4.18734e-05	4.19085e-05	2	stn1∆	TGCTCATCAATCGTTCGGACTCGACGAATTTGGTCGTTCAGGCAAGGGGCCTGAAATTTACAAATTGTTCGATTTCACAGCGGACGGTGTTGCGTCAAGGGCTGAAAAGACAATCAATTACTAACAAAGGAAATCAGTTGCTTTCTCCTATGGGAAGAGCTTTCTAAGTCTGAAGAAGTAAACAGTTCTTTGCTATTTCACACTTCCTGGTTGATGGTCACTTGCTGCCTGAA	GAAAAGACAATCAATTACTA	CAAAGGAAAG	CAGTTGCTTTCTCCTATGGG	ACAAAGGAAAT	133	143	0	10	0	10	0	10	grey		-1		-1		-1	10	11	1		TINS	TINS
2	4.18734e-05	4.19085e-05	2	stn1∆	TGCTCATCAATCGTTCGGACTCGACGAATTTGGTCGTTCAGGCAAGGGGCCTGAAATTTACAAATTGTTCGATTTCACAGCGGACGGTGTTGCGTCAAGGGCTGAAAAGACTATCAATTACTAACAAAGGAAAGCAGTTGCTTTCTCCTATGGGAAGAGCTTTCTAAGTCTGAAGAAGTAAACAGTTCTTTGCTATTTCACACTTCCTGGTTGATGGTCACTTGCTGCCTGAA	GCGTCAAGGGCTGAAAAGAC	AATCAATTACT	ACAAAGGAAAGCAGTTGCTT	TATCAATTACTA	121	132	-12	-1	-12	-1	-12	-1	grey		-1		-1		-1	11	12	1		TINS	TINS
2	4.18734e-05	4.19085e-05	2	stn1∆	TGCTCATCAATCGTTCGGACTCGACGAATTTGGTCGTTCAGGCAAGGGGCCTGAAATTTACAAATTGTTCGATTTCACAGCGGACGGTGTTGCGTCAAGGGCTGAAAAGACAGTCAATTACTACCCAAAGGAAAGCAGTTGCTTTCTCCTATGGGAAGAGCTTTCTAAGTCTGAAGAAGTAAACAGTTCTTTGCTATTTCACACTTCCTGGTTGATGGTCACTTGCTGCCTGAA	CGTCAAGGGCTGAAAAGACA	ATCAATTACTA	CAAAGGAAAGCAGTTGCTTT	GTCAATTACTACC	122	133	-11	0	-11	0	-11	0	grey		-1		-1		-1	11	13	2		TINS	TINS
3796	0.0882298	0.0918683	3	stn1∆	TTGCTCATCAATCGTTCGGACTCGACGAATTTGGTCGTTCAGGCAAGGGGCCTGAAATTTACAAATTGTTCGATTTCACAGCGGACGGTGTTGCGTCAAGGGCTGAAAAGACAATCAATTACTCAAAGGAAAGCAGTTGCTTTCTCCTATGGGAAGAGCTTTCTAAGTCTGAAGAAGTAAACAGTTCTTTGCTATTTCACACTTCCTGGTTGATGGTCACTTGCTGCCTGAA	TGAAAAGACAATCAATTACT	A	CAAAGGAAAGCAGTTGCTTT		132	133	-1	0	-1	0	-1	0	#C9DDF2		0		0		0	1	0	2		DELETION	DELETION
3466	0.0805597	0.0838819	3	stn1∆	TGCTCATCAATCGTTCGGACTCGACGAATTTGGTCGTTCAGGCAAGGGGCCTGAAATTTACAAATTGTTCGATTTCACAGCGGACGGTGTTGCGTCAAGGGCTGAAAAGACAATCAATTACAAAGGAAAGCAGTTGCTTTCTCCTATGGGAAGAGCTTTCTAAGTCTGAAGAAGTAAACAGTTCTTTGCTATTTCACACTTCCTGGTTGATGGTCACTTGCTGCCTGAA	CTGAAAAGACAATCAATTAC	TAC	AAAGGAAAGCAGTTGCTTTC		131	134	-2	1	-2	1	-2	1	#054E61	TAC	3	TAC	3	TAC	3	3	0	0		DELETION	DELETION
2141	0.0497629	0.0518151	3	stn1∆	TGCTCATCAATCGTTCGGACTCGACGAATTTGGTCGTTCAGGCAAGGGGCCTGAAATTTACAAATTGTTCGATTTCACAGCGGACGGTGTTGCGTCAAGGGCTGAAAAGACAATCAATTACTAAAGGAAAGCAGTTGCTTTCTCCTATGGGAAGAGCTTTCTAAGTCTGAAGAAGTAAACAGTTCTTTGCTATTTCACACTTCCTGGTTGATGGTCACTTGCTGCCTGAA	GAAAAGACAATCAATTACTA	CA	AAGGAAAGCAGTTGCTTTCT		133	135	0	2	0	2	0	2	#6899D0	A	1	A	1	A	1	2	0	1		DELETION	DELETION
1107	0.0257298	0.0267909	3	stn1∆	TGCTCATCAATCGTTCGGACTCGACGAATTTGGTCGTTCAGGCAAGGGGCCTGAAATTTACAAATTGTTCGATTTCACAGCGGACGGTGTTGCGTCAAGGGCTGAAAAGACAATCAAAGGAAAGCAGTTGCTTTCTCCTATGGGAAGAGCTTTCTAAGTCTGAAGAAGTAAACAGTTCTTTGCTATTTCACACTTCCTGGTTGATGGTCACTTGCTGCCTGAA	AGGGCTGAAAAGACAATCAA	TTACTACAA	AGGAAAGCAGTTGCTTTCTC		127	136	-6	3	-6	3	-6	3	#054E61	CAA	3	CAA	3	CAA	3	9	0	0		DELETION	DELETION
826	0.0191986	0.0199903	3	stn1∆	TGCTCATCAATCGTTCGGACTCGACGAATTTGGTCGTTCAGGCAAGGGGCCTGAAATTTACAAATTGTTCGATTTCACAGCGGACGGTGTTGCGTCAAGGGCTGAAAAGACAATCAATTACTAAAGCAGTTGCTTTCTCCTATGGGAAGAGCTTTCTAAGTCTGAAGAAGTAAACAGTTCTTTGCTATTTCACACTTCCTGGTTGATGGTCACTTGCTGCCTGAA	GAAAAGACAATCAATTACTA	CAAAGGA	AAGCAGTTGCTTTCTCCTAT		133	140	0	7	0	7	0	7	#6899D0	A	1	A	1	A	1	7	0	2		DELETION	DELETION
801	0.0186175	0.0193853	3	stn1∆	TGCTCATCAATCGTTCGGACTCGACGAATTTGGTCGTTCAGGCAAGGGGCCTGAAATTTACAAATTGTTCGATTTCACAGCGGACGGTGTTGCGTCAAGGGCTGAAAAGACAATCAATTACTAAGGAAAGCAGTTGCTTTCTCCTATGGGAAGAGCTTTCTAAGTCTGAAGAAGTAAACAGTTCTTTGCTATTTCACACTTCCTGGTTGATGGTCACTTGCTGCCTGAA	GAAAAGACAATCAATTACTA	CAA	AGGAAAGCAGTTGCTTTCTC		133	136	0	3	0	3	0	3	#6899D0	A	1	A	1	A	1	3	0	0		DELETION	DELETION
655	0.0152241	0.0158519	3	stn1∆	TGCTCATCAATCGTTCGGACTCGACGAATTTGGTCGTTCAGGCAAGGGGCCTGAAATTTACAAATTGTTCGATTTCACAGCGGACGGTGTTGCGTCAAGGGCTGAAAAGACAATCAATTACTAAAAGGAAAGCAGTTGCTTTCTCCTATGGGAAGAGCTTTCTAAGTCTGAAGAAGTAAACAGTTCTTTGCTATTTCACACTTCCTGGTTGATGGTCACTTGCTGCCTGAA	GAAAAGACAATCAATTACTA	C	AAAGGAAAGCAGTTGCTTTC		133	134	0	1	0	1	0	1	#C9DDF2		0		0		0	1	0	2		DELETION	DELETION
531	0.0123419	0.0128509	3	stn1∆	TGCTCATCAATCGTTCGGACTCGACGAATTTGGTCGTTCAGGCAAGGGGCCTGAAATTTACAAATTGTTCGATTTCACAGCGGACGGTGTTGCGTCAAGGGCTGAAAAGACAATCAATTACCAAAGGAAAGCAGTTGCTTTCTCCTATGGGAAGAGCTTTCTAAGTCTGAAGAAGTAAACAGTTCTTTGCTATTTCACACTTCCTGGTTGATGGTCACTTGCTGCCTGAA	CTGAAAAGACAATCAATTAC	TA	CAAAGGAAAGCAGTTGCTTT		131	133	-2	0	-2	0	-2	0	#C9DDF2		0		0		0	2	0	1		DELETION	DELETION
55	0.00127836	0.00133107	3	stn1∆	TGCTCATCAATCGTTCGGACTCGACGAATTTGGTCGTTCAGGCAAGGGGCCTGAAATTTACAAATTGTTCGATTTCACAGCGGACGGTGTTGCGTCAAGGGCTGAAAAGACAATCAATCAAAGGAAAGCAGTTGCTTTCTCCTATGGGAAGAGCTTTCTAAGTCTGAAGAAGTAAACAGTTCTTTGCTATTTCACACTTCCTGGTTGATGGTCACTTGCTGCCTGAA	GGGCTGAAAAGACAATCAAT	TACTA	CAAAGGAAAGCAGTTGCTTT		128	133	-5	0	-5	0	-5	0	#C9DDF2		0		0		0	5	0	1		DELETION	DELETION
40	0.000929714	0.000968054	3	stn1∆	TGCTCATCAATCGTTCGGACTCGACGAATTTGGTCGTTCAGGCAAGGGGCCTGAAATTTACAAATTGTTCGATTTCACAGCGGACGGTGTTGCGTCAAGGGCTGAAAAGACAATCAATTACTACAAAGAAAGCAGTTGCTTTCTCCTATGGGAAGAGCTTTCTAAGTCTGAAGAAGTAAACAGTTCTTTGCTATTTCACACTTCCTGGTTGATGGTCACTTGCTGCCTGAA	GACAATCAATTACTACAAAG	G	AAAGCAGTTGCTTTCTCCTA		138	139	5	6	5	6	5	6	#6899D0	G	1	G	1	G	1	1	0	2		DELETION	DELETION
21	0.0004881	0.000508228	3	stn1∆	TGCTCATCAATCGTTCGGACTCGACGAATTTGGTCGTTCAGGCAAGGGGCCTGAAATTTACAAATTGTTCGATTTCACAGCGGACGGTGTTGCGTCAAGGGCTGAAAAGACAATCAATTACTAGGAAAGCAGTTGCTTTCTCCTATGGGAAGAGCTTTCTAAGTCTGAAGAAGTAAACAGTTCTTTGCTATTTCACACTTCCTGGTTGATGGTCACTTGCTGCCTGAA	GAAAAGACAATCAATTACTA	CAAA	GGAAAGCAGTTGCTTTCTCC		133	137	0	4	0	4	0	4	#6899D0	A	1	A	1	A	1	4	0	2		DELETION	DELETION
1205	0.0280076	0.0291626	3	stn1∆	TGCTCATCAATCGTTCGGACTCGACGAATTTGGTCGTTCAGGCAAGGGGCCTGAAATTTACAAATTGTTCGATTTCACAGCGGACGGTGTTGCGTCAAGGGCTGAAAAGACAATCAATTACTAAAAAAGGAAAGCAGTTGCTTTCTCCTATGGGAAGAGCTTTCTAAGTCTGAAGAAGTAAACAGTTCTTTGCTATTTCACACTTCCTGGTTGATGGTCACTTGCTGCCTGAA	GAAAAGACAATCAATTACTA	C	AAAGGAAAGCAGTTGCTTTC	AA	133	134	0	1	0	1	0	1	grey		-1		-1		-1	1	2	1		DELINS	DELINS_<6
269	0.00625232	0.00651016	3	stn1∆	TGCTCATCAATCGTTCGGACTCGACGAATTTGGTCGTTCAGGCAAGGGGCCTGAAATTTACAAATTGTTCGATTTCACAGCGGACGGTGTTGCGTCAAGGGCTGAAAAGACAATCAATTACCCAAAGGAAAGCAGTTGCTTTCTCCTATGGGAAGAGCTTTCTAAGTCTGAAGAAGTAAACAGTTCTTTGCTATTTCACACTTCCTGGTTGATGGTCACTTGCTGCCTGAA	CTGAAAAGACAATCAATTAC	TA	CAAAGGAAAGCAGTTGCTTT	C	131	133	-2	0	-2	0	-2	0	grey		-1		-1		-1	2	1	2		DELINS	DELINS_<6
5	0.000116214	0.000121007	3	stn1∆	TGCTCATCAATCGTTCGGACTCGACGAATTTGGTCGTTCAGGCAAGGGGCCTGAAATTTACAAATTGTTCGATTTCACAGCGGACGGTGTTGCGTCAAGGGCTGAAAAGACAATCAATTATTAACAAAGGAAAGCAGTTGCTTTCTCCTATGGGAAGAGCTTTCTAAGTCTGAAGAAGTAAACAGTTCTTTGCTATTTCACACTTCCTGGTTGATGGTCACTTGCTGCCTGAA	GCTGAAAAGACAATCAATTA	CT	ACAAAGGAAAGCAGTTGCTT	TTA	130	132	-3	-1	-3	-1	-3	-1	grey		-1		-1		-1	2	3	1		DELINS	DELINS_<6
4	9.29714e-05	9.68054e-05	3	stn1∆	TGCTCATCAATCGTTCGGACTCGACGAATTTGGTCGTTCAGGCAAGGGGCCTGAAATTTACAAATTGTTCGATTTCACAGCGGACGGTGTTGCGTCAAGGGCTGAAAAGACAATCAGTTACTAACAAAGGAAAGCAGTTGCTTTCTCCTATGGGAAGAGCTTTCTAAGTCTGAAGAAGTAAACAGTTCTTTGCTATTTCACACTTCCTGGTTGATGGTCACTTGCTGCCTGAA	AAGGGCTGAAAAGACAATCA	ATTACT	ACAAAGGAAAGCAGTTGCTT	GTTACTA	126	132	-7	-1	-7	-1	-7	-1	grey		-1		-1		-1	6	7	1		DELINS	DELINS_FLANKINSERT
4	9.29714e-05	9.68054e-05	3	stn1∆	TGCTCATCAATCGTTCGGACTCGACGAATTTGGTCGTTCAGGCAAGGGGCCTGAAATTTACAAATTGTTCGATTTCACAGCGGACGGTGTTGCGTCAAGGGCTGAAAAGACAATCAATTACTAACGAAGGAAAGCAGTTGCTTTCTCCTATGGGAAGAGCTTTCTAAGTCTGAAGAAGTAAACAGTTCTTTGCTATTTCACACTTCCTGGTTGATGGTCACTTGCTGCCTGAA	GAAAAGACAATCAATTACTA	CA	AAGGAAAGCAGTTGCTTTCT	ACG	133	135	0	2	0	2	0	2	grey		-1		-1		-1	2	3	1		DELINS	DELINS_<6
4	9.29714e-05	9.68054e-05	3	stn1∆	TGCTCATCAATCGTTCGGACTCGACGAATTTGGTCGTTCAGGCAAGGGGCCTGAAATTTACAAATTGTTCGATTTCACAGCGGACGGTGTTGCGTCAAGGGCTGAAAAGACAATCAATTACTAATAAAGGAAAGCAGTTGCTTTCTCCTATGGGAAGAGCTTTCTAAGTCTGAAGAAGTAAACAGTTCTTTGCTATTTCACACTTCCTGGTTGATGGTCACTTGCTGCCTGAA	GAAAAGACAATCAATTACTA	C	AAAGGAAAGCAGTTGCTTTC	AT	133	134	0	1	0	1	0	1	grey		-1		-1		-1	1	2	1		DELINS	DELINS_<6
3	6.97285e-05	7.26041e-05	3	stn1∆	TGCTCATCAATCGTTCGGACTCGACGAATTTGGTCGTTCAGGCAAGGGGCCTGAAATTTACAAATTGTTCGATTTCACAGCGGACGGTGTTGCGTCAAGGGCTGAAAAGACAATCAATTACTAACAAAAGAAAGCAGTTGCTTTCTCCTATGGGAAGAGCTTTCTAAGTCTGAAGAAGTAAACAGTTCTTTGCTATTTCACACTTCCTGGTTGATGGTCACTTGCTGCCTGAA	GAAAAGACAATCAATTACTA	CAAAG	GAAAGCAGTTGCTTTCTCCT	ACAAAA	133	138	0	5	0	5	0	5	grey		-1		-1		-1	5	6	1		DELINS	DELINS_UNKNOWN
3	6.97285e-05	7.26041e-05	3	stn1∆	TGCTCATCAATCGTTCGGACTCGACGAATTTGGTCGTTCAGGCAAGGGGCCTGAAATTTACAAATTGTTCGATTTCACAGCGGACGGTGTTGCGTCAAGGGCTGAAAAGACAATCAATTACTAACAAATGAAAGCAGTTGCTTTCTCCTATGGGAAGAGCTTTCTAAGTCTGAAGAAGTAAACAGTTCTTTGCTATTTCACACTTCCTGGTTGATGGTCACTTGCTGCCTGAA	GAAAAGACAATCAATTACTA	CAAAG	GAAAGCAGTTGCTTTCTCCT	ACAAAT	133	138	0	5	0	5	0	5	grey		-1		-1		-1	5	6	1		DELINS	DELINS_FLANKINSERT
3	6.97285e-05	7.26041e-05	3	stn1∆	TGCTCATCAATCGTTCGGACTCGACGAATTTGGTCGTTCAGGCAAGGGGCCTGAAATTTACAAATTGTTCGATTTCACAGCGGACGGTGTTGCGTCAAGGGCTGAAAAGACAATCGATTACTAACAAAGGAAAGCAGTTGCTTTCTCCTATGGGAAGAGCTTTCTAAGTCTGAAGAAGTAAACAGTTCTTTGCTATTTCACACTTCCTGGTTGATGGTCACTTGCTGCCTGAA	CAAGGGCTGAAAAGACAATC	AATTACT	ACAAAGGAAAGCAGTTGCTT	GATTACTA	125	132	-8	-1	-8	-1	-8	-1	grey		-1		-1		-1	7	8	1		DELINS	DELINS_FLANKINSERT
3	6.97285e-05	7.26041e-05	3	stn1∆	TGCTCATCAATCGTTCGGACTCGACGAATTTGGTCGTTCAGGCAAGGGGCCTGAAATTTACAAATTGTTCGATTTCACAGCGGACGGTGTTGCGTCAAGGGCTGAAAAGACAATCAATTACTAACAGAGGAAAGCAGTTGCTTTCTCCTATGGGAAGAGCTTTCTAAGTCTGAAGAAGTAAACAGTTCTTTGCTATTTCACACTTCCTGGTTGATGGTCACTTGCTGCCTGAA	GAAAAGACAATCAATTACTA	CAA	AGGAAAGCAGTTGCTTTCTC	ACAG	133	136	0	3	0	3	0	3	grey		-1		-1		-1	3	4	1		DELINS	DELINS_<6
3	6.97285e-05	7.26041e-05	3	stn1∆	TGCTCATCAATCGTTCGGACTCGACGAATTTGGTCGTTCAGGCAAGGGGCCTGAAATTTACAAATTGTTCGATTTCACAGCGGACGGTGTTGCGTCAAGGGCTGAAAAGACAATCAATCACTAACAAAGGAAAGCAGTTGCTTTCTCCTATGGGAAGAGCTTTCTAAGTCTGAAGAAGTAAACAGTTCTTTGCTATTTCACACTTCCTGGTTGATGGTCACTTGCTGCCTGAA	GGGCTGAAAAGACAATCAAT	TACT	ACAAAGGAAAGCAGTTGCTT	CACTA	128	132	-5	-1	-5	-1	-5	-1	grey		-1		-1		-1	4	5	1		DELINS	DELINS_<6
3	6.97285e-05	7.26041e-05	3	stn1∆	TGCTCATCAATCGTTCGGACTCGACGAATTTGGTCGTTCAGGCAAGGGGCCTGAAATTTACAAATTGTTCGATTTCACAGCGGACGGTGTTGCGTCAAGGGCTGAAAAGACAATCAATTGCTAACAAAGGAAAGCAGTTGCTTTCTCCTATGGGAAGAGCTTTCTAAGTCTGAAGAAGTAAACAGTTCTTTGCTATTTCACACTTCCTGGTTGATGGTCACTTGCTGCCTGAA	GGCTGAAAAGACAATCAATT	ACT	ACAAAGGAAAGCAGTTGCTT	GCTA	129	132	-4	-1	-4	-1	-4	-1	grey		-1		-1		-1	3	4	1		DELINS	DELINS_<6
2	4.64857e-05	4.84027e-05	3	stn1∆	TGCTCATCAATCCTTCGGACTCGACGAATTTGGTCGTTCAGGCAAGCGCCTGAAATTTACAAATTGTTCGATTTCACAGCGGACGGTGTTGCGTCAAGGGCTGAAAAGACAATCAATTACTACAAAGGAAAGCAGTTGCTTTCTCCTATGGGAAGAGCTTTCTAAGTCTGAAGAAGTAAACAGTTCTTTGCTATTTCACACTTCCTGGTTGATGGTCACTTGCTGCCTGAA	AATTTGGTCGTTCAGGCAAG	GG	GCCTGAAATTTACAAATTGT	C	56	58	-77	-75	-77	-75	-77	-75	grey		-1		-1		-1	2	1	2		DELINS	DELINS_<6
2	4.64857e-05	4.84027e-05	3	stn1∆	TGCTCATCAATCGTTCGGACTCGACGAATTTGGTCGTTCAGGCAAGGGGCCTGAAATTTACAAATTGTTCGATTTCACAGCGGACGGTGTTGCGTCAAGGGCTGAAAAGACAATCAATCCCTACAAAGGAAAGCAGTTGCTTTCTCCTATGGGAAGAGCTTTCTAAGTCTGAAGAAGTAAACAGTTCTTTGCTATTTCACACTTCCTGGTTGATGGTCACTTGCTGCCTGAA	GGGCTGAAAAGACAATCAAT	TA	CTACAAAGGAAAGCAGTTGC	CC	128	130	-5	-3	-5	-3	-5	-3	grey		-1		-1		-1	2	2	0		DELINS	DELINS_<6
2	4.64857e-05	4.84027e-05	3	stn1∆	TGCTCATCAATCGTTCGGACTCGACGAATTTGGTCGTTCAGGCAAGGGGCCTGAAATTTACAAATTGTTCGATTTCACAGCGGACGGTGTTGCGTCAAGGGCTGAAAAGACAATCAATTACTACCAAAGGAGAGCAGTTGCTTTCTCCTATGGGAAGAGCTTTCTAAGTCTGAAGAAGTAAACAGTTCTTTGCTATTTCACACTTCCTGGTTGATGGTCACTTGCTGCCTGAA	AAAAGACAATCAATTACTAC	AAAGGAA	AGCAGTTGCTTTCTCCTATG	CAAAGGAG	134	141	1	8	1	8	1	8	grey		-1		-1		-1	7	8	1		DELINS	DELINS_FLANKINSERT
2	4.64857e-05	4.84027e-05	3	stn1∆	TGCTCATCAATCGTTCGGACTCGACGAATTTGGTCGTTCAGGCAAGGGGCCTGAAATTTACAAATTGTTCGATTTCACAGCGGACGGTGTTGCGTCAAGGGCTGAAAAGACAATCAATTACTACCAAAGGGAAGCAGTTGCTTTCTCCTATGGGAAGAGCTTTCTAAGTCTGAAGAAGTAAACAGTTCTTTGCTATTTCACACTTCCTGGTTGATGGTCACTTGCTGCCTGAA	AAAAGACAATCAATTACTAC	AAAGGA	AAGCAGTTGCTTTCTCCTAT	CAAAGGG	134	140	1	7	1	7	1	7	grey		-1		-1		-1	6	7	1		DELINS	DELINS_FLANKINSERT
2	4.64857e-05	4.84027e-05	3	stn1∆	TGCTCATCAATCGTTCGGACTCGACGAATTTGGTCGTTCAGGCAAGGGGCCTGAAATTTACAAATTGTTCGATTTCACAGCGGACGGTGTTGCGTCAAGGGCTGAAAAGACAATCAATTACTACCGAAGGAAAGCAGTTGCTTTCTCCTATGGGAAGAGCTTTCTAAGTCTGAAGAAGTAAACAGTTCTTTGCTATTTCACACTTCCTGGTTGATGGTCACTTGCTGCCTGAA	AAAAGACAATCAATTACTAC	A	AAGGAAAGCAGTTGCTTTCT	CG	134	135	1	2	1	2	1	2	grey		-1		-1		-1	1	2	1		DELINS	DELINS_<6
2	4.64857e-05	4.84027e-05	3	stn1∆	TGCTCATCAATCGTTCGGACTCGACGAATTTGGTCGTTCAGGCAAGGGGCCTGAAATTTACAAATTGTTCGATTTCACAGCGGACGGTGTTGCGTCAAGGGCTGAAAAGACAATCAATTTCTAACAAAGGAAAGCAGTTGCTTTCTCCTATGGGAAGAGCTTTCTAAGTCTGAAGAAGTAAACAGTTCTTTGCTATTTCACACTTCCTGGTTGATGGTCACTTGCTGCCTGAA	GGCTGAAAAGACAATCAATT	ACT	ACAAAGGAAAGCAGTTGCTT	TCTA	129	132	-4	-1	-4	-1	-4	-1	grey		-1		-1		-1	3	4	1		DELINS	DELINS_<6
2	4.64857e-05	4.84027e-05	3	stn1∆	TGCTCATCAATCGTTCGGACTCGACGAATTTGGTCGTTCAGGCAAGGGGCCTGAAATTTACAAATTGTTCGATTTCACAGCGGACGGTGTTGCGTCAAGGGCTGAAAAGACAATCAATTACCAAAAGGAAAGCAGTTGCTTTCTCCTATGGGAAGAGCTTTCTAAGTCTGAAGAAGTAAACAGTTCTTTGCTATTTCACACTTCCTGGTTGATGGTCACTTGCTGCCTGAA	CTGAAAAGACAATCAATTAC	TAC	AAAGGAAAGCAGTTGCTTTC	CA	131	134	-2	1	-2	1	-2	1	grey		-1		-1		-1	3	2	2		DELINS	DELINS_<6
2	4.64857e-05	4.84027e-05	3	stn1∆	TGCTCATCAATCGTTCGGACTCGACGAATTTGGTCGTTCAGGCAAGGGGCCTGAAATTTACAAATTGTTCGATTTCACAGCGGACGGTGTTGCGTCAAGGGCTGAAAAGACAATCAATTACTAGGGAAAGCAGTTGCTTTCTCCTATGGGAAGAGCTTTCTAAGTCTGAAGAAGTAAACAGTTCTTTGCTATTTCACACTTCCTGGTTGATGGTCACTTGCTGCCTGAA	GAAAAGACAATCAATTACTA	CAAA	GGAAAGCAGTTGCTTTCTCC	G	133	137	0	4	0	4	0	4	grey		-1		-1		-1	4	1	0		DELINS	DELINS_<6
2	4.64857e-05	4.84027e-05	3	stn1∆	TGCTCATCAATCGTTCGGACTCGACGAATTTGGTCGTTCAGGCAAGGGGCCTGAAATTTACAAATTGTTCGATTTCACAGCGGACGGTGTTGCGTCAAGGGCTGAAAAGACAATCAATTGCTACCCAAAGGAAAGCAGTTGCTTTCTCCTATGGGAAGAGCTTTCTAAGTCTGAAGAAGTAAACAGTTCTTTGCTATTTCACACTTCCTGGTTGATGGTCACTTGCTGCCTGAA	GGCTGAAAAGACAATCAATT	ACTA	CAAAGGAAAGCAGTTGCTTT	GCTACC	129	133	-4	0	-4	0	-4	0	grey		-1		-1		-1	4	6	2		DELINS	DELINS_UNKNOWN
2	4.64857e-05	4.84027e-05	3	stn1∆	TGCTCATCAATCGTTCGGACTCGACGAATTTGGTCGTTCAGGCAAGGGGCCTGAAATTTACAAATTGTTCGATTTCACAGCGGACGGTGTTGCGTCAAGGGCTGAAAAGACGATCAATTCCTACAAAGGAAAGCAGTTGCTTTCTCCTATGGGAAGAGCTTTCTAAGTCTGAAGAAGTAAACAGTTCTTTGCTATTTCACACTTCCTGGTTGATGGTCACTTGCTGCCTGAA	GCGTCAAGGGCTGAAAAGAC	AATCAATTA	CTACAAAGGAAAGCAGTTGC	GATCAATTC	121	130	-12	-3	-12	-3	-12	-3	grey		-1		-1		-1	9	9	0		DELINS	DELINS_FLANKINSERT
2	4.64857e-05	4.84027e-05	3	stn1∆	TGCTCATCAATCGTTCGGACTCGACGAATTTGGTCGTTCAGGCAAGGGGCCTGAAATTTACAAATTGTTCGATTTCACAGCGGACGGTGTTGCGTCAAGGGCTGAAAAGACAATCAATTACTAACAAAGTAAAGCAGTTGCTTTCTCCTATGGGAAGAGCTTTCTAAGTCTGAAGAAGTAAACAGTTCTTTGCTATTTCACACTTCCTGGTTGATGGTCACTTGCTGCCTGAA	GAAAAGACAATCAATTACTA	CAAAGG	AAAGCAGTTGCTTTCTCCTA	ACAAAGT	133	139	0	6	0	6	0	6	grey		-1		-1		-1	6	7	1		DELINS	DELINS_FLANKINSERT
17230	0.400474	0.416989	3	stn1∆	TGCTCATCAATCGTTCGGACTCGACGAATTTGGTCGTTCAGGCAAGGGGCCTGAAATTTACAAATTGTTCGATTTCACAGCGGACGGTGTTGCGTCAAGGGCTGAAAAGACAATCAATTACTAACAAAGGAAAGCAGTTGCTTTCTCCTATGGGAAGAGCTTTCTAAGTCTGAAGAAGTAAACAGTTCTTTGCTATTTCACACTTCCTGGTTGATGGTCACTTGCTGCCTGAAA	GAAAAGACAATCAATTACTA		CAAAGGAAAGCAGTTGCTTT	A	133	133	0	0	0	0	0	0	grey		-1		-1		-1	0	1	1		INSERTION	INSERTIONsmallTDleft_A
3422	0.079537	0.082817	3	stn1∆	TGCTCATCAATCGTTCGGACTCGACGAATTTGGTCGTTCAGGCAAGGGGCCTGAAATTTACAAATTGTTCGATTTCACAGCGGACGGTGTTGCGTCAAGGGCTGAAAAGACAATCAATTACTACCAAAGGAAAGCAGTTGCTTTCTCCTATGGGAAGAGCTTTCTAAGTCTGAAGAAGTAAACAGTTCTTTGCTATTTCACACTTCCTGGTTGATGGTCACTTGCTGCCTGAA	AAAAGACAATCAATTACTAC		AAAGGAAAGCAGTTGCTTTC	C	134	134	1	1	1	1	1	1	grey		-1		-1		-1	0	1	1		INSERTION	INSERTIONsmallTDleft_C
3237	0.0752371	0.0783398	3	stn1∆	TGCTCATCAATCGTTCGGACTCGACGAATTTGGTCGTTCAGGCAAGGGGCCTGAAATTTACAAATTGTTCGATTTCACAGCGGACGGTGTTGCGTCAAGGGCTGAAAAGACAATCAATTACTACCCAAAGGAAAGCAGTTGCTTTCTCCTATGGGAAGAGCTTTCTAAGTCTGAAGAAGTAAACAGTTCTTTGCTATTTCACACTTCCTGGTTGATGGTCACTTGCTGCCTGAA	AAAAGACAATCAATTACTAC		AAAGGAAAGCAGTTGCTTTC	CC	134	134	1	1	1	1	1	1	grey		-1		-1		-1	0	2	2		INSERTION	INSERTION_<6
985	0.0228942	0.0238383	3	stn1∆	TGCTCATCAATCGTTCGGACTCGACGAATTTGGTCGTTCAGGCAAGGGGCCTGAAATTTACAAATTGTTCGATTTCACAGCGGACGGTGTTGCGTCAAGGGCTGAAAAGACAATCAATTACTAAAACAAAGGAAAGCAGTTGCTTTCTCCTATGGGAAGAGCTTTCTAAGTCTGAAGAAGTAAACAGTTCTTTGCTATTTCACACTTCCTGGTTGATGGTCACTTGCTGCCTGAA	GAAAAGACAATCAATTACTA		CAAAGGAAAGCAGTTGCTTT	AAA	133	133	0	0	0	0	0	0	grey		-1		-1		-1	0	3	0		INSERTION	INSERTION_<6
465	0.0108079	0.0112536	3	stn1∆	TGCTCATCAATCGTTCGGACTCGACGAATTTGGTCGTTCAGGCAAGGGGCCTGAAATTTACAAATTGTTCGATTTCACAGCGGACGGTGTTGCGTCAAGGGCTGAAAAGACAATCAATTACTATACAAAGGAAAGCAGTTGCTTTCTCCTATGGGAAGAGCTTTCTAAGTCTGAAGAAGTAAACAGTTCTTTGCTATTTCACACTTCCTGGTTGATGGTCACTTGCTGCCTGAA	GAAAAGACAATCAATTACTA		CAAAGGAAAGCAGTTGCTTT	TA	133	133	0	0	0	0	0	0	grey		-1		-1		-1	0	2	2		INSERTION	INSERTIONsmallTDleft_TA
370	0.00859985	0.0089545	3	stn1∆	TGCTCATCAATCGTTCGGACTCGACGAATTTGGTCGTTCAGGCAAGGGGCCTGAAATTTACAAATTGTTCGATTTCACAGCGGACGGTGTTGCGTCAAGGGCTGAAAAGACAATCAATTACTAGCAAAGGAAAGCAGTTGCTTTCTCCTATGGGAAGAGCTTTCTAAGTCTGAAGAAGTAAACAGTTCTTTGCTATTTCACACTTCCTGGTTGATGGTCACTTGCTGCCTGAA	GAAAAGACAATCAATTACTA		CAAAGGAAAGCAGTTGCTTT	G	133	133	0	0	0	0	0	0	grey		-1		-1		-1	0	1	1		INSERTION	INSERTION_<6
156	0.00362588	0.00377541	3	stn1∆	TGCTCATCAATCGTTCGGACTCGACGAATTTGGTCGTTCAGGCAAGGGGCCTGAAATTTACAAATTGTTCGATTTCACAGCGGACGGTGTTGCGTCAAGGGCTGAAAAGACAATCAATTACTAGGCAAAGGAAAGCAGTTGCTTTCTCCTATGGGAAGAGCTTTCTAAGTCTGAAGAAGTAAACAGTTCTTTGCTATTTCACACTTCCTGGTTGATGGTCACTTGCTGCCTGAA	GAAAAGACAATCAATTACTA		CAAAGGAAAGCAGTTGCTTT	GG	133	133	0	0	0	0	0	0	grey		-1		-1		-1	0	2	2		INSERTION	INSERTION_<6
41	0.000952956	0.000992256	3	stn1∆	TGCTCATCAATCGTTCGGACTCGACGAATTTGGTCGTTCAGGCAAGGGGCCTGAAATTTACAAATTGTTCGATTTCACAGCGGACGGTGTTGCGTCAAGGGCTGAAAAGACAATCAATTACTAAACAAAGGAAAGCAGTTGCTTTCTCCTATGGGAAGAGCTTTCTAAGTCTGAAGAAGTAAACAGTTCTTTGCTATTTCACACTTCCTGGTTGATGGTCACTTGCTGCCTGAA	GAAAAGACAATCAATTACTA		CAAAGGAAAGCAGTTGCTTT	AA	133	133	0	0	0	0	0	0	grey		-1		-1		-1	0	2	2		INSERTION	INSERTION_<6
35	0.000813499	0.000847047	3	stn1∆	TGCTCATCAATCGTTCGGACTCGACGAATTTGGTCGTTCAGGCAAGGGGCCTGAAATTTACAAATTGTTCGATTTCACAGCGGACGGTGTTGCGTCAAGGGCTGAAAAGACAATCAATTACTACCCCAAAGGAAAGCAGTTGCTTTCTCCTATGGGAAGAGCTTTCTAAGTCTGAAGAAGTAAACAGTTCTTTGCTATTTCACACTTCCTGGTTGATGGTCACTTGCTGCCTGAA	AAAAGACAATCAATTACTAC		AAAGGAAAGCAGTTGCTTTC	CCC	134	134	1	1	1	1	1	1	grey		-1		-1		-1	0	3	0		INSERTION	INSERTION_<6
20	0.000464857	0.000484027	3	stn1∆	TGCTCATCAATCGTTCGGACTCGACGAATTTGGTCGTTCAGGCAAGGGGCCTGAAATTTACAAATTGTTCGATTTCACAGCGGACGGTGTTGCGTCAAGGGCTGAAAAGACAATCAATTACTATCAAAGGAAAGCAGTTGCTTTCTCCTATGGGAAGAGCTTTCTAAGTCTGAAGAAGTAAACAGTTCTTTGCTATTTCACACTTCCTGGTTGATGGTCACTTGCTGCCTGAA	GAAAAGACAATCAATTACTA		CAAAGGAAAGCAGTTGCTTT	T	133	133	0	0	0	0	0	0	grey		-1		-1		-1	0	1	1		INSERTION	INSERTION_<6
8	0.000185943	0.000193611	3	stn1∆	TGCTCATCAATCGTTCGGACTCGACGAATTTGGTCGTTCAGGCAAGGGGCCTGAAATTTACAAATTGTTCGATTTCACAGCGGACGGTGTTGCGTCAAGGGCTGAAAAGACAATCAATTACTAGGGCAAAGGAAAGCAGTTGCTTTCTCCTATGGGAAGAGCTTTCTAAGTCTGAAGAAGTAAACAGTTCTTTGCTATTTCACACTTCCTGGTTGATGGTCACTTGCTGCCTGAA	GAAAAGACAATCAATTACTA		CAAAGGAAAGCAGTTGCTTT	GGG	133	133	0	0	0	0	0	0	grey		-1		-1		-1	0	3	0		INSERTION	INSERTION_<6
7	0.0001627	0.000169409	3	stn1∆	TGCTCATCAATCGTTCGGACTCGACGAATTTGGTCGTTCAGGCAAGGGGCCTGAAATTTACAAATTGTTCGATTTCACAGCGGACGGTGTTGCGTCAAGGGCTGAAAAGACAATCAATTACTATTTTCAAAGGAAAGCAGTTGCTTTCTCCTATGGGAAGAGCTTTCTAAGTCTGAAGAAGTAAACAGTTCTTTGCTATTTCACACTTCCTGGTTGATGGTCACTTGCTGCCTGAA	GAAAAGACAATCAATTACTA		CAAAGGAAAGCAGTTGCTTT	TTTT	133	133	0	0	0	0	0	0	grey		-1		-1		-1	0	4	1		INSERTION	INSERTION_<6
7	0.0001627	0.000169409	3	stn1∆	TGCTCATCAATCGTTCGGACTCGACGAATTTGGTCGTTCAGGCAAGGGGCCTGAAATTTACAAATTGTTCGATTTCACAGCGGACGGTGTTGCGTCAAGGGCTGAAAAGACAATCAATTACTACACCAAAGGAAAGCAGTTGCTTTCTCCTATGGGAAGAGCTTTCTAAGTCTGAAGAAGTAAACAGTTCTTTGCTATTTCACACTTCCTGGTTGATGGTCACTTGCTGCCTGAA	AAAGACAATCAATTACTACA		AAGGAAAGCAGTTGCTTTCT	CCA	135	135	2	2	2	2	2	2	grey		-1		-1		-1	0	3	0		INSERTION	INSERTION_<6
4	9.29714e-05	9.68054e-05	3	stn1∆	TGCTCATCAATCGTTCGGACTCGACGAATTTGGTCGTTCAGGCAAGGGGCCTGAAATTTACAAATTGTTCGATTTCACAGCGGACGGTGTTGCGTCAAGGGCTGAAAAGACAATCAATTACTAAAAACAAAGGAAAGCAGTTGCTTTCTCCTATGGGAAGAGCTTTCTAAGTCTGAAGAAGTAAACAGTTCTTTGCTATTTCACACTTCCTGGTTGATGGTCACTTGCTGCCTGAA	GAAAAGACAATCAATTACTA		CAAAGGAAAGCAGTTGCTTT	AAAA	133	133	0	0	0	0	0	0	grey		-1		-1		-1	0	4	1		INSERTION	INSERTION_<6
3	6.97285e-05	7.26041e-05	3	stn1∆	TGCTCATCAATCGTTCGGACTCGACGAATTTGGTCGTTCAGGCAAGGGGCCTGAAATTTACAAATTGTTCGATTTCACAGCGGACGGTGTTGCGTCAAGGGCTGAAAAGACAATCAATTACTACTAAAGGAAAGCAGTTGCTTTCTCCTATGGGAAGAGCTTTCTAAGTCTGAAGAAGTAAACAGTTCTTTGCTATTTCACACTTCCTGGTTGATGGTCACTTGCTGCCTGAA	AAAAGACAATCAATTACTAC		AAAGGAAAGCAGTTGCTTTC	T	134	134	1	1	1	1	1	1	grey		-1		-1		-1	0	1	1		INSERTION	INSERTION_<6
137	0.00318427	0.00331559	3	stn1∆	TGCTCATCAATCGTTCGGACTCGACGAATTTGGTCGTTCAGGCAAGGGGCCTGAAATTTACAAATTGTTCGATTTCACAGCGGACGGTGTTGCGTCAAGGGCTGAAAAGACAATCAATTCCTACAAAGGAAAGCAGTTGCTTTCTCCTATGGGAAGAGCTTTCTAAGTCTGAAGAAGTAAACAGTTCTTTGCTATTTCACACTTCCTGGTTGATGGTCACTTGCTGCCTGAA	GGCTGAAAAGACAATCAATT	A	CTACAAAGGAAAGCAGTTGC	C	129	130	-4	-3	-4	-3	-4	-3	grey		-1		-1		-1	1	1	0	AT->CG	SNV	SNV
81	0.00188267	0.00196031	3	stn1∆	TGCTCATCAATCGTTCGGACTCGACGAATTTGGTCGTTCAGGCAAGGGGCCTGAAATTTACAAATTGTTCGATTTCACAGCGGACGGTGTTGCGTCAAGGGCTGAAAAGACAATCAATTACTACAAAAGAAAGCAGTTGCTTTCTCCTATGGGAAGAGCTTTCTAAGTCTGAAGAAGTAAACAGTTCTTTGCTATTTCACACTTCCTGGTTGATGGTCACTTGCTGCCTGAA	AGACAATCAATTACTACAAA	G	GAAAGCAGTTGCTTTCTCCT	A	137	138	4	5	4	5	4	5	grey		-1		-1		-1	1	1	0	GC->AT	SNV	SNV
50	0.00116214	0.00121007	3	stn1∆	TGCTCATCAATCGTTCGGACTCGACGAATTTGGTCGTTCAGGCAAGGGGCCTGAAATTTACAAATTGTTCGATTTCACAGCGGACGGTGTTGCGTCAAGGGCTGAAAAGACAATCAATTACTTCAAAGGAAAGCAGTTGCTTTCTCCTATGGGAAGAGCTTTCTAAGTCTGAAGAAGTAAACAGTTCTTTGCTATTTCACACTTCCTGGTTGATGGTCACTTGCTGCCTGAA	TGAAAAGACAATCAATTACT	A	CAAAGGAAAGCAGTTGCTTT	T	132	133	-1	0	-1	0	-1	0	grey		-1		-1		-1	1	1	0	AT->TA	SNV	SNV
25	0.000581071	0.000605034	3	stn1∆	TGCTCATCAATCGTTCGGACTCGACGAATTTGGTCGTTCAGGCAAGGGGCCTGAAATTTACAAATTGTTCGATTTCACAGCGGACGGTGTTGCGTCAAGGGCTGAAAAGACAATCAATTACTAGAAAGGAAAGCAGTTGCTTTCTCCTATGGGAAGAGCTTTCTAAGTCTGAAGAAGTAAACAGTTCTTTGCTATTTCACACTTCCTGGTTGATGGTCACTTGCTGCCTGAA	GAAAAGACAATCAATTACTA	C	AAAGGAAAGCAGTTGCTTTC	G	133	134	0	1	0	1	0	1	grey		-1		-1		-1	1	1	0	GC->CG	SNV	SNV
15	0.000348643	0.00036302	3	stn1∆	TGCTCATCAATCGTTCGGACTCGACGAATTTGGTCGTTCAGGCAAGGGGCCTGAAATTTACAAATTGTTCGATTTCACAGCGGACGGTGTTGCGTCAAGGGCTGAAAAGACAATCAATTACGACAAAGGAAAGCAGTTGCTTTCTCCTATGGGAAGAGCTTTCTAAGTCTGAAGAAGTAAACAGTTCTTTGCTATTTCACACTTCCTGGTTGATGGTCACTTGCTGCCTGAA	CTGAAAAGACAATCAATTAC	T	ACAAAGGAAAGCAGTTGCTT	G	131	132	-2	-1	-2	-1	-2	-1	grey		-1		-1		-1	1	1	0	AT->CG	SNV	SNV
3	6.97285e-05	7.26041e-05	3	stn1∆	TGCTCATCAATCGTTCGGACTCGACGAATTTGGTCGTTCAGGCAAGGGGCCTGAAATTTACAAATTGTTCGATTTCACAGCGGACGGTGTTGCGTCAAGGGCTGAAAAGACAATCAATTACTACAAAGGAAAGCAGTTGCTTTCTCCTATGGTAAGAGCTTTCTAAGTCTGAAGAAGTAAACAGTTCTTTGCTATTTCACACTTCCTGGTTGATGGTCACTTGCTGCCTGAA	GCAGTTGCTTTCTCCTATGG	G	AAGAGCTTTCTAAGTCTGAA	T	162	163	29	30	29	30	29	30	grey		-1		-1		-1	1	1	0	GC->TA	SNV	SNV
3	6.97285e-05	7.26041e-05	3	stn1∆	TGCTCATCAATCGTTCGGACTCGACGAATTTGGTCGTTCAGGCAAGGGGCCCGAAATTTACAAATTGTTCGATTTCACAGCGGACGGTGTTGCGTCAAGGGCTGAAAAGACAATCAATTACTACAAAGGAAAGCAGTTGCTTTCTCCTATGGGAAGAGCTTTCTAAGTCTGAAGAAGTAAACAGTTCTTTGCTATTTCACACTTCCTGGTTGATGGTCACTTGCTGCCTGAA	GGTCGTTCAGGCAAGGGGCC	T	GAAATTTACAAATTGTTCGA	C	61	62	-72	-71	-72	-71	-72	-71	grey		-1		-1		-1	1	1	0	AT->GC	SNV	SNV
2	4.64857e-05	4.84027e-05	3	stn1∆	TGCTCATCAATCGTTCGGACTCGACGAATTTGGTCGTTCAGGCAAGGGGCCTGAAATTTACAAATTGTTCGATTTCACAGCGGACGGTGTTGCGTCAAGGGCTGAAAAGACAATCAATTACTACAAAGGAAAGCAGTTGCTTTCTCCTATAGGAAGAGCTTTCTAAGTCTGAAGAAGTAAACAGTTCTTTGCTATTTCACACTTCCTGGTTGATGGTCACTTGCTGCCTGAA	AAGCAGTTGCTTTCTCCTAT	G	GGAAGAGCTTTCTAAGTCTG	A	160	161	27	28	27	28	27	28	grey		-1		-1		-1	1	1	0	GC->AT	SNV	SNV
2	4.64857e-05	4.84027e-05	3	stn1∆	TGCTCATCAATCGTTCGGACTCGACGAATTTGGTCGTTCAGGCAAGGGGCCTGAAATTTACAAATTGTTCGATTTCACAGCGGACGGTGTTGCGTCAAGGGCTGAAAAGACAATCAATTACTACAAAGGAAAGCAGTTGCTTTCTCCTATGGGAAGAGCTTTCTAAGTCTTAAGAAGTAAACAGTTCTTTGCTATTTCACACTTCCTGGTTGATGGTCACTTGCTGCCTGAA	GGGAAGAGCTTTCTAAGTCT	G	AAGAAGTAAACAGTTCTTTG	T	180	181	47	48	47	48	47	48	grey		-1		-1		-1	1	1	0	GC->TA	SNV	SNV
2	4.64857e-05	4.84027e-05	3	stn1∆	TGCTCATCAATCGTTCGGACTCGACGAATTTGGTCGTTCAGGCAAGGGGCCTGAAATTTACAAATTGTTCGATTTCACAGCGGACGGTGTTGCGTCAAGGGCTGAAAAGACAATCAATGACTACAAAGGAAAGCAGTTGCTTTCTCCTATGGGAAGAGCTTTCTAAGTCTGAAGAAGTAAACAGTTCTTTGCTATTTCACACTTCCTGGTTGATGGTCACTTGCTGCCTGAA	GGGCTGAAAAGACAATCAAT	T	ACTACAAAGGAAAGCAGTTG	G	128	129	-5	-4	-5	-4	-5	-4	grey		-1		-1		-1	1	1	0	AT->CG	SNV	SNV
2	4.64857e-05	4.84027e-05	3	stn1∆	TGCTCATCAATCGTTCGGACTCTACGAATTTGGTCGTTCAGGCAAGGGGCCTGAAATTTACAAATTGTTCGATTTCACAGCGGACGGTGTTGCGTCAAGGGCTGAAAAGACAATCAATTACTACAAAGGAAAGCAGTTGCTTTCTCCTATGGGAAGAGCTTTCTAAGTCTGAAGAAGTAAACAGTTCTTTGCTATTTCACACTTCCTGGTTGATGGTCACTTGCTGCCTGAA	CTCATCAATCGTTCGGACTC	G	ACGAATTTGGTCGTTCAGGC	T	32	33	-101	-100	-101	-100	-101	-100	grey		-1		-1		-1	1	1	0	GC->TA	SNV	SNV
2	4.64857e-05	4.84027e-05	3	stn1∆	TGCTCATCAATCGTTCGGACTCGACGAATTTGGTCGTTCAGGCAAGGGGCCTGAAATTTACAAATTGTTCGATTTCACAGCGGACGGTGTTGCGTCAAGGGCTGAAAAGACAATCAATTACTACAAAGGAAAGCAGTTGCTTTCTCCTATGGGAAGAGCTTTCTGAGTCTGAAGAAGTAAACAGTTCTTTGCTATTTCACACTTCCTGGTTGATGGTCACTTGCTGCCTGAA	TCCTATGGGAAGAGCTTTCT	A	AGTCTGAAGAAGTAAACAGT	G	174	175	41	42	41	42	41	42	grey		-1		-1		-1	1	1	0	AT->GC	SNV	SNV
2	4.64857e-05	4.84027e-05	3	stn1∆	TGCTCATCAATCGTTCGGACTCGACGAATTTGGTCGTTCAGGCAAGGGGCCTGAAATTTGCAAATTGTTCGATTTCACAGCGGACGGTGTTGCGTCAAGGGCTGAAAAGACAATCAATTACTACAAAGGAAAGCAGTTGCTTTCTCCTATGGGAAGAGCTTTCTAAGTCTGAAGAAGTAAACAGTTCTTTGCTATTTCACACTTCCTGGTTGATGGTCACTTGCTGCCTGAA	AGGCAAGGGGCCTGAAATTT	A	CAAATTGTTCGATTTCACAG	G	69	70	-64	-63	-64	-63	-64	-63	grey		-1		-1		-1	1	1	0	AT->GC	SNV	SNV
2	4.64857e-05	4.84027e-05	3	stn1∆	TGCTTATCAATCGTTCGGACTCGACGAATTTGGTCGTTCAGGCAATGGGCCTGAAATTTACAAATTGTTCGATTTCACAGCGGACGGTGTTGCGTCAAGGGCTGAAAAGACAATCAATTACTACAAAGGAAAGCAGTTGCTTTCTCCTATGGGAAGAGCTTTCTAAGTCTGAAGAAGTAAACAGTTCTTTGCTATTTCACACTTCCTGGTTGATGGTCACTTGCTGCCTGAA	GAATTTGGTCGTTCAGGCAA	G	GGGCCTGAAATTTACAAATT	T	55	56	-78	-77	-78	-77	-78	-77	grey		-1		-1		-1	1	1	0	GC->TA	SNV	SNV
2	4.64857e-05	4.84027e-05	3	stn1∆	TGCTCATCAATCGTTCGGACTCGACGAATTTGGTCGTTCAGGCAAGGGGCCTGAAATTTACAAATTGTTCGATTTCACAGCGGACGGTGTTGCGTCAAGGGCTGAAAAGACAATCAATTACTACAAAGGAAAGCAGTTGCTTTCTCCTATGGGAAGAGCTTTCTAAGTCCGAAGAAGTAAACAGTTCTTTGCTATTTCACACTTCCTGGTTGATGGTCACTTGCTGCCTGAA	TGGGAAGAGCTTTCTAAGTC	T	GAAGAAGTAAACAGTTCTTT	C	179	180	46	47	46	47	46	47	grey		-1		-1		-1	1	1	0	AT->GC	SNV	SNV
2	4.64857e-05	4.84027e-05	3	stn1∆	TGCTCATCAATCGTTCGGACTCGACGAATTTGGTCGTTCAGGCAAGGGGCCTGAAATTTACAAATTGTTCGATTTCACAGCGGACGGTGTTGCGTCAAGGGCTGAAAAGACAATCAATTACTACAAAGGAAAGCAGTTGCTTTCTCCTATGGGAAGAGCCTTCTAAGTCTGAAGAAGTAAACAGTTCTTTGCTATTTCACACTTCCTGGTTGATGGTCACTTGCTGCCTGAA	CTTTCTCCTATGGGAAGAGC	T	TTCTAAGTCTGAAGAAGTAA	C	169	170	36	37	36	37	36	37	grey		-1		-1		-1	1	1	0	AT->GC	SNV	SNV
2	4.64857e-05	4.84027e-05	3	stn1∆	TGCTCATCAATCGTTAGGACTCGACGAATTTGGTCGTTCAGGCAAGGGGCCTGAAATTTACAAATTGTTCGATTTCACAGCGGACGGTGTTGCGTCAAGGGCTGAAAAGACAATCAATTACTACAAAGGAAAGCAGTTGCTTTCTCCTATGGGAAGAGCTTTCTAAGTCTGAAGAAGTAAACAGTTCTTTGCTATTTCACACTTCCTGGTTGATGGTCACTTGCTGCCTGAA	TGCTCATCAATCGTT	C	GGACTCGACGAATTTGGTCG	A	25	26	-108	-107	-108	-107	-108	-107	grey		-1		-1		-1	1	1	0	GC->TA	SNV	SNV
4	9.29714e-05	9.68054e-05	3	stn1∆	TGCTCATCAATCGTTCGGACTCGACGAATTTGGTCGTTCAGGCAAGGGGCCTGAAATTTACAAATTGTTCGATTTCACAGCGGACGGTGTTGCGTCAAGGGCTGAAAAGACGATCAATTACTAACAAAGGAAAGCAGTTGCTTTCTCCTATGGGAAGAGCTTTCTAAGTCTGAAGAAGTAAACAGTTCTTTGCTATTTCACACTTCCTGGTTGATGGTCACTTGCTGCCTGAA	GCGTCAAGGGCTGAAAAGAC	AATCAATTACT	ACAAAGGAAAGCAGTTGCTT	GATCAATTACTA	121	132	-12	-1	-12	-1	-12	-1	grey		-1		-1		-1	11	12	1		TINS	TINS
4	9.29714e-05	9.68054e-05	3	stn1∆	TGCTCATCAATCGTTCGGACTCGACGAATTTGGTCGTTCAGGCAAGGGGCCTGAAATTTACAAATTGTTCGATTTCACAGCGGACGGTGTTGCGTCAAGGGCTGAAAAGACAATCAATTACTAACAAAGGAGAGCAGTTGCTTTCTCCTATGGGAAGAGCTTTCTAAGTCTGAAGAAGTAAACAGTTCTTTGCTATTTCACACTTCCTGGTTGATGGTCACTTGCTGCCTGAA	GAAAAGACAATCAATTACTA	CAAAGGAA	AGCAGTTGCTTTCTCCTATG	ACAAAGGAG	133	141	0	8	0	8	0	8	grey		-1		-1		-1	8	9	1		TINS	TINS
3	6.97285e-05	7.26041e-05	3	stn1∆	TGCTCATCAATCGTTCGGACTCGACGAATTTGGTCGTTCAGGCAAGGGGCCTGAAATTTACAAATTGTTCGATTTCACAGCGGACGGTGTTGCGTCAAGGGCTGAAAAGACATTCAATTACTAACAAAGGAAAGCAGTTGCTTTCTCCTATGGGAAGAGCTTTCTAAGTCTGAAGAAGTAAACAGTTCTTTGCTATTTCACACTTCCTGGTTGATGGTCACTTGCTGCCTGAA	CGTCAAGGGCTGAAAAGACA	ATCAATTACT	ACAAAGGAAAGCAGTTGCTT	TTCAATTACTA	122	132	-11	-1	-11	-1	-11	-1	grey		-1		-1		-1	10	11	1		TINS	TINS
3	6.97285e-05	7.26041e-05	3	stn1∆	TGCTCATCAATCGTTCGGACTCGACGAATTTGGTCGTTCAGGCAAGGGGCCTGAAATTTACAAATTGTTCGATTTCACAGCGGACGGTGTTGCGTCAAGGGCTGAAAAGACAATCAATTACTCAAAGGAAGGCAGTTGCTTTCTCCTATGGGAAGAGCTTTCTAAGTCTGAAGAAGTAAACAGTTCTTTGCTATTTCACACTTCCTGGTTGATGGTCACTTGCTGCCTGAA	TGAAAAGACAATCAATTACT	ACAAAGGAAA	GCAGTTGCTTTCTCCTATGG	CAAAGGAAG	132	142	-1	9	-1	9	-1	9	grey		-1		-1		-1	10	9	2		TINS	TINS
2	4.64857e-05	4.84027e-05	3	stn1∆	TGCTCATCAATCGTTCGGACTCGACGAATTTGGTCGTTCAGGCAAGGGGCCTGAAATTTACAAATTGTTCGATTTCACAGCGGACGGTGTTGCGTCAAGGGCTGAAAAGACAATCAATTACTAACAAAGGAAAGTAGTTGCTTTCTCCTATGGGAAGAGCTTTCTAAGTCTGAAGAAGTAAACAGTTCTTTGCTATTTCACACTTCCTGGTTGATGGTCACTTGCTGCCTGAA	GAAAAGACAATCAATTACTA	CAAAGGAAAGC	AGTTGCTTTCTCCTATGGGA	ACAAAGGAAAGT	133	144	0	11	0	11	0	11	grey		-1		-1		-1	11	12	1		TINS	TINS
2	4.64857e-05	4.84027e-05	3	stn1∆	TGCTCATCAATCGTTCGGACTCGACGAATTTGGTCGTTCAGGCAAGGGGCCTGAAATTTACAAATTGTTCGATTTCACAGCGGACGGTGTTGCGTCAAGGGCTGAAAAGACAATCAATTACTACCCAAAGGAAAGCGGTTGCTTTCTCCTATGGGAAGAGCTTTCTAAGTCTGAAGAAGTAAACAGTTCTTTGCTATTTCACACTTCCTGGTTGATGGTCACTTGCTGCCTGAA	AAAAGACAATCAATTACTAC	AAAGGAAAGCA	GTTGCTTTCTCCTATGGGAA	CCAAAGGAAAGCG	134	145	1	12	1	12	1	12	grey		-1		-1		-1	11	13	2		TINS	TINS
2	4.64857e-05	4.84027e-05	3	stn1∆	TGCTCATCAATCGTTCGGACTCGACGAATTTGGTCGTTCAGGCAAGGGGCCTGAAATTTACAAATTGTTCGATTTCACAGCGGACGGTGTTGCGTCAAGGGCTGAAAAGACAATCAGTTACTACCCAAAGGAAAGCAGTTGCTTTCTCCTATGGGAAGAGCTTTCTAAGTCTGAAGAAGTAAACAGTTCTTTGCTATTTCACACTTCCTGGTTGATGGTCACTTGCTGCCTGAA	AAGGGCTGAAAAGACAATCA	ATTACTA	CAAAGGAAAGCAGTTGCTTT	GTTACTACC	126	133	-7	0	-7	0	-7	0	grey		-1		-1		-1	7	9	2		TINS	TINS
2	4.64857e-05	4.84027e-05	3	stn1∆	TGCTCATCAATCGTTCGGACTCGACGAATTTGGTCGTTCAGGCAAGGGGCCTGAAATTTACAAATTGTTCGATTTCACAGCGGACGGTGTTGCGTCAAGGGCTGAAAAGACAATCAATTACTACCAAAGGATAGCAGTTGCTTTCTCCTATGGGAAGAGCTTTCTAAGTCTGAAGAAGTAAACAGTTCTTTGCTATTTCACACTTCCTGGTTGATGGTCACTTGCTGCCTGAA	AAAAGACAATCAATTACTAC	AAAGGAA	AGCAGTTGCTTTCTCCTATG	CAAAGGAT	134	141	1	8	1	8	1	8	grey		-1		-1		-1	7	8	1		TINS	TINS
2	4.64857e-05	4.84027e-05	3	stn1∆	TGCTCATCAATCGTTCGGACTCGACGAATTTGGTCGTTCAGGCAAGGGGCCTGAAATTTACAAATTGTTCGATTTCACAGCGGACGGTGTTGCGTCAAGGGCTGAAAAGACAATCAATTACTAACAAAGGAAGGCAGTTGCTTTCTCCTATGGGAAGAGCTTTCTAAGTCTGAAGAAGTAAACAGTTCTTTGCTATTTCACACTTCCTGGTTGATGGTCACTTGCTGCCTGAA	GAAAAGACAATCAATTACTA	CAAAGGAAA	GCAGTTGCTTTCTCCTATGG	ACAAAGGAAG	133	142	0	9	0	9	0	9	grey		-1		-1		-1	9	10	1		TINS	TINS
2	4.64857e-05	4.84027e-05	3	stn1∆	TGCTCATCAATCGTTCGGACTCGACGAATTTGGTCGTTCAGGCAAGGGGCCTGAAATTTACAAATTGTTCGATTTCACAGCGGACGGTGTTGCGTCAAGGGCTGAAAAGACAATCAATTACAAAGGAAAGCTGTTGCTTTCTCCTATGGGAAGAGCTTTCTAAGTCTGAAGAAGTAAACAGTTCTTTGCTATTTCACACTTCCTGGTTGATGGTCACTTGCTGCCTGAA	CTGAAAAGACAATCAATTAC	TACAAAGGAAAGCA	GTTGCTTTCTCCTATGGGAA	AAAGGAAAGCT	131	145	-2	12	-2	12	-2	12	grey		-1		-1		-1	14	11	0		TINS	TINS

## Sheet: cdc13∆ LYS2
countEvents	fraction	fraction wo WT	Experiment	Alias	Raw	leftFlank	del	rightFlank	insertion	delStart	delEnd	delRelativeStart	delRelativeEnd	delRelativeStartRight	delRelativeEndRight	delRelativeStartTD	delRelativeEndTD	getHomologyColor	homology	homologyLength	homologyMismatch10%	homologyLengthMismatch10%	homologyMismatch10%ref	homologyLengthMismatch10%ref	delSize	insSize	Mod3	SNVMutation	Type	SecondaryType
3782	0.0775302	0.0776384	1	cdc13∆	TGCTCATCAATCGTTCGGACTCGACGAATTTGGTCGTTCAGGCAAGGGGCCTGAAATTTACAAATTGTTCGATTTCACAGCGGACGGTGTTGCGTCAAGGGCTGAAAAGACAATCAATTACTAAAGGAAAGCAGTTGCTTTCTCCTATGGGAAGAGCTTTCTAAGTCTGAAGAAGTAAACAGTTCTTTGCTATTTCACACTTCCTGGTTGATGGTCACTTGCTGCCTGAA	GAAAAGACAATCAATTACTA	CA	AAGGAAAGCAGTTGCTTTCT		133	135	0	2	0	2	0	2	#6899D0	A	1	A	1	A	1	2	0	1		DELETION	DELETION
3515	0.0720567	0.0721573	1	cdc13∆	TGCTCATCAATCGTTCGGACTCGACGAATTTGGTCGTTCAGGCAAGGGGCCTGAAATTTACAAATTGTTCGATTTCACAGCGGACGGTGTTGCGTCAAGGGCTGAAAAGACAATCAATTACTCAAAGGAAAGCAGTTGCTTTCTCCTATGGGAAGAGCTTTCTAAGTCTGAAGAAGTAAACAGTTCTTTGCTATTTCACACTTCCTGGTTGATGGTCACTTGCTGCCTGAA	TGAAAAGACAATCAATTACT	A	CAAAGGAAAGCAGTTGCTTT		132	133	-1	0	-1	0	-1	0	#C9DDF2		0		0		0	1	0	2		DELETION	DELETION
2714	0.0556364	0.0557141	1	cdc13∆	TGCTCATCAATCGTTCGGACTCGACGAATTTGGTCGTTCAGGCAAGGGGCCTGAAATTTACAAATTGTTCGATTTCACAGCGGACGGTGTTGCGTCAAGGGCTGAAAAGACAATCAATTACAAAGGAAAGCAGTTGCTTTCTCCTATGGGAAGAGCTTTCTAAGTCTGAAGAAGTAAACAGTTCTTTGCTATTTCACACTTCCTGGTTGATGGTCACTTGCTGCCTGAA	CTGAAAAGACAATCAATTAC	TAC	AAAGGAAAGCAGTTGCTTTC		131	134	-2	1	-2	1	-2	1	#054E61	TAC	3	TAC	3	TAC	3	3	0	0		DELETION	DELETION
2202	0.0451405	0.0452035	1	cdc13∆	TGCTCATCAATCGTTCGGACTCGACGAATTTGGTCGTTCAGGCAAGGGGCCTGAAATTTACAAATTGTTCGATTTCACAGCGGACGGTGTTGCGTCAAGGGCTGAAAAGACAATCAAAGGAAAGCAGTTGCTTTCTCCTATGGGAAGAGCTTTCTAAGTCTGAAGAAGTAAACAGTTCTTTGCTATTTCACACTTCCTGGTTGATGGTCACTTGCTGCCTGAA	AGGGCTGAAAAGACAATCAA	TTACTACAA	AGGAAAGCAGTTGCTTTCTC		127	136	-6	3	-6	3	-6	3	#054E61	CAA	3	CAA	3	CAA	3	9	0	0		DELETION	DELETION
1404	0.0287817	0.0288219	1	cdc13∆	TGCTCATCAATCGTTCGGACTCGACGAATTTGGTCGTTCAGGCAAGGGGCCTGAAATTTACAAATTGTTCGATTTCACAGCGGACGGTGTTGCGTCAAGGGCTGAAAAGACAATCAATTACTAAAAGGAAAGCAGTTGCTTTCTCCTATGGGAAGAGCTTTCTAAGTCTGAAGAAGTAAACAGTTCTTTGCTATTTCACACTTCCTGGTTGATGGTCACTTGCTGCCTGAA	GAAAAGACAATCAATTACTA	C	AAAGGAAAGCAGTTGCTTTC		133	134	0	1	0	1	0	1	#C9DDF2		0		0		0	1	0	2		DELETION	DELETION
1221	0.0250302	0.0250652	1	cdc13∆	TGCTCATCAATCGTTCGGACTCGACGAATTTGGTCGTTCAGGCAAGGGGCCTGAAATTTACAAATTGTTCGATTTCACAGCGGACGGTGTTGCGTCAAGGGCTGAAAAGACAATCAATTACTAAGGAAAGCAGTTGCTTTCTCCTATGGGAAGAGCTTTCTAAGTCTGAAGAAGTAAACAGTTCTTTGCTATTTCACACTTCCTGGTTGATGGTCACTTGCTGCCTGAA	GAAAAGACAATCAATTACTA	CAA	AGGAAAGCAGTTGCTTTCTC		133	136	0	3	0	3	0	3	#6899D0	A	1	A	1	A	1	3	0	0		DELETION	DELETION
1059	0.0217093	0.0217396	1	cdc13∆	TGCTCATCAATCGTTCGGACTCGACGAATTTGGTCGTTCAGGCAAGGGGCCTGAAATTTACAAATTGTTCGATTTCACAGCGGACGGTGTTGCGTCAAGGGCTGAAAAGACAATCAATTACCAAAGGAAAGCAGTTGCTTTCTCCTATGGGAAGAGCTTTCTAAGTCTGAAGAAGTAAACAGTTCTTTGCTATTTCACACTTCCTGGTTGATGGTCACTTGCTGCCTGAA	CTGAAAAGACAATCAATTAC	TA	CAAAGGAAAGCAGTTGCTTT		131	133	-2	0	-2	0	-2	0	#C9DDF2		0		0		0	2	0	1		DELETION	DELETION
332	0.00680593	0.00681543	1	cdc13∆	TGCTCATCAATCGTTCGGACTCGACGAATTTGGTCGTTCAGGCAAGGGGCCTGAAATTTACAAATTGTTCGATTTCACAGCGGACGGTGTTGCGTCAAGGGCTGAAAAGACAATCAATTAAAGGAAAGCAGTTGCTTTCTCCTATGGGAAGAGCTTTCTAAGTCTGAAGAAGTAAACAGTTCTTTGCTATTTCACACTTCCTGGTTGATGGTCACTTGCTGCCTGAA	GCTGAAAAGACAATCAATTA	CTACA	AAGGAAAGCAGTTGCTTTCT		130	135	-3	2	-3	2	-3	2	#6899D0	A	1	A	1	A	1	5	0	1		DELETION	DELETION
263	0.00539144	0.00539897	1	cdc13∆	TGCTCATCAATCGTTCGGACTCGACGAATTTGGTCGTTCAGGCAAGGGGCCTGAAATTTACAAATTGTTCGATTTCACAGCGGACGGTGTTGCGTCAAGGGCTGAAAAGACAATCAATCAAAGGAAAGCAGTTGCTTTCTCCTATGGGAAGAGCTTTCTAAGTCTGAAGAAGTAAACAGTTCTTTGCTATTTCACACTTCCTGGTTGATGGTCACTTGCTGCCTGAA	GGGCTGAAAAGACAATCAAT	TACTA	CAAAGGAAAGCAGTTGCTTT		128	133	-5	0	-5	0	-5	0	#C9DDF2		0		0		0	5	0	1		DELETION	DELETION
261	0.00535044	0.00535791	1	cdc13∆	TGCTCATCAATCGTTCGGACTCGACGAATTTGGTCGTTCAGGCAAGGGGCCTGAAATTTACAAATTGTTCGATTTCACAGCGGACGGTGTTGCGTCAAGGGCTGAAAAGACAATCAGTTGCTTTCTCCTATGGGAAGAGCTTTCTAAGTCTGAAGAAGTAAACAGTTCTTTGCTATTTCACACTTCCTGGTTGATGGTCACTTGCTGCCTGAA	AAGGGCTGAAAAGACAATCA	ATTACTACAAAGGAAAGCA	GTTGCTTTCTCCTATGGGAA		126	145	-7	12	-7	12	-7	12	#0D99B2	CA	2	CA	2	CA	2	19	0	2		DELETION	DELETION
241	0.00494045	0.00494734	1	cdc13∆	TGCTCATCAATCGTTCGGACTCGACGAATTTGGTCGTTCAGGCAAGGGGCCTGAAATTTACAAATTGTTCGATTTCACAGCGGACGGTGTTGCGTCAAGGGCTGAAAAGACAATCAATTGCTTTCTCCTATGGGAAGAGCTTTCTAAGTCTGAAGAAGTAAACAGTTCTTTGCTATTTCACACTTCCTGGTTGATGGTCACTTGCTGCCTGAA	GGCTGAAAAGACAATCAATT	ACTACAAAGGAAAGCAGTT	GCTTTCTCCTATGGGAAGAG		129	148	-4	15	-4	15	-4	15	#0D99B2	TT	2	TT	2	TT	2	19	0	2		DELETION	DELETION
135	0.00276747	0.00277133	1	cdc13∆	TGCTCATCAATCGTTCGGACTCGACGAATTTGGTCGTTCAGGCAAGGGGCCTGAAATTTACAAATTGTTCGATTTCACAGCGGACGGTGTTGCGTCAAGGGCTGAAAAGGAAAGCAGTTGCTTTCTCCTATGGGAAGAGCTTTCTAAGTCTGAAGAAGTAAACAGTTCTTTGCTATTTCACACTTCCTGGTTGATGGTCACTTGCTGCCTGAA	TTGCGTCAAGGGCTGAAAAG	ACAATCAATTACTACAAAG	GAAAGCAGTTGCTTTCTCCT		119	138	-14	5	-14	5	-14	5	#054E61	AAAG	4	AAAG	4	AAAG	4	19	0	2		DELETION	DELETION
75	0.00153748	0.00153963	1	cdc13∆	TGCTCATCAATCGTTCGGACTCGACGAATTTGGTCGTTCAGGCAAGGGGCCTGAAATTTACAAATTGTTCGATTTCACAGCGGACGGTGTTGCGTCAAGGGCTGAAAAGACAATCAATTACTTTCTCCTATGGGAAGAGCTTTCTAAGTCTGAAGAAGTAAACAGTTCTTTGCTATTTCACACTTCCTGGTTGATGGTCACTTGCTGCCTGAA	TGAAAAGACAATCAATTACT	ACAAAGGAAAGCAGTTGCT	TTCTCCTATGGGAAGAGCTT		132	151	-1	18	-1	18	-1	18	#0D99B2	CT	2	CT	2	CT	2	19	0	2		DELETION	DELETION
66	0.00135299	0.00135487	1	cdc13∆	TGCTCATCAATCGTTCGGACTCGACGAATTTGGTCGTTCAGGCAAGGGGCCTGAAATTTACAAATTGTTCGATTTCACAGCGGACGGTGTTGCGTCAAGGGCTGAAAAGACAATCAATTACTAAAGCAGTTGCTTTCTCCTATGGGAAGAGCTTTCTAAGTCTGAAGAAGTAAACAGTTCTTTGCTATTTCACACTTCCTGGTTGATGGTCACTTGCTGCCTGAA	GAAAAGACAATCAATTACTA	CAAAGGA	AAGCAGTTGCTTTCTCCTAT		133	140	0	7	0	7	0	7	#6899D0	A	1	A	1	A	1	7	0	2		DELETION	DELETION
51	0.00104549	0.00104695	1	cdc13∆	TGCTCATCAATCGTTCGGACTCGACGAATTTGGTCGTTCAGGCAAGGGGCCTGAAATTTACAAATTGTTCGATTTCACAGCGGACGGTGTTGCGTCAAGGGCTGAAAAGACAATCCAAAGGAAAGCAGTTGCTTTCTCCTATGGGAAGAGCTTTCTAAGTCTGAAGAAGTAAACAGTTCTTTGCTATTTCACACTTCCTGGTTGATGGTCACTTGCTGCCTGAA	CAAGGGCTGAAAAGACAATC	AATTACTA	CAAAGGAAAGCAGTTGCTTT		125	133	-8	0	-8	0	-8	0	#C9DDF2		0		0		0	8	0	1		DELETION	DELETION
50	0.00102499	0.00102642	1	cdc13∆	TGCTCATCAATCGTTCGGACTCGACGAATTTGGTCGTTCAGGCAAGGGGCCTGAAATTTACAAATTGTTCGATTTCACAGCGGACGGTGTTGCGTCAAGGGCTGAAAAGACAATCAATTACACAAAGGAAAGCAGTTGCTTTCTCCTATGGGAAGAGCTTTCTAAGTCTGAAGAAGTAAACAGTTCTTTGCTATTTCACACTTCCTGGTTGATGGTCACTTGCTGCCTGAA	CTGAAAAGACAATCAATTAC	T	ACAAAGGAAAGCAGTTGCTT		131	132	-2	-1	-2	-1	-2	-1	#C9DDF2		0		0		0	1	0	2		DELETION	DELETION
47	0.00096349	0.000964835	1	cdc13∆	TGCTCATCAATCGTTCGGACTCGACGAATTTGGTCGTTCAGGCAAGGGGCCTGAAATTTACAAATTGTTCGATTTCACAGCGGACGGTGTTGCGTCAAGGGCTGAAAAGACAATCAATTACAGGAAAGCAGTTGCTTTCTCCTATGGGAAGAGCTTTCTAAGTCTGAAGAAGTAAACAGTTCTTTGCTATTTCACACTTCCTGGTTGATGGTCACTTGCTGCCTGAA	CTGAAAAGACAATCAATTAC	TACAA	AGGAAAGCAGTTGCTTTCTC		131	136	-2	3	-2	3	-2	3	#C9DDF2		0		0		0	5	0	1		DELETION	DELETION
25	0.000512495	0.00051321	1	cdc13∆	TGCTCATCAATCGTTCGGACTCGACGAATTTGGTCGTTCAGGCAAGGGGCCTGAAATTTACAAATTGTTCGATTTCACAGCGGACGGTGTTGCGTCAAGGGCTGAAAAGACAATCAATTCAAAGGAAAGCAGTTGCTTTCTCCTATGGGAAGAGCTTTCTAAGTCTGAAGAAGTAAACAGTTCTTTGCTATTTCACACTTCCTGGTTGATGGTCACTTGCTGCCTGAA	GGCTGAAAAGACAATCAATT	ACTA	CAAAGGAAAGCAGTTGCTTT		129	133	-4	0	-4	0	-4	0	#C9DDF2		0		0		0	4	0	2		DELETION	DELETION
13	0.000266497	0.000266869	1	cdc13∆	TGCTCATCAATCGTTCGGACTCGACGAATTTGGTCGTTCAGGCAAGGGGCCTGAAATTTACAAATTGTTCGATTTCACAGCGGACGGTGTTGCGTCAAGGGCTGAAAAGACAATCAATTACTAGGAAAGCAGTTGCTTTCTCCTATGGGAAGAGCTTTCTAAGTCTGAAGAAGTAAACAGTTCTTTGCTATTTCACACTTCCTGGTTGATGGTCACTTGCTGCCTGAA	GAAAAGACAATCAATTACTA	CAAA	GGAAAGCAGTTGCTTTCTCC		133	137	0	4	0	4	0	4	#6899D0	A	1	A	1	A	1	4	0	2		DELETION	DELETION
11	0.000225498	0.000225812	1	cdc13∆	TGCTCATCAATCGTTCGGACTCGACGAATTTGGTCGTTCAGGCAAGGGGCCTGAAATTTACAAATTGTTCGATTTCACAGCGGACGGTGTTGCGTCAAGGGCTGAAAAGACAATCAAGGAAAGCAGTTGCTTTCTCCTATGGGAAGAGCTTTCTAAGTCTGAAGAAGTAAACAGTTCTTTGCTATTTCACACTTCCTGGTTGATGGTCACTTGCTGCCTGAA	AGGGCTGAAAAGACAATCAA	TTACTACAAA	GGAAAGCAGTTGCTTTCTCC		127	137	-6	4	-6	4	-6	4	#0D99B2	AA	2	AA	2	AA	2	10	0	2		DELETION	DELETION
5	0.000102499	0.000102642	1	cdc13∆	TGCTCATCAATCGTTCGGACTCGACGAATTTGGTCGTTCAGGCAAGGGGCCTGAAATTTACAAATTGTTCGATTTCACAGCGGACGGTGTTGCGTCAAGGGCTGAAAAGACAATCAATTACTACAAAGAAAGCAGTTGCTTTCTCCTATGGGAAGAGCTTTCTAAGTCTGAAGAAGTAAACAGTTCTTTGCTATTTCACACTTCCTGGTTGATGGTCACTTGCTGCCTGAA	GACAATCAATTACTACAAAG	G	AAAGCAGTTGCTTTCTCCTA		138	139	5	6	5	6	5	6	#6899D0	G	1	G	1	G	1	1	0	2		DELETION	DELETION
2	4.09996e-05	4.10568e-05	1	cdc13∆	TGCTCATCAATCGTTCGGACTCGACGAATTTGGTCGTTCAGGCAAGGGGCCTGAAATTTACAAATTGTTCGATTTCACAGCGGACGGTGTTGCGTCAAGGGCTGAAAAGACAATCAATTACTGGAAAGCAGTTGCTTTCTCCTATGGGAAGAGCTTTCTAAGTCTGAAGAAGTAAACAGTTCTTTGCTATTTCACACTTCCTGGTTGATGGTCACTTGCTGCCTGAA	TGAAAAGACAATCAATTACT	ACAAA	GGAAAGCAGTTGCTTTCTCC		132	137	-1	4	-1	4	-1	4	#C9DDF2		0		0		0	5	0	1		DELETION	DELETION
250	0.00512495	0.0051321	1	cdc13∆	TGCTCATCAATCGTTCGGACTCGACGAATTTGGTCGTTCAGGCAAGGGGCCTGAAATTTACAAATTGTTCGATTTCACAGCGGACGGTGTTGCGTCAAGGGCTGAAAAGACAATCAATTTCAAAGGAAAGCAGTTGCTTTCTCCTATGGGAAGAGCTTTCTAAGTCTGAAGAAGTAAACAGTTCTTTGCTATTTCACACTTCCTGGTTGATGGTCACTTGCTGCCTGAA	GGCTGAAAAGACAATCAATT	ACTA	CAAAGGAAAGCAGTTGCTTT	T	129	133	-4	0	-4	0	-4	0	grey		-1		-1		-1	4	1	0		DELINS	DELINS_<6
217	0.00444845	0.00445466	1	cdc13∆	TGCTCATCAATCGTTCGGACTCGACGAATTTGGTCGTTCAGGCAAGGGGCCTGAAATTTACAAATTGTTCGATTTCACAGCGGACGGTGTTGCGTCAAGGGCTGAAAAGACAATCAATTACCCAAAGGAAAGCAGTTGCTTTCTCCTATGGGAAGAGCTTTCTAAGTCTGAAGAAGTAAACAGTTCTTTGCTATTTCACACTTCCTGGTTGATGGTCACTTGCTGCCTGAA	CTGAAAAGACAATCAATTAC	TA	CAAAGGAAAGCAGTTGCTTT	C	131	133	-2	0	-2	0	-2	0	grey		-1		-1		-1	2	1	2		DELINS	DELINS_<6
127	0.00260347	0.00260711	1	cdc13∆	TGCTCATCAATCGTTCGGACTCGACGAATTTGGTCGTTCAGGCAAGGGGCCTGAAATTTACAAATTGTTCGATTTCACAGCGGACGGTGTTGCGTCAAGGGCTGAAAAGACAATCAATTACTAGGGAAAGCAGTTGCTTTCTCCTATGGGAAGAGCTTTCTAAGTCTGAAGAAGTAAACAGTTCTTTGCTATTTCACACTTCCTGGTTGATGGTCACTTGCTGCCTGAA	GAAAAGACAATCAATTACTA	CAAA	GGAAAGCAGTTGCTTTCTCC	G	133	137	0	4	0	4	0	4	grey		-1		-1		-1	4	1	0		DELINS	DELINS_<6
79	0.00161948	0.00162174	1	cdc13∆	TGCTCATCAATCGTTCGGACTCGACGAATTTGGTCGTTCAGGCAAGGGGCCTGAAATTTACAAATTGTTCGATTTCACAGCGGACGGTGTTGCGTCAAGGGCTGAAAAGACAATCAATTACTAAAAAAAAGGAAAGCAGTTGCTTTCTCCTATGGGAAGAGCTTTCTAAGTCTGAAGAAGTAAACAGTTCTTTGCTATTTCACACTTCCTGGTTGATGGTCACTTGCTGCCTGAA	GAAAAGACAATCAATTACTA	C	AAAGGAAAGCAGTTGCTTTC	AAAA	133	134	0	1	0	1	0	1	grey		-1		-1		-1	1	4	0		DELINS	DELINS_<6
33	0.000676493	0.000677437	1	cdc13∆	TGCTCATCAATCGTTCGGACTCGACGAATTTGGTCGTTCAGGCAAGGGGCCTGAAATTTACAAATTGTTCGATTTCACAGCGGACGGTGTTGCGTCAAGGGCTGAAAAGACAATCAATTACCCCAAAGGAAAGCAGTTGCTTTCTCCTATGGGAAGAGCTTTCTAAGTCTGAAGAAGTAAACAGTTCTTTGCTATTTCACACTTCCTGGTTGATGGTCACTTGCTGCCTGAA	CTGAAAAGACAATCAATTAC	TA	CAAAGGAAAGCAGTTGCTTT	CC	131	133	-2	0	-2	0	-2	0	grey		-1		-1		-1	2	2	0		DELINS	DELINS_<6
31	0.000635493	0.00063638	1	cdc13∆	TGCTCATCAATCGTTCGGACTCGACGAATTTGGTCGTTCAGGCAAGGGGCCTGAAATTTACAAATTGTTCGATTTCACAGCGGACGGTGTTGCGTCAAGGGCTGAAAAGACAATCAATTACTAAAAAAAGGAAAGCAGTTGCTTTCTCCTATGGGAAGAGCTTTCTAAGTCTGAAGAAGTAAACAGTTCTTTGCTATTTCACACTTCCTGGTTGATGGTCACTTGCTGCCTGAA	GAAAAGACAATCAATTACTA	C	AAAGGAAAGCAGTTGCTTTC	AAA	133	134	0	1	0	1	0	1	grey		-1		-1		-1	1	3	2		DELINS	DELINS_<6
29	0.000594494	0.000595324	1	cdc13∆	TGCTCATCAATCGTTCGGACTCGACGAATTTGGTCGTTCAGGCAAGGGGCCTGAAATTTACAAATTGTTCGATTTCACAGCGGACGGTGTTGCGTCAAGGGCTGAAAAGACAATCAATTACTAAAAAAGGAAAGCAGTTGCTTTCTCCTATGGGAAGAGCTTTCTAAGTCTGAAGAAGTAAACAGTTCTTTGCTATTTCACACTTCCTGGTTGATGGTCACTTGCTGCCTGAA	GAAAAGACAATCAATTACTA	C	AAAGGAAAGCAGTTGCTTTC	AA	133	134	0	1	0	1	0	1	grey		-1		-1		-1	1	2	1		DELINS	DELINS_<6
23	0.000471495	0.000472153	1	cdc13∆	TGCTCATCAATCGTTCGGACTCGACGAATTTGGTCGTTCAGGCAAGGGGCCTGAAATTTACAAATTGTTCGATTTCACAGCGGACGGTGTTGCGTCAAGGGCTGAAAAGACAATCAATTCCAAAGGAAAGCAGTTGCTTTCTCCTATGGGAAGAGCTTTCTAAGTCTGAAGAAGTAAACAGTTCTTTGCTATTTCACACTTCCTGGTTGATGGTCACTTGCTGCCTGAA	GGCTGAAAAGACAATCAATT	ACTA	CAAAGGAAAGCAGTTGCTTT	C	129	133	-4	0	-4	0	-4	0	grey		-1		-1		-1	4	1	0		DELINS	DELINS_<6
22	0.000450995	0.000451625	1	cdc13∆	TGCTCATCAATCGTTCGGACTCGACGAATTTGGTCGTTCAGGCAAGGGGCCTGAAATTTACAAATTGTTCGATTTCACAGCGGACGGTGTTGCGTCAAGGGCTGAAAAGACAATCAATTACTTCCCAAAGGAAAGCAGTTGCTTTCTCCTATGGGAAGAGCTTTCTAAGTCTGAAGAAGTAAACAGTTCTTTGCTATTTCACACTTCCTGGTTGATGGTCACTTGCTGCCTGAA	TGAAAAGACAATCAATTACT	A	CAAAGGAAAGCAGTTGCTTT	TCC	132	133	-1	0	-1	0	-1	0	grey		-1		-1		-1	1	3	2		DELINS	DELINS_<6
12	0.000245997	0.000246341	1	cdc13∆	TGCTCATCAATCGTTCGGACTCGACGAATTTGGTCGTTCAGGCAAGGGGCCTGAAATTTACAAATTGTTCGATTTCACAGCGGACGGTGTTGCGTCAAGGGCTGAAAAGACAATCAATTACTATCAGTTGCTTTCTCCTATGGGAAGAGCTTTCTAAGTCTGAAGAAGTAAACAGTTCTTTGCTATTTCACACTTCCTGGTTGATGGTCACTTGCTGCCTGAA	GAAAAGACAATCAATTACTA	CAAAGGAAAG	CAGTTGCTTTCTCCTATGGG	T	133	143	0	10	0	10	0	10	grey		-1		-1		-1	10	1	0		DELINS	DELINS_<6
4	8.19991e-05	8.21136e-05	1	cdc13∆	TGCTCATCAATCGTTCGGACTCGACGAATTTGGTCGTTCAGGCAAGGGGCCTGAAATTTACAAATTGTTCGATTTCACAGCGGACGGTGTTGCGTCAAGGGCTGAAAAGACTGTGGCTGTGGTCAAAGGAAAGCAGTTGCTTTCTCCTATGGGAAGAGCTTTCTAAGTCTGAAGAAGTAAACAGTTCTTTGCTATTTCACACTTCCTGGTTGATGGTCACTTGCTGCCTGAA	GCGTCAAGGGCTGAAAAGAC	AATCAATTACTA	CAAAGGAAAGCAGTTGCTTT	TGTGGCTGTGGT	121	133	-12	0	-12	0	-12	0	grey		-1		-1		-1	12	12	0		DELINS	DELINS_FLANKINSERT_RC
4	8.19991e-05	8.21136e-05	1	cdc13∆	TGCTCATCAATCGTTCGGACTCGACGAATTTGGTCGTTCAGGCAAGGGGCCTGAAATTTACAAATTGTTCGATTTCACAGCGGACGGTGTTGCGTCAAGGGCTGAAAAGACAATCAATTACTAACAAATGAAAGCAGTTGCTTTCTCCTATGGGAAGAGCTTTCTAAGTCTGAAGAAGTAAACAGTTCTTTGCTATTTCACACTTCCTGGTTGATGGTCACTTGCTGCCTGAA	GAAAAGACAATCAATTACTA	CAAAG	GAAAGCAGTTGCTTTCTCCT	ACAAAT	133	138	0	5	0	5	0	5	grey		-1		-1		-1	5	6	1		DELINS	DELINS_FLANKINSERT
4	8.19991e-05	8.21136e-05	1	cdc13∆	TGCTCATCAATCGTTCGGACTCGACGAATTTGGTCGTTCAGGCAAGGGGCCTGAAATTTACAAATTGTTCGATTTCACAGCGGACGGTGTTGCGTCAAGGGCTGAAAAGACAATCGATTACTAACAAAGGAAAGCAGTTGCTTTCTCCTATGGGAAGAGCTTTCTAAGTCTGAAGAAGTAAACAGTTCTTTGCTATTTCACACTTCCTGGTTGATGGTCACTTGCTGCCTGAA	CAAGGGCTGAAAAGACAATC	AATTACT	ACAAAGGAAAGCAGTTGCTT	GATTACTA	125	132	-8	-1	-8	-1	-8	-1	grey		-1		-1		-1	7	8	1		DELINS	DELINS_FLANKINSERT
3	6.14994e-05	6.15852e-05	1	cdc13∆	TGCTCATCAATCGTTCGGACTCGACGAATTTGGTCGTTCAGGCAAGGGGCCTGAAATTTACAAATTGTTCGATTTCACAGCGGACGGTGTTGCGTCAAGGGCTGAAAAGACAGTCAAAGGAAAGCAGTTGCTTTCTCCTATGGGAAGAGCTTTCTAAGTCTGAAGAAGTAAACAGTTCTTTGCTATTTCACACTTCCTGGTTGATGGTCACTTGCTGCCTGAA	CGTCAAGGGCTGAAAAGACA	ATCAATTACTA	CAAAGGAAAGCAGTTGCTTT	GT	122	133	-11	0	-11	0	-11	0	grey		-1		-1		-1	11	2	0		DELINS	DELINS_<6
3	6.14994e-05	6.15852e-05	1	cdc13∆	TGCTCATCAATCGTTCGGACTCGACGAATTTGGTCGTTCAGGCAAGGGGCCTGAAATTTACAAATTGTTCGATTTCACAGCGGACGGTGTTGCGTCAAGGGCTGAAAAGACAATCGATTACTCAAAGGAAAGCAGTTGCTTTCTCCTATGGGAAGAGCTTTCTAAGTCTGAAGAAGTAAACAGTTCTTTGCTATTTCACACTTCCTGGTTGATGGTCACTTGCTGCCTGAA	CAAGGGCTGAAAAGACAATC	AATTACTA	CAAAGGAAAGCAGTTGCTTT	GATTACT	125	133	-8	0	-8	0	-8	0	grey		-1		-1		-1	8	7	2		DELINS	DELINS_FLANKINSERT
3	6.14994e-05	6.15852e-05	1	cdc13∆	TGCTCATCAATCGTTCGGACTCGACGAATTTGGTCGTTCAGGCAAGGGGCCTGAAATTTACAAATTGTTCGATTTCACAGCGGACGGTGTTGCGTCAAGGGCTGAAAAGACAATCAATTTTCAAAGGAAAGCAGTTGCTTTCTCCTATGGGAAGAGCTTTCTAAGTCTGAAGAAGTAAACAGTTCTTTGCTATTTCACACTTCCTGGTTGATGGTCACTTGCTGCCTGAA	GGCTGAAAAGACAATCAATT	ACTA	CAAAGGAAAGCAGTTGCTTT	TT	129	133	-4	0	-4	0	-4	0	grey		-1		-1		-1	4	2	1		DELINS	DELINS_<6
2	4.09996e-05	4.10568e-05	1	cdc13∆	TGCTCATCAATCGTTCGGACAACTTGGTCACTTGCTGCCTGAA	TGCTCATCAATCGTTCGGAC	TCGACGAATTTGGTCGTTCAGGCAAGGGGCCTGAAATTTACAAATTGTTCGATTTCACAGCGGACGGTGTTGCGTCAAGGGCTGAAAAGACAATCAATTACTACAAAGGAAAGCAGTTGCTTTCTCCTATGGGAAGAGCTTTCTAAGTCTGAAGAAGTAAACAGTTCTTTGCTATTTCACACTTCCTGGTTGA	TGGTCACTTGCTGCCTGAA	AACT	30	223	-103	90	-103	90	-103	90	grey		-1		-1		-1	193	4	0		DELINS	DELINS_<6
2	4.09996e-05	4.10568e-05	1	cdc13∆	TGCTCATCAATCGTTCGGACTCGACGAATTTGGTCGTTCAGGCAAGGGGCCTGAAATTTACAAATTGTTCGATTTCACAGCGGACGGTGTTGCGTCAAGGGCTGAAAAGACAAACAATTACAAAGGAAAGCAGTTGCTTTCTCCTATGGGAAGAGCTTTCTAAGTCTGAAGAAGTAAACAGTTCTTTGCTATTTCACACTTCCTGGTTGATGGTCACTTGCTGCCTGAA	GTCAAGGGCTGAAAAGACAA	TCAATTAC	TACAAAGGAAAGCAGTTGCT	ACAAT	123	131	-10	-2	-10	-2	-10	-2	grey		-1		-1		-1	8	5	0		DELINS	DELINS_<6
2	4.09996e-05	4.10568e-05	1	cdc13∆	TGCTCATCAATCGTTCGGACTCGACGAATTTGGTCGTTCAGGCAAGGGGCCTGAAATTTACAAATTGTTCGATTTCACAGCGGACGGTGTTGCGTCAAGGGCTGAAAAGACAATCAATTACTACCCAGAGGAAAGCAGTTGCTTTCTCCTATGGGAAGAGCTTTCTAAGTCTGAAGAAGTAAACAGTTCTTTGCTATTTCACACTTCCTGGTTGATGGTCACTTGCTGCCTGAA	AAAAGACAATCAATTACTAC	AA	AGGAAAGCAGTTGCTTTCTC	CCAG	134	136	1	3	1	3	1	3	grey		-1		-1		-1	2	4	2		DELINS	DELINS_<6
2	4.09996e-05	4.10568e-05	1	cdc13∆	TGCTCATCAATCGTTCGGACTCGACGAATTTGGTCGTTCAGGCAAGGGGCCTGAAATTTACAAATTGTTCGATTTCACAGCGGACGGTGTTGCGTCAAGGGCTGAAAAGACAATCAATTGCTACCAAAGGAAAGCAGTTGCTTTCTCCTATGGGAAGAGCTTTCTAAGTCTGAAGAAGTAAACAGTTCTTTGCTATTTCACACTTCCTGGTTGATGGTCACTTGCTGCCTGAA	GGCTGAAAAGACAATCAATT	ACTA	CAAAGGAAAGCAGTTGCTTT	GCTAC	129	133	-4	0	-4	0	-4	0	grey		-1		-1		-1	4	5	1		DELINS	DELINS_<6
2	4.09996e-05	4.10568e-05	1	cdc13∆	TGCTCATCAATCGTTCGGACTCGACGAATTTGGTCGTTCAGGCAAGGGGCCTGAAATTTACAAATTGTTCGATTTCACAGCGGACGGTGTTGCGTCAAGGGCTGAAAAGACAATCAATTACTAACAAAGAAAAGCAGTTGCTTTCTCCTATGGGAAGAGCTTTCTAAGTCTGAAGAAGTAAACAGTTCTTTGCTATTTCACACTTCCTGGTTGATGGTCACTTGCTGCCTGAA	GAAAAGACAATCAATTACTA	CAAAGG	AAAGCAGTTGCTTTCTCCTA	ACAAAGA	133	139	0	6	0	6	0	6	grey		-1		-1		-1	6	7	1		DELINS	DELINS_FLANKINSERT
2	4.09996e-05	4.10568e-05	1	cdc13∆	TGCTCATCAATCGTTCGGACTCGACGAATTTGGTCGTTCAGGCAAGGGGCCTGAAATTTACAAATTGTTCGATTTCACAGCGGACGGTGTTGCGTCAAGGGCTGAAAAGACATTCAATTACAAAGGAAAGCAGTTGCTTTCTCCTATGGGAAGAGCTTTCTAAGTCTGAAGAAGTAAACAGTTCTTTGCTATTTCACACTTCCTGGTTGATGGTCACTTGCTGCCTGAA	CGTCAAGGGCTGAAAAGACA	ATCAATTAC	TACAAAGGAAAGCAGTTGCT	TTCAAT	122	131	-11	-2	-11	-2	-11	-2	grey		-1		-1		-1	9	6	0		DELINS	DELINS_UNKNOWN
2	4.09996e-05	4.10568e-05	1	cdc13∆	TGCTCATCAATCGTTCGGACTCGACGAATTTGGTCGTTCAGGCAAGGGGCCTGAAATTTACAAATTGTTCGATTTCACAGCGGACGGTGTTGCGTCAAGGGCTGAAAAGACAATCAACTACTACCAAAGGAAAGCAGTTGCTTTCTCCTATGGGAAGAGCTTTCTAAGTCTGAAGAAGTAAACAGTTCTTTGCTATTTCACACTTCCTGGTTGATGGTCACTTGCTGCCTGAA	AGGGCTGAAAAGACAATCAA	TTACTA	CAAAGGAAAGCAGTTGCTTT	CTACTAC	127	133	-6	0	-6	0	-6	0	grey		-1		-1		-1	6	7	1		DELINS	DELINS_FLANKINSERT
2	4.09996e-05	4.10568e-05	1	cdc13∆	TGCTCATCAATCGTTCGGACTCGACGAATTTGGTCGTTCAGGCAAGGGGCCTGAAATTTACAAATTGTTCGATTTCACAGCGGACGGTGTTGCGTCAAGGGCTGAAAAGACAATCAACTACTAAGGAAAGCAGTTGCTTTCTCCTATGGGAAGAGCTTTCTAAGTCTGAAGAAGTAAACAGTTCTTTGCTATTTCACACTTCCTGGTTGATGGTCACTTGCTGCCTGAA	AGGGCTGAAAAGACAATCAA	TTACTACA	AAGGAAAGCAGTTGCTTTCT	CTACT	127	135	-6	2	-6	2	-6	2	grey		-1		-1		-1	8	5	0		DELINS	DELINS_<6
2	4.09996e-05	4.10568e-05	1	cdc13∆	TGCTCATCAATCGTTCGGACTCGACGAATTTGGTCGTTCAGGCAAGGGGCCTGAAATTTACAAATTGTTCGATTTCACAGCGGACGGTGTTGCGTCAAGGGCTGAAAAGACAATCAATTACTGCCAAAGGAAAGCAGTTGCTTTCTCCTATGGGAAGAGCTTTCTAAGTCTGAAGAAGTAAACAGTTCTTTGCTATTTCACACTTCCTGGTTGATGGTCACTTGCTGCCTGAA	TGAAAAGACAATCAATTACT	A	CAAAGGAAAGCAGTTGCTTT	GC	132	133	-1	0	-1	0	-1	0	grey		-1		-1		-1	1	2	1		DELINS	DELINS_<6
2	4.09996e-05	4.10568e-05	1	cdc13∆	TGCTCATCAATCGTTCGGACTCGACGAATTTGGTCGTTCAGGCAAGGGGCCTGAAATTTACAAATTGTTCGATTTCACAGCGGACGGTGTTGCGTCAAGGGCTGAAAAGACAATCAATTGCTAAAGGAAAGCAGTTGCTTTCTCCTATGGGAAGAGCTTTCTAAGTCTGAAGAAGTAAACAGTTCTTTGCTATTTCACACTTCCTGGTTGATGGTCACTTGCTGCCTGAA	GGCTGAAAAGACAATCAATT	ACTAC	AAAGGAAAGCAGTTGCTTTC	GCT	129	134	-4	1	-4	1	-4	1	grey		-1		-1		-1	5	3	1		DELINS	DELINS_<6
2	4.09996e-05	4.10568e-05	1	cdc13∆	TGCTCATCAATCGTTCGGACTCGACGAATTTGGTCGTTCAGGCAAGGGGCCTGAAATTTACAAATTGTTCGATTTCACAGCGGACGGTGTTGCGTCAAGGGCTGAAAAGACAATCAACTACTAACAAAGGAAAGCAGTTGCTTTCTCCTATGGGAAGAGCTTTCTAAGTCTGAAGAAGTAAACAGTTCTTTGCTATTTCACACTTCCTGGTTGATGGTCACTTGCTGCCTGAA	AGGGCTGAAAAGACAATCAA	TTACT	ACAAAGGAAAGCAGTTGCTT	CTACTA	127	132	-6	-1	-6	-1	-6	-1	grey		-1		-1		-1	5	6	1		DELINS	DELINS_UNKNOWN
2	4.09996e-05	4.10568e-05	1	cdc13∆	TGCTCATCAATCGTTCGGACTCGACGAATTTGGTCGTTCAGGCAAGGGGCCTGAAATTTACAAATTGTTCGATTTCACAGCGGACGGTGTTGCGTCAAGGGCTGAAAAGACAATCAATTACTAACAAGGGAAAGCAGTTGCTTTCTCCTATGGGAAGAGCTTTCTAAGTCTGAAGAAGTAAACAGTTCTTTGCTATTTCACACTTCCTGGTTGATGGTCACTTGCTGCCTGAA	GAAAAGACAATCAATTACTA	CAAA	GGAAAGCAGTTGCTTTCTCC	ACAAG	133	137	0	4	0	4	0	4	grey		-1		-1		-1	4	5	1		DELINS	DELINS_<6
2	4.09996e-05	4.10568e-05	1	cdc13∆	TGCTCATCAATCGTTCGGACTCGACGAATTTGGTCGTTCAGGCAAGGGGCCTGAAATTTACAAATTGTTCGATTTCACAGCGGACGGTGTTGCGTCAAGGGCTGAAAAGACAATCAGTTACTATACAAAGGAAAGCAGTTGCTTTCTCCTATGGGAAGAGCTTTCTAAGTCTGAAGAAGTAAACAGTTCTTTGCTATTTCACACTTCCTGGTTGATGGTCACTTGCTGCCTGAA	AAGGGCTGAAAAGACAATCA	ATTAC	TACAAAGGAAAGCAGTTGCT	GTTACTA	126	131	-7	-2	-7	-2	-7	-2	grey		-1		-1		-1	5	7	2		DELINS	DELINS_FLANKINSERT
2	4.09996e-05	4.10568e-05	1	cdc13∆	TGCTCATCAATCGTTCGGACTCGACGAATTTGGTCGTTCAGGCAAGGGGCCTGAAATTTACAAATTGTTCGATTTCACAGCGGACGGTGTTGCGTCAAGGGCTGAAAAGACAATCAACTACTACCCAAAGGAAAGCAGTTGCTTTCTCCTATGGGAAGAGCTTTCTAAGTCTGAAGAAGTAAACAGTTCTTTGCTATTTCACACTTCCTGGTTGATGGTCACTTGCTGCCTGAA	AGGGCTGAAAAGACAATCAA	TTACTA	CAAAGGAAAGCAGTTGCTTT	CTACTACC	127	133	-6	0	-6	0	-6	0	grey		-1		-1		-1	6	8	2		DELINS	DELINS_FLANKINSERT
2	4.09996e-05	4.10568e-05	1	cdc13∆	TGCTCATCAATCGTTCGGACTCGACGAATTTGGTCGTTCAGGCAAGGGGCCTGAAATTTACAAATTGTTCGATTTCACAGCGGACGGTGTTGCGTCAAGGGCTGAAAAGACAATTAATTACAAAGGAAAGCAGTTGCTTTCTCCTATGGGAAGAGCTTTCTAAGTCTGAAGAAGTAAACAGTTCTTTGCTATTTCACACTTCCTGGTTGATGGTCACTTGCTGCCTGAA	TCAAGGGCTGAAAAGACAAT	CAATTAC	TACAAAGGAAAGCAGTTGCT	TAAT	124	131	-9	-2	-9	-2	-9	-2	grey		-1		-1		-1	7	4	0		DELINS	DELINS_<6
2	4.09996e-05	4.10568e-05	1	cdc13∆	TGCTCATCAATCGTTCGGACTCGACGAATTTGGTCGTTCAGGCAAGGGGCCTGAAATTTACAAATTGTTCGATTTCACAGCGGACGGTGTTGCGTCAAGGGCTGAAAAGACAATCAATTTCTAACAAAGGAAAGCAGTTGCTTTCTCCTATGGGAAGAGCTTTCTAAGTCTGAAGAAGTAAACAGTTCTTTGCTATTTCACACTTCCTGGTTGATGGTCACTTGCTGCCTGAA	GGCTGAAAAGACAATCAATT	ACT	ACAAAGGAAAGCAGTTGCTT	TCTA	129	132	-4	-1	-4	-1	-4	-1	grey		-1		-1		-1	3	4	1		DELINS	DELINS_<6
2	4.09996e-05	4.10568e-05	1	cdc13∆	TGCTCATCAATCGTTCGGACTCGACGAATTTGGTCGTTCAGGCAAGGGGCCTGAAATTTACAAATTGTTCGATTTCACAGCGGACGGTGTTGCGTCAAGGGCTGAAAAGACAATCAATTACAACCAAAGGAAAGCAGTTGCTTTCTCCTATGGGAAGAGCTTTCTAAGTCTGAAGAAGTAAACAGTTCTTTGCTATTTCACACTTCCTGGTTGATGGTCACTTGCTGCCTGAA	CTGAAAAGACAATCAATTAC	TA	CAAAGGAAAGCAGTTGCTTT	AAC	131	133	-2	0	-2	0	-2	0	grey		-1		-1		-1	2	3	1		DELINS	DELINS_<6
2	4.09996e-05	4.10568e-05	1	cdc13∆	TGCTCATCAATCGTTCGGACTCGACGAATTTGGTCGTTCAGGCAAGGGGCCTGAAATTTACAAATTGTTCGATTTCACAGCGGACGGTGTTGCGTCAAGGGCTGAAAAGACATTCAAAGGAAAGCAGTTGCTTTCTCCTATGGGAAGAGCTTTCTAAGTCTGAAGAAGTAAACAGTTCTTTGCTATTTCACACTTCCTGGTTGATGGTCACTTGCTGCCTGAA	CGTCAAGGGCTGAAAAGACA	ATCAATTACTA	CAAAGGAAAGCAGTTGCTTT	TT	122	133	-11	0	-11	0	-11	0	grey		-1		-1		-1	11	2	0		DELINS	DELINS_<6
2	4.09996e-05	4.10568e-05	1	cdc13∆	TGCTCATCAATCGTTCGGACTCGACGAATTTGGTCGTTCAGGCAAGGGGCCTGAAATTTACAAATTGTTCGATTTCACAGCGGACGGTGTTGCGTCAAGGGCTGAAAAGACAATCAAAGGTAAGCAGTTGCTTTCTCCTATGGGAAGAGCTTTCTAAGTCTGAAGAAGTAAACAGTTCTTTGCTATTTCACACTTCCTGGTTGATGGTCACTTGCTGCCTGAA	AGGGCTGAAAAGACAATCAA	TTACTACAAAGGA	AAGCAGTTGCTTTCTCCTAT	AGGT	127	140	-6	7	-6	7	-6	7	grey		-1		-1		-1	13	4	0		DELINS	DELINS_<6
17400	0.356696	0.357194	1	cdc13∆	TGCTCATCAATCGTTCGGACTCGACGAATTTGGTCGTTCAGGCAAGGGGCCTGAAATTTACAAATTGTTCGATTTCACAGCGGACGGTGTTGCGTCAAGGGCTGAAAAGACAATCAATTACTAACAAAGGAAAGCAGTTGCTTTCTCCTATGGGAAGAGCTTTCTAAGTCTGAAGAAGTAAACAGTTCTTTGCTATTTCACACTTCCTGGTTGATGGTCACTTGCTGCCTGAA	GAAAAGACAATCAATTACTA		CAAAGGAAAGCAGTTGCTTT	A	133	133	0	0	0	0	0	0	grey		-1		-1		-1	0	1	1		INSERTION	INSERTIONsmallTDleft_A
5504	0.112831	0.112988	1	cdc13∆	TGCTCATCAATCGTTCGGACTCGACGAATTTGGTCGTTCAGGCAAGGGGCCTGAAATTTACAAATTGTTCGATTTCACAGCGGACGGTGTTGCGTCAAGGGCTGAAAAGACAATCAATTACTACCAAAGGAAAGCAGTTGCTTTCTCCTATGGGAAGAGCTTTCTAAGTCTGAAGAAGTAAACAGTTCTTTGCTATTTCACACTTCCTGGTTGATGGTCACTTGCTGCCTGAA	AAAAGACAATCAATTACTAC		AAAGGAAAGCAGTTGCTTTC	C	134	134	1	1	1	1	1	1	grey		-1		-1		-1	0	1	1		INSERTION	INSERTIONsmallTDleft_C
2808	0.0575634	0.0576438	1	cdc13∆	TGCTCATCAATCGTTCGGACTCGACGAATTTGGTCGTTCAGGCAAGGGGCCTGAAATTTACAAATTGTTCGATTTCACAGCGGACGGTGTTGCGTCAAGGGCTGAAAAGACAATCAATTACTACCCAAAGGAAAGCAGTTGCTTTCTCCTATGGGAAGAGCTTTCTAAGTCTGAAGAAGTAAACAGTTCTTTGCTATTTCACACTTCCTGGTTGATGGTCACTTGCTGCCTGAA	AAAAGACAATCAATTACTAC		AAAGGAAAGCAGTTGCTTTC	CC	134	134	1	1	1	1	1	1	grey		-1		-1		-1	0	2	2		INSERTION	INSERTION_<6
1187	0.0243332	0.0243672	1	cdc13∆	TGCTCATCAATCGTTCGGACTCGACGAATTTGGTCGTTCAGGCAAGGGGCCTGAAATTTACAAATTGTTCGATTTCACAGCGGACGGTGTTGCGTCAAGGGCTGAAAAGACAATCAATTACTATACAAAGGAAAGCAGTTGCTTTCTCCTATGGGAAGAGCTTTCTAAGTCTGAAGAAGTAAACAGTTCTTTGCTATTTCACACTTCCTGGTTGATGGTCACTTGCTGCCTGAA	GAAAAGACAATCAATTACTA		CAAAGGAAAGCAGTTGCTTT	TA	133	133	0	0	0	0	0	0	grey		-1		-1		-1	0	2	2		INSERTION	INSERTIONsmallTDleft_TA
685	0.0140424	0.014062	1	cdc13∆	TGCTCATCAATCGTTCGGACTCGACGAATTTGGTCGTTCAGGCAAGGGGCCTGAAATTTACAAATTGTTCGATTTCACAGCGGACGGTGTTGCGTCAAGGGCTGAAAAGACAATCAATTACTAGCAAAGGAAAGCAGTTGCTTTCTCCTATGGGAAGAGCTTTCTAAGTCTGAAGAAGTAAACAGTTCTTTGCTATTTCACACTTCCTGGTTGATGGTCACTTGCTGCCTGAA	GAAAAGACAATCAATTACTA		CAAAGGAAAGCAGTTGCTTT	G	133	133	0	0	0	0	0	0	grey		-1		-1		-1	0	1	1		INSERTION	INSERTION_<6
458	0.0093889	0.00940201	1	cdc13∆	TGCTCATCAATCGTTCGGACTCGACGAATTTGGTCGTTCAGGCAAGGGGCCTGAAATTTACAAATTGTTCGATTTCACAGCGGACGGTGTTGCGTCAAGGGCTGAAAAGACAATCAATTACTAAAACAAAGGAAAGCAGTTGCTTTCTCCTATGGGAAGAGCTTTCTAAGTCTGAAGAAGTAAACAGTTCTTTGCTATTTCACACTTCCTGGTTGATGGTCACTTGCTGCCTGAA	GAAAAGACAATCAATTACTA		CAAAGGAAAGCAGTTGCTTT	AAA	133	133	0	0	0	0	0	0	grey		-1		-1		-1	0	3	0		INSERTION	INSERTION_<6
380	0.00778992	0.00780079	1	cdc13∆	TGCTCATCAATCGTTCGGACTCGACGAATTTGGTCGTTCAGGCAAGGGGCCTGAAATTTACAAATTGTTCGATTTCACAGCGGACGGTGTTGCGTCAAGGGCTGAAAAGACAATCAATTACTAAACAAAGGAAAGCAGTTGCTTTCTCCTATGGGAAGAGCTTTCTAAGTCTGAAGAAGTAAACAGTTCTTTGCTATTTCACACTTCCTGGTTGATGGTCACTTGCTGCCTGAA	GAAAAGACAATCAATTACTA		CAAAGGAAAGCAGTTGCTTT	AA	133	133	0	0	0	0	0	0	grey		-1		-1		-1	0	2	2		INSERTION	INSERTION_<6
323	0.00662143	0.00663067	1	cdc13∆	TGCTCATCAATCGTTCGGACTCGACGAATTTGGTCGTTCAGGCAAGGGGCCTGAAATTTACAAATTGTTCGATTTCACAGCGGACGGTGTTGCGTCAAGGGCTGAAAAGACAATCAATTACTATCAAAGGAAAGCAGTTGCTTTCTCCTATGGGAAGAGCTTTCTAAGTCTGAAGAAGTAAACAGTTCTTTGCTATTTCACACTTCCTGGTTGATGGTCACTTGCTGCCTGAA	GAAAAGACAATCAATTACTA		CAAAGGAAAGCAGTTGCTTT	T	133	133	0	0	0	0	0	0	grey		-1		-1		-1	0	1	1		INSERTION	INSERTION_<6
303	0.00621143	0.00622011	1	cdc13∆	TGCTCATCAATCGTTCGGACTCGACGAATTTGGTCGTTCAGGCAAGGGGCCTGAAATTTACAAATTGTTCGATTTCACAGCGGACGGTGTTGCGTCAAGGGCTGAAAAGACAATCAATTACTACCCCAAAGGAAAGCAGTTGCTTTCTCCTATGGGAAGAGCTTTCTAAGTCTGAAGAAGTAAACAGTTCTTTGCTATTTCACACTTCCTGGTTGATGGTCACTTGCTGCCTGAA	AAAAGACAATCAATTACTAC		AAAGGAAAGCAGTTGCTTTC	CCC	134	134	1	1	1	1	1	1	grey		-1		-1		-1	0	3	0		INSERTION	INSERTION_<6
207	0.00424346	0.00424938	1	cdc13∆	TGCTCATCAATCGTTCGGACTCGACGAATTTGGTCGTTCAGGCAAGGGGCCTGAAATTTACAAATTGTTCGATTTCACAGCGGACGGTGTTGCGTCAAGGGCTGAAAAGACAATCAATTACTACACCCAAAGGAAAGCAGTTGCTTTCTCCTATGGGAAGAGCTTTCTAAGTCTGAAGAAGTAAACAGTTCTTTGCTATTTCACACTTCCTGGTTGATGGTCACTTGCTGCCTGAA	AAAGACAATCAATTACTACA		AAGGAAAGCAGTTGCTTTCT	CCCA	135	135	2	2	2	2	2	2	grey		-1		-1		-1	0	4	1		INSERTION	INSERTION_<6
190	0.00389496	0.0039004	1	cdc13∆	TGCTCATCAATCGTTCGGACTCGACGAATTTGGTCGTTCAGGCAAGGGGCCTGAAATTTACAAATTGTTCGATTTCACAGCGGACGGTGTTGCGTCAAGGGCTGAAAAGACAATCAATTACTAGGCAAAGGAAAGCAGTTGCTTTCTCCTATGGGAAGAGCTTTCTAAGTCTGAAGAAGTAAACAGTTCTTTGCTATTTCACACTTCCTGGTTGATGGTCACTTGCTGCCTGAA	GAAAAGACAATCAATTACTA		CAAAGGAAAGCAGTTGCTTT	GG	133	133	0	0	0	0	0	0	grey		-1		-1		-1	0	2	2		INSERTION	INSERTION_<6
121	0.00248047	0.00248394	1	cdc13∆	TGCTCATCAATCGTTCGGACTCGACGAATTTGGTCGTTCAGGCAAGGGGCCTGAAATTTACAAATTGTTCGATTTCACAGCGGACGGTGTTGCGTCAAGGGCTGAAAAGACAATCAATTACTAAAAAAAAAACAAAGGAAAGCAGTTGCTTTCTCCTATGGGAAGAGCTTTCTAAGTCTGAAGAAGTAAACAGTTCTTTGCTATTTCACACTTCCTGGTTGATGGTCACTTGCTGCCTGAA	GAAAAGACAATCAATTACTA		CAAAGGAAAGCAGTTGCTTT	AAAAAAAAA	133	133	0	0	0	0	0	0	grey		-1		-1		-1	0	9	0		INSERTION	INSERTION_UNKNOWN
116	0.00237798	0.00238129	1	cdc13∆	TGCTCATCAATCGTTCGGACTCGACGAATTTGGTCGTTCAGGCAAGGGGCCTGAAATTTACAAATTGTTCGATTTCACAGCGGACGGTGTTGCGTCAAGGGCTGAAAAGACAATCAATTACTATTTTCAAAGGAAAGCAGTTGCTTTCTCCTATGGGAAGAGCTTTCTAAGTCTGAAGAAGTAAACAGTTCTTTGCTATTTCACACTTCCTGGTTGATGGTCACTTGCTGCCTGAA	GAAAAGACAATCAATTACTA		CAAAGGAAAGCAGTTGCTTT	TTTT	133	133	0	0	0	0	0	0	grey		-1		-1		-1	0	4	1		INSERTION	INSERTION_<6
82	0.00168098	0.00168333	1	cdc13∆	TGCTCATCAATCGTTCGGACTCGACGAATTTGGTCGTTCAGGCAAGGGGCCTGAAATTTACAAATTGTTCGATTTCACAGCGGACGGTGTTGCGTCAAGGGCTGAAAAGACAATCAATTACTACCCCCAAAGGAAAGCAGTTGCTTTCTCCTATGGGAAGAGCTTTCTAAGTCTGAAGAAGTAAACAGTTCTTTGCTATTTCACACTTCCTGGTTGATGGTCACTTGCTGCCTGAA	AAAAGACAATCAATTACTAC		AAAGGAAAGCAGTTGCTTTC	CCCC	134	134	1	1	1	1	1	1	grey		-1		-1		-1	0	4	1		INSERTION	INSERTION_<6
43	0.000881491	0.000882721	1	cdc13∆	TGCTCATCAATCGTTCGGACTCGACGAATTTGGTCGTTCAGGCAAGGGGCCTGAAATTTACAAATTGTTCGATTTCACAGCGGACGGTGTTGCGTCAAGGGCTGAAAAGACAATCAATTACTACACAAAGGAAAGCAGTTGCTTTCTCCTATGGGAAGAGCTTTCTAAGTCTGAAGAAGTAAACAGTTCTTTGCTATTTCACACTTCCTGGTTGATGGTCACTTGCTGCCTGAA	AAAGACAATCAATTACTACA		AAGGAAAGCAGTTGCTTTCT	CA	135	135	2	2	2	2	2	2	grey		-1		-1		-1	0	2	2		INSERTION	INSERTIONsmallTDleft_CA
16	0.000327997	0.000328454	1	cdc13∆	TGCTCATCAATCGTTCGGACTCGACGAATTTGGTCGTTCAGGCAAGGGGCCTGAAATTTACAAATTGTTCGATTTCACAGCGGACGGTGTTGCGTCAAGGGCTGAAAAGACAATCAATTACTAGTCAAAGGAAAGCAGTTGCTTTCTCCTATGGGAAGAGCTTTCTAAGTCTGAAGAAGTAAACAGTTCTTTGCTATTTCACACTTCCTGGTTGATGGTCACTTGCTGCCTGAA	GAAAAGACAATCAATTACTA		CAAAGGAAAGCAGTTGCTTT	GT	133	133	0	0	0	0	0	0	grey		-1		-1		-1	0	2	2		INSERTION	INSERTION_<6
2	4.09996e-05	4.10568e-05	1	cdc13∆	TGCTCATCAATCGTTCGGACTCGACGAATTTGGTCGTTCAGGCAAGGGGCCTGAAATTTACAAATTGTTCGATTTCACAGCGGACGGTGTTGCGTCAAGGGCTGAAAAGACAATCAATTACTGACAAAGGAAAGCAGTTGCTTTCTCCTATGGGAAGAGCTTTCTAAGTCTGAAGAAGTAAACAGTTCTTTGCTATTTCACACTTCCTGGTTGATGGTCACTTGCTGCCTGAA	TGAAAAGACAATCAATTACT		ACAAAGGAAAGCAGTTGCTT	G	132	132	-1	-1	-1	-1	-1	-1	grey		-1		-1		-1	0	1	1		INSERTION	INSERTION_<6
175	0.00358746	0.00359247	1	cdc13∆	TGCTCATCAATCGTTCGGACTCGACGAATTTGGTCGTTCAGGCAAGGGGCCTGAAATTTACAAATTGTTCGATTTCACAGCGGACGGTGTTGCGTCAAGGGCTGAAAAGACAATCAATTACTTCAAAGGAAAGCAGTTGCTTTCTCCTATGGGAAGAGCTTTCTAAGTCTGAAGAAGTAAACAGTTCTTTGCTATTTCACACTTCCTGGTTGATGGTCACTTGCTGCCTGAA	TGAAAAGACAATCAATTACT	A	CAAAGGAAAGCAGTTGCTTT	T	132	133	-1	0	-1	0	-1	0	grey		-1		-1		-1	1	1	0	AT->TA	SNV	SNV
168	0.00344396	0.00344877	1	cdc13∆	TGCTCATCAATCGTTCGGACTCGACGAATTTGGTCGTTCAGGCAAGGGGCCTGAAATTTACAAATTGTTCGATTTCACAGCGGACGGTGTTGCGTCAAGGGCTGAAAAGACAATCAATTCCTACAAAGGAAAGCAGTTGCTTTCTCCTATGGGAAGAGCTTTCTAAGTCTGAAGAAGTAAACAGTTCTTTGCTATTTCACACTTCCTGGTTGATGGTCACTTGCTGCCTGAA	GGCTGAAAAGACAATCAATT	A	CTACAAAGGAAAGCAGTTGC	C	129	130	-4	-3	-4	-3	-4	-3	grey		-1		-1		-1	1	1	0	AT->CG	SNV	SNV
59	0.00120949	0.00121118	1	cdc13∆	TGCTCATCAATCGTTCGGACTCGACGAATTTGGTCGTTCAGGCAAGGGGCCTGAAATTTACAAATTGTTCGATTTCACAGCGGACGGTGTTGCGTCAAGGGCTGAAAAGACAATCAATTACTAAAAAGGAAAGCAGTTGCTTTCTCCTATGGGAAGAGCTTTCTAAGTCTGAAGAAGTAAACAGTTCTTTGCTATTTCACACTTCCTGGTTGATGGTCACTTGCTGCCTGAA	GAAAAGACAATCAATTACTA	C	AAAGGAAAGCAGTTGCTTTC	A	133	134	0	1	0	1	0	1	grey		-1		-1		-1	1	1	0	GC->TA	SNV	SNV
15	0.000307497	0.000307926	1	cdc13∆	TGCTCATCAATCGTTCGGACTCGACGAATTTGGTCGTTCAGGCAAGGGGCCTGAAATTTACAAATTGTTCGATTTCACAGCGGACGGTGTTGCGTCAAGGGCTGAAAAGACAATCAATTACTACAAAAGAAAGCAGTTGCTTTCTCCTATGGGAAGAGCTTTCTAAGTCTGAAGAAGTAAACAGTTCTTTGCTATTTCACACTTCCTGGTTGATGGTCACTTGCTGCCTGAA	AGACAATCAATTACTACAAA	G	GAAAGCAGTTGCTTTCTCCT	A	137	138	4	5	4	5	4	5	grey		-1		-1		-1	1	1	0	GC->AT	SNV	SNV
13	0.000266497	0.000266869	1	cdc13∆	TGCTCATCAATCGTTCGGACTCGACGAATTTGGTCGTTCAGGCAAGGGGCCTGAAATTTACAAATTGTTCGATTTCACAGCGGACGGTGTTGCGTCAAGGGCTGAAAAGACAATCAATTACTCCAAAGGAAAGCAGTTGCTTTCTCCTATGGGAAGAGCTTTCTAAGTCTGAAGAAGTAAACAGTTCTTTGCTATTTCACACTTCCTGGTTGATGGTCACTTGCTGCCTGAA	TGAAAAGACAATCAATTACT	A	CAAAGGAAAGCAGTTGCTTT	C	132	133	-1	0	-1	0	-1	0	grey		-1		-1		-1	1	1	0	AT->CG	SNV	SNV
8	0.000163998	0.000164227	1	cdc13∆	TGCTCATCAATCGTTCGGACTCGACGAATTTGGTCGTTCAGGCAAGGGGCCTGAAATTTACAAATTGTTCGATTTCACAGCGGACGGTGTTGCGTCAAGGGCTGAAAAGACAATCAATTACCACAAAGGAAAGCAGTTGCTTTCTCCTATGGGAAGAGCTTTCTAAGTCTGAAGAAGTAAACAGTTCTTTGCTATTTCACACTTCCTGGTTGATGGTCACTTGCTGCCTGAA	CTGAAAAGACAATCAATTAC	T	ACAAAGGAAAGCAGTTGCTT	C	131	132	-2	-1	-2	-1	-2	-1	grey		-1		-1		-1	1	1	0	AT->GC	SNV	SNV
56	0.00114799	0.00114959	1	cdc13∆	TGCTCATCAATCGTTCGGACTCGACGAATTTGGTCGTTCAGGCAAGGGGCCTGAAATTTACAAATTGTTCGATTTCACAGCGGACGGTGTTGCGTCAAGGGCTGAAAAGCTCTTCCCATAGGAAAGCAGTTGCTTTCTCCTATGGGAAGAGCTTTCTAAGTCTGAAGAAGTAAACAGTTCTTTGCTATTTCACACTTCCTGGTTGATGGTCACTTGCTGCCTGAA	TTGCGTCAAGGGCTGAAAAG	ACAATCAATTACTACAA	AGGAAAGCAGTTGCTTTCTC	CTCTTCCCAT	119	136	-14	3	-14	3	-14	3	grey		-1		-1		-1	17	10	2		TINS	TINS
6	0.000122999	0.00012317	1	cdc13∆	TGCTCATCAATCGTTCGGACTCGACGAATTTGGTCGTTCAGGCAAGGGGCCTGAAATTTACAAATTGTTCGATTTCACAGCGGACGGTGTTGCGTCAAGGGCTGAAAAGACATTCAATTACTAACAAAGGAAAGCAGTTGCTTTCTCCTATGGGAAGAGCTTTCTAAGTCTGAAGAAGTAAACAGTTCTTTGCTATTTCACACTTCCTGGTTGATGGTCACTTGCTGCCTGAA	CGTCAAGGGCTGAAAAGACA	ATCAATTACT	ACAAAGGAAAGCAGTTGCTT	TTCAATTACTA	122	132	-11	-1	-11	-1	-11	-1	grey		-1		-1		-1	10	11	1		TINS	TINS
4	8.19991e-05	8.21136e-05	1	cdc13∆	TGCTCATCAATCGTTCGGACTCGACGAATTTGGTCGTTCAGGCAAGGGGCCTGAAATTTACAAATTGTTCGATTTCACAGCGGACGGTGTTGCGTCAAGGGCTGAAAAGACAATCAATTACTAACAAAGGAGAGCAGTTGCTTTCTCCTATGGGAAGAGCTTTCTAAGTCTGAAGAAGTAAACAGTTCTTTGCTATTTCACACTTCCTGGTTGATGGTCACTTGCTGCCTGAA	GAAAAGACAATCAATTACTA	CAAAGGAA	AGCAGTTGCTTTCTCCTATG	ACAAAGGAG	133	141	0	8	0	8	0	8	grey		-1		-1		-1	8	9	1		TINS	TINS
3	6.14994e-05	6.15852e-05	1	cdc13∆	TGCTCATCAATCGTTCGGACTCGACGAATTTGGTCGTTCAGGCAAGGGGCCTGAAATTTACAAATTGTTCGATTTCACAGCGGACGGTGTTGCGTCAAGGGCTGAAAAGACAATCAATTACTACCCAAAGGAAGGCAGTTGCTTTCTCCTATGGGAAGAGCTTTCTAAGTCTGAAGAAGTAAACAGTTCTTTGCTATTTCACACTTCCTGGTTGATGGTCACTTGCTGCCTGAA	AAAAGACAATCAATTACTAC	AAAGGAAA	GCAGTTGCTTTCTCCTATGG	CCAAAGGAAG	134	142	1	9	1	9	1	9	grey		-1		-1		-1	8	10	2		TINS	TINS
3	6.14994e-05	6.15852e-05	1	cdc13∆	TGCTCATCAATCGTTCGGACTCGACGAATTTGGTCGTTCAGGCAAGGGGCCTGAAATTTACAAATTGTTCGATTTCACAGCGGACGGTGTTGCGTCAAGGGCTGAAAAGACAATTAATTACTAACAAAGGAAAGCAGTTGCTTTCTCCTATGGGAAGAGCTTTCTAAGTCTGAAGAAGTAAACAGTTCTTTGCTATTTCACACTTCCTGGTTGATGGTCACTTGCTGCCTGAA	TCAAGGGCTGAAAAGACAAT	CAATTACT	ACAAAGGAAAGCAGTTGCTT	TAATTACTA	124	132	-9	-1	-9	-1	-9	-1	grey		-1		-1		-1	8	9	1		TINS	TINS
2	4.09996e-05	4.10568e-05	1	cdc13∆	TGCTCATCAATCGTTCGGACTCGACGAATTTGGTCGTTCAGGCAAGGGGCCTGAAATTTACAAATTGTTCGATTTCACAGCGGACGGTGTTGCGTCAAGGGCTGAAAAGACAATCTATTACTACCAAAGGAAAGCAGTTGCTTTCTCCTATGGGAAGAGCTTTCTAAGTCTGAAGAAGTAAACAGTTCTTTGCTATTTCACACTTCCTGGTTGATGGTCACTTGCTGCCTGAA	CAAGGGCTGAAAAGACAATC	AATTACTA	CAAAGGAAAGCAGTTGCTTT	TATTACTAC	125	133	-8	0	-8	0	-8	0	grey		-1		-1		-1	8	9	1		TINS	TINS
2	4.09996e-05	4.10568e-05	1	cdc13∆	TGCTCATCAATCGTTCGGACTCGACGAATTTGGTCGTTCAGGCAAGGGGCCTGAAATTTACAAATTGTTCGATTTCACAGCGGACGGTGTTGCGTCAAGGGCTGAAAAGACAACCAATTACTACCAAAGGAAAGCAGTTGCTTTCTCCTATGGGAAGAGCTTTCTAAGTCTGAAGAAGTAAACAGTTCTTTGCTATTTCACACTTCCTGGTTGATGGTCACTTGCTGCCTGAA	GTCAAGGGCTGAAAAGACAA	TCAATTACTA	CAAAGGAAAGCAGTTGCTTT	CCAATTACTAC	123	133	-10	0	-10	0	-10	0	grey		-1		-1		-1	10	11	1		TINS	TINS
2	4.09996e-05	4.10568e-05	1	cdc13∆	TGCTCATCAATCGTTCGGACTCGACGAATTTGGTCGTTCAGGCAAGGGGCCTGAAATTTACAAATTGTTCGATTTCACAGCGGACGGTGTTGCGTCAAGGGCTGAAAAGACAATCAATTGCTTTCTCCTTTGGGAAGAGCTTTCTAAGTCTGAAGAAGTAAACAGTTCTTTGCTATTTCACACTTCCTGGTTGATGGTCACTTGCTGCCTGAA	GGCTGAAAAGACAATCAATT	ACTACAAAGGAAAGCAGTTGCTTTCTCCTA	TGGGAAGAGCTTTCTAAGTC	GCTTTCTCCTT	129	159	-4	26	-4	26	-4	26	grey		-1		-1		-1	30	11	2		TINS	TINS
2	4.09996e-05	4.10568e-05	1	cdc13∆	TGCTCATCAATCGTTCGGACTCGACGAATTTGGTCGTTCAGGCAAGGGGCCTGAAATTTACAAATTGTTCGATTTCACAGCGGACGGTGTTGCGTCAAGGGCTGAAAAGACAATCAATTACTAAAACAAAGGAAGGCAGTTGCTTTCTCCTATGGGAAGAGCTTTCTAAGTCTGAAGAAGTAAACAGTTCTTTGCTATTTCACACTTCCTGGTTGATGGTCACTTGCTGCCTGAA	GAAAAGACAATCAATTACTA	CAAAGGAAA	GCAGTTGCTTTCTCCTATGG	AAACAAAGGAAG	133	142	0	9	0	9	0	9	grey		-1		-1		-1	9	12	0		TINS	TINS
2	4.09996e-05	4.10568e-05	1	cdc13∆	TGCTCATCAATCGTTCGGACTCGACGAATTTGGTCGTTCAGGCAAGGGGCCTGAAATTTACAAATTGTTCGATTTCACAGCGGACGGTGTTGCGTCAAGGGCTGAAAAGACAATAAATTACTACCAAAGGAAAGCAGTTGCTTTCTCCTATGGGAAGAGCTTTCTAAGTCTGAAGAAGTAAACAGTTCTTTGCTATTTCACACTTCCTGGTTGATGGTCACTTGCTGCCTGAA	TCAAGGGCTGAAAAGACAAT	CAATTACTA	CAAAGGAAAGCAGTTGCTTT	AAATTACTAC	124	133	-9	0	-9	0	-9	0	grey		-1		-1		-1	9	10	1		TINS	TINS
2	4.09996e-05	4.10568e-05	1	cdc13∆	TGCTCATCAATCGTTCGGACTCGACGAATTTGGTCGTTCAGGCAAGGGGCCTGAAATTTACAAATTGTTCGATTTCACAGCGGACGGTGTTGCGTCAAGGGCTGAAAAGACAACCAATTACTAACAAAGGAAAGCAGTTGCTTTCTCCTATGGGAAGAGCTTTCTAAGTCTGAAGAAGTAAACAGTTCTTTGCTATTTCACACTTCCTGGTTGATGGTCACTTGCTGCCTGAA	GTCAAGGGCTGAAAAGACAA	TCAATTACT	ACAAAGGAAAGCAGTTGCTT	CCAATTACTA	123	132	-10	-1	-10	-1	-10	-1	grey		-1		-1		-1	9	10	1		TINS	TINS
2	4.09996e-05	4.10568e-05	1	cdc13∆	TGCTCATCAATCGTTCGGACTCGACGAATTTGGTCGTTCAGGCAAGGGGCCTGAAATTTACAAATTGTTCGATTTCACAGCGGACGGTGTTGCGTCAAGGGCTGAAAAGACAGTCAATTACTAACAAAGGAAAGCAGTTGCTTTCTCCTATGGGAAGAGCTTTCTAAGTCTGAAGAAGTAAACAGTTCTTTGCTATTTCACACTTCCTGGTTGATGGTCACTTGCTGCCTGAA	CGTCAAGGGCTGAAAAGACA	ATCAATTACT	ACAAAGGAAAGCAGTTGCTT	GTCAATTACTA	122	132	-11	-1	-11	-1	-11	-1	grey		-1		-1		-1	10	11	1		TINS	TINS
2	4.09996e-05	4.10568e-05	1	cdc13∆	TGCTCATCAATCGTTCGGACTCGACGAATTTGGTCGTTCAGGCAAGGGGCCTGAAATTTACAAATTGTTCGATTTCACAGCGGACGGTGTTGCGTCAAGGGCTGAAAAGACAATCAATTACTAACAAAGGATAGCAGTTGCTTTCTCCTATGGGAAGAGCTTTCTAAGTCTGAAGAAGTAAACAGTTCTTTGCTATTTCACACTTCCTGGTTGATGGTCACTTGCTGCCTGAA	GAAAAGACAATCAATTACTA	CAAAGGAA	AGCAGTTGCTTTCTCCTATG	ACAAAGGAT	133	141	0	8	0	8	0	8	grey		-1		-1		-1	8	9	1		TINS	TINS
2	4.09996e-05	4.10568e-05	1	cdc13∆	TGCTCATCAATCGTTCGGACTCGACGAATTTGGTCGTTCAGGCAAGGGGCCTGAAATTTACAAATTGTTCGATTTCACAGCGGACGGTGTTGCGTCAAGGGCTGAAAAGACAATCAATTACTAAAGGAAAACAGTTGCTTTCTCCTATGGGAAGAGCTTTCTAAGTCTGAAGAAGTAAACAGTTCTTTGCTATTTCACACTTCCTGGTTGATGGTCACTTGCTGCCTGAA	GAAAAGACAATCAATTACTA	CAAAGGAAAG	CAGTTGCTTTCTCCTATGGG	AAGGAAAA	133	143	0	10	0	10	0	10	grey		-1		-1		-1	10	8	1		TINS	TINS
2	4.09996e-05	4.10568e-05	1	cdc13∆	TGCTCATCAATCGTTCGGACTCGACGAATTTGGTCGTTCAGGCAAGGGGCCTGAAATTTACAAATTGTTCGATTTCACAGCGGACGGTGTTGCGTCAAGGGCTGAAAAGACAATCAATTACTAACAAAGGAAGGCAGTTGCTTTCTCCTATGGGAAGAGCTTTCTAAGTCTGAAGAAGTAAACAGTTCTTTGCTATTTCACACTTCCTGGTTGATGGTCACTTGCTGCCTGAA	GAAAAGACAATCAATTACTA	CAAAGGAAA	GCAGTTGCTTTCTCCTATGG	ACAAAGGAAG	133	142	0	9	0	9	0	9	grey		-1		-1		-1	9	10	1		TINS	TINS
2	4.09996e-05	4.10568e-05	1	cdc13∆	TGCTCATCAATCGTTCGGACTCGACGAATTTGGTCGTTCAGGCAAGGGGCCTGAAATTTACAAATTGTTCGATTTCACAGCGGACGGTGTTGCGTCAAGGGCTGAAAAGACATTCAATTACTAGCAAAGGAAAGCAGTTGCTTTCTCCTATGGGAAGAGCTTTCTAAGTCTGAAGAAGTAAACAGTTCTTTGCTATTTCACACTTCCTGGTTGATGGTCACTTGCTGCCTGAA	CGTCAAGGGCTGAAAAGACA	ATCAATTACTA	CAAAGGAAAGCAGTTGCTTT	TTCAATTACTAG	122	133	-11	0	-11	0	-11	0	grey		-1		-1		-1	11	12	1		TINS	TINS
5056	0.120827	0.121142	2	cdc13∆	TGCTCATCAATCGTTCGGACTCGACGAATTTGGTCGTTCAGGCAAGGGGCCTGAAATTTACAAATTGTTCGATTTCACAGCGGACGGTGTTGCGTCAAGGGCTGAAAAGACAATCAATTACTAAAAGGAAAGCAGTTGCTTTCTCCTATGGGAAGAGCTTTCTAAGTCTGAAGAAGTAAACAGTTCTTTGCTATTTCACACTTCCTGGTTGATGGTCACTTGCTGCCTGAA	GAAAAGACAATCAATTACTA	C	AAAGGAAAGCAGTTGCTTTC		133	134	0	1	0	1	0	1	#C9DDF2		0		0		0	1	0	2		DELETION	DELETION
2204	0.0526706	0.0528081	2	cdc13∆	TGCTCATCAATCGTTCGGACTCGACGAATTTGGTCGTTCAGGCAAGGGGCCTGAAATTTACAAATTGTTCGATTTCACAGCGGACGGTGTTGCGTCAAGGGCTGAAAAGACAATCAATTACTAAAGGAAAGCAGTTGCTTTCTCCTATGGGAAGAGCTTTCTAAGTCTGAAGAAGTAAACAGTTCTTTGCTATTTCACACTTCCTGGTTGATGGTCACTTGCTGCCTGAA	GAAAAGACAATCAATTACTA	CA	AAGGAAAGCAGTTGCTTTCT		133	135	0	2	0	2	0	2	#6899D0	A	1	A	1	A	1	2	0	1		DELETION	DELETION
1983	0.0473892	0.0475129	2	cdc13∆	TGCTCATCAATCGTTCGGACTCGACGAATTTGGTCGTTCAGGCAAGGGGCCTGAAATTTACAAATTGTTCGATTTCACAGCGGACGGTGTTGCGTCAAGGGCTGAAAAGACAATCAATTACTCAAAGGAAAGCAGTTGCTTTCTCCTATGGGAAGAGCTTTCTAAGTCTGAAGAAGTAAACAGTTCTTTGCTATTTCACACTTCCTGGTTGATGGTCACTTGCTGCCTGAA	TGAAAAGACAATCAATTACT	A	CAAAGGAAAGCAGTTGCTTT		132	133	-1	0	-1	0	-1	0	#C9DDF2		0		0		0	1	0	2		DELETION	DELETION
1573	0.0375911	0.0376893	2	cdc13∆	TGCTCATCAATCGTTCGGACTCGACGAATTTGGTCGTTCAGGCAAGGGGCCTGAAATTTACAAATTGTTCGATTTCACAGCGGACGGTGTTGCGTCAAGGGCTGAAAAGACAATCAATTACAAAGGAAAGCAGTTGCTTTCTCCTATGGGAAGAGCTTTCTAAGTCTGAAGAAGTAAACAGTTCTTTGCTATTTCACACTTCCTGGTTGATGGTCACTTGCTGCCTGAA	CTGAAAAGACAATCAATTAC	TAC	AAAGGAAAGCAGTTGCTTTC		131	134	-2	1	-2	1	-2	1	#054E61	TAC	3	TAC	3	TAC	3	3	0	0		DELETION	DELETION
1508	0.0360378	0.0361319	2	cdc13∆	TGCTCATCAATCGTTCGGACTCGACGAATTTGGTCGTTCAGGCAAGGGGCCTGAAATTTACAAATTGTTCGATTTCACAGCGCAAAGGAAAGCAGTTGCTTTCTCCTATGGGAAGAGCTTTCTAAGTCTGAAGAAGTAAACAGTTCTTTGCTATTTCACACTTCCTGGTTGATGGTCACTTGCTGCCTGAA	AATTGTTCGATTTCACAGCG	GACGGTGTTGCGTCAAGGGCTGAAAAGACAATCAATTACTA	CAAAGGAAAGCAGTTGCTTT		92	133	-41	0	-41	0	-41	0	#C9DDF2		0		0		0	41	0	1		DELETION	DELETION
1402	0.0335046	0.0335921	2	cdc13∆	TGCTCATCAATCGTTCGGACTCGACGAATTTGGTCGTTCAGGCAAGGGGCCTGAAATTTACAAATTGTTCGATTTCACAGCGGACGGTGTTGCGTCAAGGGCTGAAAAGACAATCAATTACTAAGGAAAGCAGTTGCTTTCTCCTATGGGAAGAGCTTTCTAAGTCTGAAGAAGTAAACAGTTCTTTGCTATTTCACACTTCCTGGTTGATGGTCACTTGCTGCCTGAA	GAAAAGACAATCAATTACTA	CAA	AGGAAAGCAGTTGCTTTCTC		133	136	0	3	0	3	0	3	#6899D0	A	1	A	1	A	1	3	0	0		DELETION	DELETION
773	0.0184729	0.0185212	2	cdc13∆	TGCTCATCAATCGTTCGGACTCGACGAATTTGGTCGTTCAGGCAAGGGGCCTGAAATTTACAAATTGTTCGATTTCACAGCGGACGGTGTTGCGTCAAGGGCTGAAAAGACAATCAATTACCAAAGGAAAGCAGTTGCTTTCTCCTATGGGAAGAGCTTTCTAAGTCTGAAGAAGTAAACAGTTCTTTGCTATTTCACACTTCCTGGTTGATGGTCACTTGCTGCCTGAA	CTGAAAAGACAATCAATTAC	TA	CAAAGGAAAGCAGTTGCTTT		131	133	-2	0	-2	0	-2	0	#C9DDF2		0		0		0	2	0	1		DELETION	DELETION
770	0.0184012	0.0184493	2	cdc13∆	TGCTCATCAATCGTTCGGACTCGACGAATTTGGTCGTTCAGGCAAGGGGCCTGAAATTTACAAATTGTTCGATTTCACAGCGGACGGTGTTGCGTCAAGGGCTGAAAAGACAATCAATTACTACAAAGAAAGCAGTTGCTTTCTCCTATGGGAAGAGCTTTCTAAGTCTGAAGAAGTAAACAGTTCTTTGCTATTTCACACTTCCTGGTTGATGGTCACTTGCTGCCTGAA	GACAATCAATTACTACAAAG	G	AAAGCAGTTGCTTTCTCCTA		138	139	5	6	5	6	5	6	#6899D0	G	1	G	1	G	1	1	0	2		DELETION	DELETION
715	0.0170869	0.0171315	2	cdc13∆	TGCTCATCAATCGTTCGGACTCGACGAATTTGGTCGTTCAGGCAAGGGGCCTGAAATTTACAAATTGTTCGATTTCACAGCGGACGGTGTTGCGTCAAGGGCTGAAAAGACAATCAGTTGCTTTCTCCTATGGGAAGAGCTTTCTAAGTCTGAAGAAGTAAACAGTTCTTTGCTATTTCACACTTCCTGGTTGATGGTCACTTGCTGCCTGAA	AAGGGCTGAAAAGACAATCA	ATTACTACAAAGGAAAGCA	GTTGCTTTCTCCTATGGGAA		126	145	-7	12	-7	12	-7	12	#0D99B2	CA	2	CA	2	CA	2	19	0	2		DELETION	DELETION
447	0.0106823	0.0107102	2	cdc13∆	TGCTCATCAATCGTTCGGACTCGACGAATTTGGTCGTTCAGGCAAGGGGCCTGAAATTTACAAATTGTTCGATTTCACAGCGGACGGTGTTGCGTCAAGGGCTGAAAAGACAATCAAAGGAAAGCAGTTGCTTTCTCCTATGGGAAGAGCTTTCTAAGTCTGAAGAAGTAAACAGTTCTTTGCTATTTCACACTTCCTGGTTGATGGTCACTTGCTGCCTGAA	AGGGCTGAAAAGACAATCAA	TTACTACAA	AGGAAAGCAGTTGCTTTCTC		127	136	-6	3	-6	3	-6	3	#054E61	CAA	3	CAA	3	CAA	3	9	0	0		DELETION	DELETION
373	0.00891385	0.00893713	2	cdc13∆	TGCTCATCAATCGTTCGGACTCGACGAATTTGGTCGTTCAGGCAAGGGGCCTGAAATTTACAAATTGTTCGATTTCACAGCGGACGGTGTTGCTTTCTCCTATGGGAAGAGCTTTCTAAGTCTGAAGAAGTAAACAGTTCTTTGCTATTTCACACTTCCTGGTTGATGGTCACTTGCTGCCTGAA	TTCACAGCGGACGGTGTTGC	GTCAAGGGCTGAAAAGACAATCAATTACTACAAAGGAAAGCAGTTGC	TTTCTCCTATGGGAAGAGCT		103	150	-30	17	-30	17	-30	17	#054E61	GTTGC	5	GTTGC	5	GTTGC	5	47	0	1		DELETION	DELETION
303	0.00724101	0.00725992	2	cdc13∆	TGCTCATCAATCGTTCGGACTCGACGAATTTGGTCGTTCAGGCAAGGGGCCTGAAATTTACAAATTGTTCGATTTCACAGCGGACGGTGTTGCGTCAAGGGCTGAAAAGACAATCAATTACTAGGAAAGCAGTTGCTTTCTCCTATGGGAAGAGCTTTCTAAGTCTGAAGAAGTAAACAGTTCTTTGCTATTTCACACTTCCTGGTTGATGGTCACTTGCTGCCTGAA	GAAAAGACAATCAATTACTA	CAAA	GGAAAGCAGTTGCTTTCTCC		133	137	0	4	0	4	0	4	#6899D0	A	1	A	1	A	1	4	0	2		DELETION	DELETION
301	0.00719321	0.007212	2	cdc13∆	TGCTCATCAATCGTTCGGACTCGACGAATTTGGTCGTTCAGGCAAGGGGCCTGAAATTTACAAATTGTTCGATTTCACAGCGGACGGTGTTGCGTCAAGTTGCTTTCTCCTATGGGAAGAGCTTTCTAAGTCTGAAGAAGTAAACAGTTCTTTGCTATTTCACACTTCCTGGTTGATGGTCACTTGCTGCCTGAA	GCGGACGGTGTTGCGTCAAG	GGCTGAAAAGACAATCAATTACTACAAAGGAAAGCAG	TTGCTTTCTCCTATGGGAAG		109	146	-24	13	-24	13	-24	13	#0D99B2	AG	2	AG	2	AG	2	37	0	2		DELETION	DELETION
207	0.00494683	0.00495975	2	cdc13∆	TGCTCATCAATCGTTCGGACTCGACGAATTTGGTCGTTCAGGCAAGGGGCCTGAAATTTACAAATTGTTCGATTTCACAGCGGACGGTGTTGCGTCAAGGGCTGAAAAGACAATCAATCAAAGGAAAGCAGTTGCTTTCTCCTATGGGAAGAGCTTTCTAAGTCTGAAGAAGTAAACAGTTCTTTGCTATTTCACACTTCCTGGTTGATGGTCACTTGCTGCCTGAA	GGGCTGAAAAGACAATCAAT	TACTA	CAAAGGAAAGCAGTTGCTTT		128	133	-5	0	-5	0	-5	0	#C9DDF2		0		0		0	5	0	1		DELETION	DELETION
191	0.00456446	0.00457638	2	cdc13∆	TGCTCATCAATCGTTCGGACTCGACGAATTTGGTCGTTCAGGCAAGGGGCCTGAAATTTACAAATTGTTCGATTTCACAGCGGACGGTGTTGCGTCAAGGGCTGAAAAGCAGTTGCTTTCTCCTATGGGAAGAGCTTTCTAAGTCTGAAGAAGTAAACAGTTCTTTGCTATTTCACACTTCCTGGTTGATGGTCACTTGCTGCCTGAA	TTGCGTCAAGGGCTGAAAAG	ACAATCAATTACTACAAAGGAAAG	CAGTTGCTTTCTCCTATGGG		119	143	-14	10	-14	10	-14	10	#054E61	AAAG	4	AAAG	4	AAAG	4	24	0	0		DELETION	DELETION
169	0.00403871	0.00404926	2	cdc13∆	TGCTCATCAATCGTTCGGACTCGACGAATTTGGTCGTTCAGGCAAGGGGCCTGAAATTTACAAATTGTTCGATTTCACAGCGGACGGTGTTGCGTCAAGGGCTGAAAAGACAATCAAGCAGTTGCTTTCTCCTATGGGAAGAGCTTTCTAAGTCTGAAGAAGTAAACAGTTCTTTGCTATTTCACACTTCCTGGTTGATGGTCACTTGCTGCCTGAA	AGGGCTGAAAAGACAATCAA	TTACTACAAAGGAAA	GCAGTTGCTTTCTCCTATGG		127	142	-6	9	-6	9	-6	9	#0D99B2	AA	2	AA	2	AA	2	15	0	0		DELETION	DELETION
153	0.00365635	0.0036659	2	cdc13∆	TGCTCATCAATCGTTCGGACTCGACGAATTTGGTCGTTCAGGCAAGGGGCCTGAAATTTACAAATTGTTCGATTTCACAGCGGACGGTGTTGCGTCAAGGGCTGAAAAGACAAGCAGTTGCTTTCTCCTATGGGAAGAGCTTTCTAAGTCTGAAGAAGTAAACAGTTCTTTGCTATTTCACACTTCCTGGTTGATGGTCACTTGCTGCCTGAA	GTCAAGGGCTGAAAAGACAA	TCAATTACTACAAAGGAAA	GCAGTTGCTTTCTCCTATGG		123	142	-10	9	-10	9	-10	9	#0D99B2	AA	2	AA	2	AA	2	19	0	2		DELETION	DELETION
54	0.00129048	0.00129385	2	cdc13∆	TGCTCATCAATCGTTCGGACTCGACGAATTTGGTCGTTCAGGCAAGGGGCCTGAAATTTACAAATTGTTCGATTTCACAGCGGACGGTGTTGCGTCAAGGGCTGAAAAGACAATCAATTGCTTTCTCCTATGGGAAGAGCTTTCTAAGTCTGAAGAAGTAAACAGTTCTTTGCTATTTCACACTTCCTGGTTGATGGTCACTTGCTGCCTGAA	GGCTGAAAAGACAATCAATT	ACTACAAAGGAAAGCAGTT	GCTTTCTCCTATGGGAAGAG		129	148	-4	15	-4	15	-4	15	#0D99B2	TT	2	TT	2	TT	2	19	0	2		DELETION	DELETION
30	0.000716932	0.000718804	2	cdc13∆	TGCTCATCAATCGTTCGGACTCGACGAATTTGGTCGTTCAGGCAAGGGGCCTGAAATTTACAAATTGTTCGATTTCACAGCGGACGGTGTTGCGTCAAGGGCTGAAAAGACAATCAATTACACAAAGGAAAGCAGTTGCTTTCTCCTATGGGAAGAGCTTTCTAAGTCTGAAGAAGTAAACAGTTCTTTGCTATTTCACACTTCCTGGTTGATGGTCACTTGCTGCCTGAA	CTGAAAAGACAATCAATTAC	T	ACAAAGGAAAGCAGTTGCTT		131	132	-2	-1	-2	-1	-2	-1	#C9DDF2		0		0		0	1	0	2		DELETION	DELETION
5	0.000119489	0.000119801	2	cdc13∆	TGCTCATCAATCGTTCGGACTCGACGAATTTGGTCGTTCAGGCAAGGGGCCTGAAATTTACAAATTGTTCGATTTCACAGCGGACGGTGTTGCGTCAAGGTATGGGAAGAGCTTTCTAAGTCTGAAGAAGTAAACAGTTCTTTGCTATTTCACACTTCCTGGTTGATGGTCACTTGCTGCCTGAA	CGGACGGTGTTGCGTCAAGG	GCTGAAAAGACAATCAATTACTACAAAGGAAAGCAGTTGCTTTCTCC	TATGGGAAGAGCTTTCTAAG		110	157	-23	24	-23	24	-23	24	#C9DDF2		0		0		0	47	0	1		DELETION	DELETION
180	0.00430159	0.00431282	2	cdc13∆	TGCTCATCAATCGTTCGGACTCGACGAATTTGGTCGTTCAGGCAAGGGGCCTGAAATTTACAAATTGTTCGATTTCACAGCGGACGGTGTTGCGTCAAGGGCTGAAAAGACAATCAATTACTAAAAAAGGAAAGCAGTTGCTTTCTCCTATGGGAAGAGCTTTCTAAGTCTGAAGAAGTAAACAGTTCTTTGCTATTTCACACTTCCTGGTTGATGGTCACTTGCTGCCTGAA	GAAAAGACAATCAATTACTA	C	AAAGGAAAGCAGTTGCTTTC	AA	133	134	0	1	0	1	0	1	grey		-1		-1		-1	1	2	1		DELINS	DELINS_<6
79	0.00188792	0.00189285	2	cdc13∆	TGCTCATCAATCGTTCGGACTCGACGAATTTGGTCGTTCAGGCAAGGGGCCTGAAATTTACAAATTGTTCGATTTCACAGCGGACGGTGTTGCGTCAAGGGCTGAAAAGACAATCAATTACCCAAAGGAAAGCAGTTGCTTTCTCCTATGGGAAGAGCTTTCTAAGTCTGAAGAAGTAAACAGTTCTTTGCTATTTCACACTTCCTGGTTGATGGTCACTTGCTGCCTGAA	CTGAAAAGACAATCAATTAC	TA	CAAAGGAAAGCAGTTGCTTT	C	131	133	-2	0	-2	0	-2	0	grey		-1		-1		-1	2	1	2		DELINS	DELINS_<6
3	7.16932e-05	7.18804e-05	2	cdc13∆	TGCTCATCAATCGTTCGGACTCGACGAATTTGGTCGTTCAGGCAAGGGGCCTGAAATTTACAAATTGTTCGATTTCACAGCGGACGGTGTTGCGTCAAGGGCTGAAAAGACAATCAATCACTACCAAAGGAAAGCAGTTGCTTTCTCCTATGGGAAGAGCTTTCTAAGTCTGAAGAAGTAAACAGTTCTTTGCTATTTCACACTTCCTGGTTGATGGTCACTTGCTGCCTGAA	GGGCTGAAAAGACAATCAAT	TACTA	CAAAGGAAAGCAGTTGCTTT	CACTAC	128	133	-5	0	-5	0	-5	0	grey		-1		-1		-1	5	6	1		DELINS	DELINS_UNKNOWN
3	7.16932e-05	7.18804e-05	2	cdc13∆	TGCTCATCAATCGTTCGGACTCGACGAATTTGGTCGTTCAGGCAAGGGGCCTGAAATTTACAAATTGTTCGATTTCACAGCGGACGGTGTTGCGTCAAGGGCTGAAAAGACAATCGATTACTAAAAGGAAAGCAGTTGCTTTCTCCTATGGGAAGAGCTTTCTAAGTCTGAAGAAGTAAACAGTTCTTTGCTATTTCACACTTCCTGGTTGATGGTCACTTGCTGCCTGAA	CAAGGGCTGAAAAGACAATC	AATTACTAC	AAAGGAAAGCAGTTGCTTTC	GATTACTA	125	134	-8	1	-8	1	-8	1	grey		-1		-1		-1	9	8	2		DELINS	DELINS_FLANKINSERT
3	7.16932e-05	7.18804e-05	2	cdc13∆	TGCTCATCAATCGTTCGGACTCGACGAATTTGGTCGTTCAGGCAAGGGGCCTGAAATTTACAAATTGTTCGATTTCACAGCGGACGGTGTTGCGTCAAGGGCTGAAAAGACAATCAATTTCTAACAAAGGAAAGCAGTTGCTTTCTCCTATGGGAAGAGCTTTCTAAGTCTGAAGAAGTAAACAGTTCTTTGCTATTTCACACTTCCTGGTTGATGGTCACTTGCTGCCTGAA	GGCTGAAAAGACAATCAATT	ACT	ACAAAGGAAAGCAGTTGCTT	TCTA	129	132	-4	-1	-4	-1	-4	-1	grey		-1		-1		-1	3	4	1		DELINS	DELINS_<6
3	7.16932e-05	7.18804e-05	2	cdc13∆	TGCTCATCAATCGTTCGGACTCGACGAATTTGGTCGTTCAGGCAAGGGGCCTGAAATTTACAAATTGTTCGATTTCACAGCGGACGGTGTTGCGTCAAGGGCTGAAAGGCAGTTGCTTTCTCCTATGGGAAGAGCTTTCTAAGTCTGAAGAAGTAAACAGTTCTTTGCTATTTCACACTTCCTGGTTGATGGTCACTTGCTGCCTGAA	TGTTGCGTCAAGGGCTGAAA	AGACAATCAATTACTACAAAGGAAA	GCAGTTGCTTTCTCCTATGG	G	117	142	-16	9	-16	9	-16	9	grey		-1		-1		-1	25	1	0		DELINS	DELINS_<6
3	7.16932e-05	7.18804e-05	2	cdc13∆	TGCTCATCAATCGTTCGGACTCGACGAATTTGGTCGTTCAGGCAAGGGGCCTGAAATTTACAAATTGTTCGATTTCACAGCGGACGGTGTTGCGTCAAGGGCTGAAAAGACAATCAATTGCTAACAAAGGAAAGCAGTTGCTTTCTCCTATGGGAAGAGCTTTCTAAGTCTGAAGAAGTAAACAGTTCTTTGCTATTTCACACTTCCTGGTTGATGGTCACTTGCTGCCTGAA	GGCTGAAAAGACAATCAATT	ACT	ACAAAGGAAAGCAGTTGCTT	GCTA	129	132	-4	-1	-4	-1	-4	-1	grey		-1		-1		-1	3	4	1		DELINS	DELINS_<6
3	7.16932e-05	7.18804e-05	2	cdc13∆	TGCTCATCAATCGTTCGGACTCGACGAATTTGGTCGTTCAGGCAAGGGGCCTGAAATTTACAAATTGTTCGATTTCACAGCGGACGGTGTTGCGTCAAGGGCTGAAAAGACAATCAGTTACTAACAAAGGAAAGCAGTTGCTTTCTCCTATGGGAAGAGCTTTCTAAGTCTGAAGAAGTAAACAGTTCTTTGCTATTTCACACTTCCTGGTTGATGGTCACTTGCTGCCTGAA	AAGGGCTGAAAAGACAATCA	ATTACT	ACAAAGGAAAGCAGTTGCTT	GTTACTA	126	132	-7	-1	-7	-1	-7	-1	grey		-1		-1		-1	6	7	1		DELINS	DELINS_FLANKINSERT
3	7.16932e-05	7.18804e-05	2	cdc13∆	TGCTCATCAATCGTTCGGACTCGACGAATTTGGTCGTTCAGGCAAGGGGCCTGAAATTTACAAATTGTTCGATTTCACAGCGGACGGTGTTGCGTCAAGGGCTGAAAAGACAATCAATAACTAACAAAGGAAAGCAGTTGCTTTCTCCTATGGGAAGAGCTTTCTAAGTCTGAAGAAGTAAACAGTTCTTTGCTATTTCACACTTCCTGGTTGATGGTCACTTGCTGCCTGAA	GGGCTGAAAAGACAATCAAT	TACT	ACAAAGGAAAGCAGTTGCTT	AACTA	128	132	-5	-1	-5	-1	-5	-1	grey		-1		-1		-1	4	5	1		DELINS	DELINS_<6
2	4.77954e-05	4.79203e-05	2	cdc13∆	TGCTCATCAATCGTTCGGACTCGACGAATTTGGTCGTTCAGGCAAGGGGCCTGAAATTTACAAATTGTTCGATTTCACAGCGGACGGTGTTGCGTCAAGGGCTGAAAAGACAATCAATTAATAACAAAGGAAAGCAGTTGCTTTCTCCTATGGGAAGAGCTTTCTAAGTCTGAAGAAGTAAACAGTTCTTTGCTATTTCACACTTCCTGGTTGATGGTCACTTGCTGCCTGAA	GCTGAAAAGACAATCAATTA	CT	ACAAAGGAAAGCAGTTGCTT	ATA	130	132	-3	-1	-3	-1	-3	-1	grey		-1		-1		-1	2	3	1		DELINS	DELINS_<6
2	4.77954e-05	4.79203e-05	2	cdc13∆	TGCTCATCAATCGTTCGGACTCGACGAATTTGGTCGTTCAGGCAAGGGGCCTGAAATTTACAAATTGTTCGATTTCGCAGCGCAAAGGAAAGCAGTTGCTTTCTCCTATGGGAAGAGCTTTCTAAGTCTGAAGAAGTAAACAGTTCTTTGCTATTTCACACTTCCTGGTTGATGGTCACTTGCTGCCTGAA	TTTACAAATTGTTCGATTTC	ACAGCGGACGGTGTTGCGTCAAGGGCTGAAAAGACAATCAATTACTA	CAAAGGAAAGCAGTTGCTTT	GCAGCG	86	133	-47	0	-47	0	-47	0	grey		-1		-1		-1	47	6	1		DELINS	DELINS_UNKNOWN
2	4.77954e-05	4.79203e-05	2	cdc13∆	TGCTCATCAATCGTTCGGACTCGACGAATTTGGTCGTTCAGGCAAGGGGCCTGAAATTTACAAATTGTTCGATTTCACAGCGGACGGTGTTGCGTCAAGGGCTGAAAAGACAATCAATTACAAAGGATAGCAGTTGCTTTCTCCTATGGGAAGAGCTTTCTAAGTCTGAAGAAGTAAACAGTTCTTTGCTATTTCACACTTCCTGGTTGATGGTCACTTGCTGCCTGAA	CTGAAAAGACAATCAATTAC	TACAAAGGAA	AGCAGTTGCTTTCTCCTATG	AAAGGAT	131	141	-2	8	-2	8	-2	8	grey		-1		-1		-1	10	7	0		DELINS	DELINS_FLANKINSERT
2	4.77954e-05	4.79203e-05	2	cdc13∆	TGCTCATCAATCGTTCGGACTCGACGAATTTGGTCGTTCAGGCAAGGGGCCTGAAATTTACAAATTGTTCGATTTCACAGCGGACGGTGTTGCGTCAAGGGCTGAAAAGACAATCAATTACTATAAAAAGGAAAGCAGTTGCTTTCTCCTATGGGAAGAGCTTTCTAAGTCTGAAGAAGTAAACAGTTCTTTGCTATTTCACACTTCCTGGTTGATGGTCACTTGCTGCCTGAA	GAAAAGACAATCAATTACTA	C	AAAGGAAAGCAGTTGCTTTC	TAA	133	134	0	1	0	1	0	1	grey		-1		-1		-1	1	3	2		DELINS	DELINS_<6
2	4.77954e-05	4.79203e-05	2	cdc13∆	TGCTCATCAATCGTTCGGACTCGACGAATTTGGTCGTTCAGGCAAGGGGCCTGAAATTTACAAATTGTTCGATTTCACAGCGGACGGTGTTGCGTCAAGGGCTGAAAAGACAATCAACTACTAAACAAAGGAAAGCAGTTGCTTTCTCCTATGGGAAGAGCTTTCTAAGTCTGAAGAAGTAAACAGTTCTTTGCTATTTCACACTTCCTGGTTGATGGTCACTTGCTGCCTGAA	AGGGCTGAAAAGACAATCAA	TTACT	ACAAAGGAAAGCAGTTGCTT	CTACTAA	127	132	-6	-1	-6	-1	-6	-1	grey		-1		-1		-1	5	7	2		DELINS	DELINS_UNKNOWN
2	4.77954e-05	4.79203e-05	2	cdc13∆	TGCTCATCAATCGTTCGGACTCGACGAATTTGGTCGTTCAGGCAAGGGGCCTGAAATTTACAAATTGTTCGATTTCACAGCGGACGGTGTTGCGTCAAGGGCTGAAAAGACAATCAATTACTACCAAAGTAAAGCAGTTGCTTTCTCCTATGGGAAGAGCTTTCTAAGTCTGAAGAAGTAAACAGTTCTTTGCTATTTCACACTTCCTGGTTGATGGTCACTTGCTGCCTGAA	AAAAGACAATCAATTACTAC	AAAGG	AAAGCAGTTGCTTTCTCCTA	CAAAGT	134	139	1	6	1	6	1	6	grey		-1		-1		-1	5	6	1		DELINS	DELINS_UNKNOWN
2	4.77954e-05	4.79203e-05	2	cdc13∆	TGCTCATCAATCGTTCGGACTCGACGAATTTGGTCGTTCAGGCAAGGGGCCTGAAATTTACAAATTGTTCGATTTCACAGCGGACGGTGTTGCGTCAAGGGCTGAAAAGACAATCAATTACTAACAAAGAAAGCAGTTGCTTTCTCCTATGGGAAGAGCTTTCTAAGTCTGAAGAAGTAAACAGTTCTTTGCTATTTCACACTTCCTGGTTGATGGTCACTTGCTGCCTGAA	GAAAAGACAATCAATTACTA	CAAAG	GAAAGCAGTTGCTTTCTCCT	ACAAA	133	138	0	5	0	5	0	5	grey		-1		-1		-1	5	5	0		DELINS	DELINS_<6
2	4.77954e-05	4.79203e-05	2	cdc13∆	TGCTCATCAATCGTTCGGACTCGACGAATTTGGTCGTTCAGGCAAGGGGCCTGAAATTTACAAATTGTTCGATTTCACAGCGGACGGTGTTGCGTCAAGGGCTGAAAAGACAATCAATACTAACAAAGGAAAGCAGTTGCTTTCTCCTATGGGAAGAGCTTTCTAAGTCTGAAGAAGTAAACAGTTCTTTGCTATTTCACACTTCCTGGTTGATGGTCACTTGCTGCCTGAA	GGGCTGAAAAGACAATCAAT	TACT	ACAAAGGAAAGCAGTTGCTT	ACTA	128	132	-5	-1	-5	-1	-5	-1	grey		-1		-1		-1	4	4	0		DELINS	DELINS_<6
2	4.77954e-05	4.79203e-05	2	cdc13∆	TGCTCATCAATCGTTCGGACTCGACGAATTTGGTCGTTCAGGCAAGGGGCCTGAAATTTACAAATTGTTCGATTTCACAGCGGACGGTGTTGCGTCAAGGGCTGAAAAGACAATCAATTACTACAAAGGAAAGCAGTTGCGTCAAGGTATAGGAAGAGCTTTCTAAGTCTGAAGAAGTAAACAGTTCTTTGCTATTTCACACTTCCTGGTTGATGGTCACTTGCTGCCTGAA	CTACAAAGGAAAGCAGTTGC	TTTCTCCTATG	GGAAGAGCTTTCTAAGTCTG	GTCAAGGTATA	150	161	17	28	17	28	17	28	grey		-1		-1		-1	11	11	0		DELINS	DELINS_FLANKINSERT
2	4.77954e-05	4.79203e-05	2	cdc13∆	TGCTCATCAATCGTTCGGACTCGACGAATTTGGTCGTTCAGGCAAGGGGCCTGAAATTTACAAATTGTTCGATTTCACAGCGGACGGTGTTGCTTTCTCTTATGGGAAGAGCTTTCTAAGTCTGAAGAAGTAAACAGTTCTTTGCTATTTCACACTTCCTGGTTGATGGTCACTTGCTGCCTGAA	TTCACAGCGGACGGTGTTGC	GTCAAGGGCTGAAAAGACAATCAATTACTACAAAGGAAAGCAGTTGCTTTCTCC	TATGGGAAGAGCTTTCTAAG	TTTCTCT	103	157	-30	24	-30	24	-30	24	grey		-1		-1		-1	54	7	1		DELINS	DELINS_FLANKINSERT
2	4.77954e-05	4.79203e-05	2	cdc13∆	TGCTCATCAATCGTTCGGACTCGACGAATTTGGTCGTTCAGGCAAGGGGCCTGAAATTTACAAATTGTTCGATTTCACAGCGGACGGTGTTGCGTCAAGGGCTGAAAAGACAATCAATTCCTTCAAAGGAAAGCAGTTGCTTTCTCCTATGGGAAGAGCTTTCTAAGTCTGAAGAAGTAAACAGTTCTTTGCTATTTCACACTTCCTGGTTGATGGTCACTTGCTGCCTGAA	GGCTGAAAAGACAATCAATT	ACTA	CAAAGGAAAGCAGTTGCTTT	CCTT	129	133	-4	0	-4	0	-4	0	grey		-1		-1		-1	4	4	0		DELINS	DELINS_<6
2	4.77954e-05	4.79203e-05	2	cdc13∆	TGCTCATCAATCGTTCGGACTCGACGAATTTGGTCGTTCAGGCAAGGGGCCTGAAATTTACAAATTGTTCGATTTCACAGCGGACGGTGTTGCGTCAAGGGCTGAAAAGACAATCAATTACTAAAAGGATAGCAGTTGCTTTCTCCTATGGGAAGAGCTTTCTAAGTCTGAAGAAGTAAACAGTTCTTTGCTATTTCACACTTCCTGGTTGATGGTCACTTGCTGCCTGAA	GAAAAGACAATCAATTACTA	CAAAGGAA	AGCAGTTGCTTTCTCCTATG	AAAGGAT	133	141	0	8	0	8	0	8	grey		-1		-1		-1	8	7	2		DELINS	DELINS_FLANKINSERT
2	4.77954e-05	4.79203e-05	2	cdc13∆	TGCTCATCAATCGTTCGGACTCGACGAATTTGGTCGTTCAGGCAAGGGGCCTGAAATTTACAAATTGTTCGATTTCATAGCGCAAAGGAAAGCAGTTGCTTTCTCCTATGGGAAGAGCTTTCTAAGTCTGAAGAAGTAAACAGTTCTTTGCTATTTCACACTTCCTGGTTGATGGTCACTTGCTGCCTGAA	TTACAAATTGTTCGATTTCA	CAGCGGACGGTGTTGCGTCAAGGGCTGAAAAGACAATCAATTACTA	CAAAGGAAAGCAGTTGCTTT	TAGCG	87	133	-46	0	-46	0	-46	0	grey		-1		-1		-1	46	5	1		DELINS	DELINS_<6
2	4.77954e-05	4.79203e-05	2	cdc13∆	TGCTCATCAATCGTTCGGACTCGACGAATTTGGTCGTTCAGGCAAGGGGCCTGAAATTTACAAATTGTTCGATTTCACAGCGGACGGTGTTGCGTCAAGGGCTGAAAAGACAATCAATTACCAAGGAAAGCAGTTGCTTTCTCCTATGGGAAGAGCTTTCTAAGTCTGAAGAAGTAAACAGTTCTTTGCTATTTCACACTTCCTGGTTGATGGTCACTTGCTGCCTGAA	CTGAAAAGACAATCAATTAC	TACA	AAGGAAAGCAGTTGCTTTCT	C	131	135	-2	2	-2	2	-2	2	grey		-1		-1		-1	4	1	0		DELINS	DELINS_<6
2	4.77954e-05	4.79203e-05	2	cdc13∆	TGCTCATCAATCGTTCGGACTCGACGAATTTGGTCGTTCAGGCAAGGGGCCTGAAATTTACAAATTGTTCGATTTCACCGCGCAAAGGAAAGCAGTTGCTTTCTCCTATGGGAAGAGCTTTCTAAGTCTGAAGAAGTAAACAGTTCTTTGCTATTTCACACTTCCTGGTTGATGGTCACTTGCTGCCTGAA	TACAAATTGTTCGATTTCAC	AGCGGACGGTGTTGCGTCAAGGGCTGAAAAGACAATCAATTACTA	CAAAGGAAAGCAGTTGCTTT	CGCG	88	133	-45	0	-45	0	-45	0	grey		-1		-1		-1	45	4	1		DELINS	DELINS_<6
2	4.77954e-05	4.79203e-05	2	cdc13∆	TGCTCATCAATCGTTCGGACTCGACGAATTTGGTCGTTCAGGCAAGGGGCCTGAAATTTACAAATTGTTCGATTTCACAGCGGACGGTGTTGCGTCAAGGGCTGAAAAGACAATCAATTACTAGGATAGCAGTTGCTTTCTCCTATGGGAAGAGCTTTCTAAGTCTGAAGAAGTAAACAGTTCTTTGCTATTTCACACTTCCTGGTTGATGGTCACTTGCTGCCTGAA	GAAAAGACAATCAATTACTA	CAAAGGAA	AGCAGTTGCTTTCTCCTATG	GGAT	133	141	0	8	0	8	0	8	grey		-1		-1		-1	8	4	2		DELINS	DELINS_<6
2	4.77954e-05	4.79203e-05	2	cdc13∆	TGCTCATCAATCGTTCGGACTCGACGAATTTGGTCGTTCAGGCAAGGGGCCTGAAATTTACAAATTGTTCGATTTCACAGCGGACGGTGTTGCGTCAAGGGCTGAAAAGACAATCAATTACTTCAAGGGAAAGCAGTTGCTTTCTCCTATGGGAAGAGCTTTCTAAGTCTGAAGAAGTAAACAGTTCTTTGCTATTTCACACTTCCTGGTTGATGGTCACTTGCTGCCTGAA	TGAAAAGACAATCAATTACT	ACAAA	GGAAAGCAGTTGCTTTCTCC	TCAAG	132	137	-1	4	-1	4	-1	4	grey		-1		-1		-1	5	5	0		DELINS	DELINS_<6
14969	0.357725	0.358659	2	cdc13∆	TGCTCATCAATCGTTCGGACTCGACGAATTTGGTCGTTCAGGCAAGGGGCCTGAAATTTACAAATTGTTCGATTTCACAGCGGACGGTGTTGCGTCAAGGGCTGAAAAGACAATCAATTACTAACAAAGGAAAGCAGTTGCTTTCTCCTATGGGAAGAGCTTTCTAAGTCTGAAGAAGTAAACAGTTCTTTGCTATTTCACACTTCCTGGTTGATGGTCACTTGCTGCCTGAA	GAAAAGACAATCAATTACTA		CAAAGGAAAGCAGTTGCTTT	A	133	133	0	0	0	0	0	0	grey		-1		-1		-1	0	1	1		INSERTION	INSERTIONsmallTDleft_A
3316	0.0792448	0.0794518	2	cdc13∆	TGCTCATCAATCGTTCGGACTCGACGAATTTGGTCGTTCAGGCAAGGGGCCTGAAATTTACAAATTGTTCGATTTCACAGCGGACGGTGTTGCGTCAAGGGCTGAAAAGACAATCAATTACTACCAAAGGAAAGCAGTTGCTTTCTCCTATGGGAAGAGCTTTCTAAGTCTGAAGAAGTAAACAGTTCTTTGCTATTTCACACTTCCTGGTTGATGGTCACTTGCTGCCTGAA	AAAAGACAATCAATTACTAC		AAAGGAAAGCAGTTGCTTTC	C	134	134	1	1	1	1	1	1	grey		-1		-1		-1	0	1	1		INSERTION	INSERTIONsmallTDleft_C
930	0.0222249	0.0222829	2	cdc13∆	TGCTCATCAATCGTTCGGACTCGACGAATTTGGTCGTTCAGGCAAGGGGCCTGAAATTTACAAATTGTTCGATTTCACAGCGGACGGTGTTGCGTCAAGGGCTGAAAAGACAATCAATTACTATACAAAGGAAAGCAGTTGCTTTCTCCTATGGGAAGAGCTTTCTAAGTCTGAAGAAGTAAACAGTTCTTTGCTATTTCACACTTCCTGGTTGATGGTCACTTGCTGCCTGAA	GAAAAGACAATCAATTACTA		CAAAGGAAAGCAGTTGCTTT	TA	133	133	0	0	0	0	0	0	grey		-1		-1		-1	0	2	2		INSERTION	INSERTIONsmallTDleft_TA
877	0.0209583	0.021013	2	cdc13∆	TGCTCATCAATCGTTCGGACTCGACGAATTTGGTCGTTCAGGCAAGGGGCCTGAAATTTACAAATTGTTCGATTTCACAGCGGACGGTGTTGCGTCAAGGGCTGAAAAGACAATCAATTACTACCCAAAGGAAAGCAGTTGCTTTCTCCTATGGGAAGAGCTTTCTAAGTCTGAAGAAGTAAACAGTTCTTTGCTATTTCACACTTCCTGGTTGATGGTCACTTGCTGCCTGAA	AAAAGACAATCAATTACTAC		AAAGGAAAGCAGTTGCTTTC	CC	134	134	1	1	1	1	1	1	grey		-1		-1		-1	0	2	2		INSERTION	INSERTION_<6
663	0.0158442	0.0158856	2	cdc13∆	TGCTCATCAATCGTTCGGACTCGACGAATTTGGTCGTTCAGGCAAGGGGCCTGAAATTTACAAATTGTTCGATTTCACAGCGGACGGTGTTGCGTCAAGGGCTGAAAAGACAATCAATTACTAAACAAAGGAAAGCAGTTGCTTTCTCCTATGGGAAGAGCTTTCTAAGTCTGAAGAAGTAAACAGTTCTTTGCTATTTCACACTTCCTGGTTGATGGTCACTTGCTGCCTGAA	GAAAAGACAATCAATTACTA		CAAAGGAAAGCAGTTGCTTT	AA	133	133	0	0	0	0	0	0	grey		-1		-1		-1	0	2	2		INSERTION	INSERTION_<6
608	0.0145298	0.0145678	2	cdc13∆	TGCTCATCAATCGTTCGGACTCGACGAATTTGGTCGTTCAGGCAAGGGGCCTGAAATTTACAAATTGTTCGATTTCACAGCGGACGGTGTTGCGTCAAGGGCTGAAAAGACAATCAATTACTAACTACAAAGGAAAGCAGTTGCTTTCTCCTATGGGAAGAGCTTTCTAAGTCTGAAGAAGTAAACAGTTCTTTGCTATTTCACACTTCCTGGTTGATGGTCACTTGCTGCCTGAA	GAAAAGACAATCAATTACTA		CAAAGGAAAGCAGTTGCTTT	ACTA	133	133	0	0	0	0	0	0	grey		-1		-1		-1	0	4	1		INSERTION	INSERTIONsmallTDleft_ACTA
404	0.00965468	0.00967989	2	cdc13∆	TGCTCATCAATCGTTCGGACTCGACGAATTTGGTCGTTCAGGCAAGGGGCCTGAAATTTACAAATTGTTCGATTTCACAGCGGACGGTGTTGCGTCAAGGGCTGAAAAGACAATCAATTACTACACAAAGGAAAGCAGTTGCTTTCTCCTATGGGAAGAGCTTTCTAAGTCTGAAGAAGTAAACAGTTCTTTGCTATTTCACACTTCCTGGTTGATGGTCACTTGCTGCCTGAA	AAAGACAATCAATTACTACA		AAGGAAAGCAGTTGCTTTCT	CA	135	135	2	2	2	2	2	2	grey		-1		-1		-1	0	2	2		INSERTION	INSERTIONsmallTDleft_CA
354	0.00845979	0.00848189	2	cdc13∆	TGCTCATCAATCGTTCGGACTCGACGAATTTGGTCGTTCAGGCAAGGGGCCTGAAATTTACAAATTGTTCGATTTCACAGCGGACGGTGTTGCGTCAAGGGCTGAAAAGACAATCAATTACTACCCCAAAGGAAAGCAGTTGCTTTCTCCTATGGGAAGAGCTTTCTAAGTCTGAAGAAGTAAACAGTTCTTTGCTATTTCACACTTCCTGGTTGATGGTCACTTGCTGCCTGAA	AAAAGACAATCAATTACTAC		AAAGGAAAGCAGTTGCTTTC	CCC	134	134	1	1	1	1	1	1	grey		-1		-1		-1	0	3	0		INSERTION	INSERTION_<6
303	0.00724101	0.00725992	2	cdc13∆	TGCTCATCAATCGTTCGGACTCGACGAATTTGGTCGTTCAGGCAAGGGGCCTGAAATTTACAAATTGTTCGATTTCACAGCGGACGGTGTTGCGTCAAGGGCTGAAAAGACAATCAATTACTAGGCAAAGGAAAGCAGTTGCTTTCTCCTATGGGAAGAGCTTTCTAAGTCTGAAGAAGTAAACAGTTCTTTGCTATTTCACACTTCCTGGTTGATGGTCACTTGCTGCCTGAA	GAAAAGACAATCAATTACTA		CAAAGGAAAGCAGTTGCTTT	GG	133	133	0	0	0	0	0	0	grey		-1		-1		-1	0	2	2		INSERTION	INSERTION_<6
231	0.00552037	0.00553479	2	cdc13∆	TGCTCATCAATCGTTCGGACTCGACGAATTTGGTCGTTCAGGCAAGGGGCCTGAAATTTACAAATTGTTCGATTTCACAGCGGACGGTGTTGCGTCAAGGGCTGAAAAGACAATCAATTACTAGCAAAGGAAAGCAGTTGCTTTCTCCTATGGGAAGAGCTTTCTAAGTCTGAAGAAGTAAACAGTTCTTTGCTATTTCACACTTCCTGGTTGATGGTCACTTGCTGCCTGAA	GAAAAGACAATCAATTACTA		CAAAGGAAAGCAGTTGCTTT	G	133	133	0	0	0	0	0	0	grey		-1		-1		-1	0	1	1		INSERTION	INSERTION_<6
10	0.000238977	0.000239601	2	cdc13∆	TGCTCATCAATCGTTCGGACTCGACGAATTTGGTCGTTCAGGCAAGGGGCCTGAAATTTACAAATTGTTCGATTTCACAGCGGACGGTGTTGCGTCAAGGGCTGAAAAGACAATCAATTACTAAAAACAAAGGAAAGCAGTTGCTTTCTCCTATGGGAAGAGCTTTCTAAGTCTGAAGAAGTAAACAGTTCTTTGCTATTTCACACTTCCTGGTTGATGGTCACTTGCTGCCTGAA	GAAAAGACAATCAATTACTA		CAAAGGAAAGCAGTTGCTTT	AAAA	133	133	0	0	0	0	0	0	grey		-1		-1		-1	0	4	1		INSERTION	INSERTION_<6
6	0.000143386	0.000143761	2	cdc13∆	TGCTCATCAATCGTTCGGACTCGACGAATTTGGTCGTTCAGGCAAGGGGCCTGAAATTTACAAATTGTTCGATTTCACAGCGGACGGTGTTGCGTCAAGGGCTGAAAAGACAATCAATTACTATTTCAAAGGAAAGCAGTTGCTTTCTCCTATGGGAAGAGCTTTCTAAGTCTGAAGAAGTAAACAGTTCTTTGCTATTTCACACTTCCTGGTTGATGGTCACTTGCTGCCTGAA	GAAAAGACAATCAATTACTA		CAAAGGAAAGCAGTTGCTTT	TTT	133	133	0	0	0	0	0	0	grey		-1		-1		-1	0	3	0		INSERTION	INSERTION_<6
3	7.16932e-05	7.18804e-05	2	cdc13∆	TGCTCATCAATCGTTCGGACTCGACGAATTTGGTCGTTCAGGCAAGGGGCCTGAAATTTACAAATTGTTCGATTTCACAGCGGACGGTGTTGCGTCAAGGGCTGAAAAGACAATCAATTACTAGACAAAGGAAAGCAGTTGCTTTCTCCTATGGGAAGAGCTTTCTAAGTCTGAAGAAGTAAACAGTTCTTTGCTATTTCACACTTCCTGGTTGATGGTCACTTGCTGCCTGAA	GAAAAGACAATCAATTACTA		CAAAGGAAAGCAGTTGCTTT	GA	133	133	0	0	0	0	0	0	grey		-1		-1		-1	0	2	2		INSERTION	INSERTION_<6
2	4.77954e-05	4.79203e-05	2	cdc13∆	TGCTCATCAATCGTTCGGACTCGACGAATTTGGTCGTTCAGGCAAGGGGCCTGAAATTTACAAATTGTTCGATTTCACAGCGGACGGTGTTGCGTCAAGGGCTGAAAAGACAATCAATTACTATCAAAGGAAAGCAGTTGCTTTCTCCTATGGGAAGAGCTTTCTAAGTCTGAAGAAGTAAACAGTTCTTTGCTATTTCACACTTCCTGGTTGATGGTCACTTGCTGCCTGAA	GAAAAGACAATCAATTACTA		CAAAGGAAAGCAGTTGCTTT	T	133	133	0	0	0	0	0	0	grey		-1		-1		-1	0	1	1		INSERTION	INSERTION_<6
2	4.77954e-05	4.79203e-05	2	cdc13∆	TGCTCATAATCGTTCGGACTCGACGAATTTGGTCGTTCAGGCAAGGGGCCTGAAATTTACAAATTGTTCGATTTCACAGCGGACGGTGTTGCGTCAAGGGCTGAAAAGACAATCAATTACTACGCCAAAGGAAAGCAGTTGCTTTCTCCTATGGGAAGAGCTTTCTAAGTCTGAAGAAGTAAACAGTTCTTTGCTATTTCACACTTCCTGGTTGATGGTCACTTGCTGCCTGAA	AAAAGACAATCAATTACTAC		AAAGGAAAGCAGTTGCTTTC	GCC	134	134	1	1	1	1	1	1	grey		-1		-1		-1	0	3	0		INSERTION	INSERTION_<6
244	0.00583104	0.00584627	2	cdc13∆	TGCTCATCAATCGTTCGGACTCGACGAATTTGGTCGTTCAGGCAAGGGGCCTGAAATTTACAAATTGTTCGATTTCACAGCGGACGGTGTTGCGTCAAGGGCTGAAAAGACAATCAATTACTTCAAAGGAAAGCAGTTGCTTTCTCCTATGGGAAGAGCTTTCTAAGTCTGAAGAAGTAAACAGTTCTTTGCTATTTCACACTTCCTGGTTGATGGTCACTTGCTGCCTGAA	TGAAAAGACAATCAATTACT	A	CAAAGGAAAGCAGTTGCTTT	T	132	133	-1	0	-1	0	-1	0	grey		-1		-1		-1	1	1	0	AT->TA	SNV	SNV
128	0.00305891	0.0030669	2	cdc13∆	TGCTCATCAATCGTTCGGACTCGACGAATTTGGTCGTTCAGGCAAGGGGCCTGAAATTTACAAATTGTTCGATTTCACAGCGGACGGTGTTGCGTCAAGGGCTGAAAAGACAATCAATTACTAAAAAGGAAAGCAGTTGCTTTCTCCTATGGGAAGAGCTTTCTAAGTCTGAAGAAGTAAACAGTTCTTTGCTATTTCACACTTCCTGGTTGATGGTCACTTGCTGCCTGAA	GAAAAGACAATCAATTACTA	C	AAAGGAAAGCAGTTGCTTTC	A	133	134	0	1	0	1	0	1	grey		-1		-1		-1	1	1	0	GC->TA	SNV	SNV
51	0.00121878	0.00122197	2	cdc13∆	TGCTCATCAATCGTTCGGACTCGACGAATTTGGTCGTTCAGGCAAGGGGCCTGAAATTTACAAATTGTTCGATTTCACAGCGGACGGTGTTGCGTCAAGGGCTGAAAAGACAATCAATTACTGCAAAGGAAAGCAGTTGCTTTCTCCTATGGGAAGAGCTTTCTAAGTCTGAAGAAGTAAACAGTTCTTTGCTATTTCACACTTCCTGGTTGATGGTCACTTGCTGCCTGAA	TGAAAAGACAATCAATTACT	A	CAAAGGAAAGCAGTTGCTTT	G	132	133	-1	0	-1	0	-1	0	grey		-1		-1		-1	1	1	0	AT->GC	SNV	SNV
79	0.00188792	0.00189285	2	cdc13∆	TGCTCATCAATCGTTCGGACTCGACGAATTTGGTCGTTCAGGCAAGGGGCCTGAAATTTACAAATTGTTCGATTTCACAGCGGACGGTGTTGCGTCAAGGGCTGAAAAGACAATCAATTACTACAAAGGAAAGCAGTTGCGTCAAGGTATGGGAAGAGCTTTCTAAGTCTGAAGAAGTAAACAGTTCTTTGCTATTTCACACTTCCTGGTTGATGGTCACTTGCTGCCTGAA	CTACAAAGGAAAGCAGTTGC	TTTCTCC	TATGGGAAGAGCTTTCTAAG	GTCAAGG	150	157	17	24	17	24	17	24	grey		-1		-1		-1	7	7	0		TINS	TINS
3	7.16932e-05	7.18804e-05	2	cdc13∆	TGCTCATCAATCGTTCGGACTCGACGAATTTGGTCGTTCAGGCAAGGGGCCTGAAATTTACAAATTGTTCGATTTCACAGCGGACGGTGTTGCGTCAAGGGCTGAAAAGACAATCAATTACTAACAAAGGAAAGTAGTTGCTTTCTCCTATGGGAAGAGCTTTCTAAGTCTGAAGAAGTAAACAGTTCTTTGCTATTTCACACTTCCTGGTTGATGGTCACTTGCTGCCTGAA	GAAAAGACAATCAATTACTA	CAAAGGAAAGC	AGTTGCTTTCTCCTATGGGA	ACAAAGGAAAGT	133	144	0	11	0	11	0	11	grey		-1		-1		-1	11	12	1		TINS	TINS
3	7.16932e-05	7.18804e-05	2	cdc13∆	TGCTCATCAATCGTTCGGACTCGACGAATTTGGTCGTTCAGGCAAGGGGCCTGAAATTTACAAATTGTTCGATTTCACAGCGGACGGTGTTGCGTCAAGGGCTGAAAAGACAATCAATTACTAACAAAGGAAAGAAGTTGCTTTCTCCTATGGGAAGAGCTTTCTAAGTCTGAAGAAGTAAACAGTTCTTTGCTATTTCACACTTCCTGGTTGATGGTCACTTGCTGCCTGAA	GAAAAGACAATCAATTACTA	CAAAGGAAAGC	AGTTGCTTTCTCCTATGGGA	ACAAAGGAAAGA	133	144	0	11	0	11	0	11	grey		-1		-1		-1	11	12	1		TINS	TINS
3	7.16932e-05	7.18804e-05	2	cdc13∆	TGCTCATCAATCGTTCGGACTCGACGAATTTGGTCGTTCAGGCAAGGGGCCTGAAATTTACAAATTGTTCGATTTCACAGCGGACGGTGTTGCGTCAAGGGCTGAAAAGACAATCAATTACTACAAAGGAAAGCAGTTGTGTCAAGGTATGGGAAGAGCTTTCTAAGTCTGAAGAAGTAAACAGTTCTTTGCTATTTCACACTTCCTGGTTGATGGTCACTTGCTGCCTGAA	ACTACAAAGGAAAGCAGTTG	CTTTCTCC	TATGGGAAGAGCTTTCTAAG	TGTCAAGG	149	157	16	24	16	24	16	24	grey		-1		-1		-1	8	8	0		TINS	TINS
2	4.77954e-05	4.79203e-05	2	cdc13∆	TGCTCATCAATCGTTCGGACTCGACGAATTTGGTCGTTCAGGCAAGGGGCCTGAAATTTACAAATTGTTCGATTTCACAGCGGACGGTGTTGCGTCAAGGGCTGAAAAGACAATAAATTACTAAAAGGAAAGCAGTTGCTTTCTCCTATGGGAAGAGCTTTCTAAGTCTGAAGAAGTAAACAGTTCTTTGCTATTTCACACTTCCTGGTTGATGGTCACTTGCTGCCTGAA	TCAAGGGCTGAAAAGACAAT	CAATTACTAC	AAAGGAAAGCAGTTGCTTTC	AAATTACTA	124	134	-9	1	-9	1	-9	1	grey		-1		-1		-1	10	9	2		TINS	TINS
2	4.77954e-05	4.79203e-05	2	cdc13∆	TGCTCATCAATCGTTCGGACTCGACGAATTTGGTCGTTCAGGCAAGGGGCCTGAAATTTACAAATTGTTCGATTTCACAGCGGACGGTGTTGCGTCAAGGGCTGAAAAGACAATCGATTACTAACAAAGGAAAGCAGTTGCTTTCTCCTATGGGAAGAGCTTTCTAAGTCTGAAGAAGTAAACAGTTCTTTGCTATTTCACACTTCCTGGTTGATGGTCACTTGCTGCCTGAA	CAAGGGCTGAAAAGACAATC	AATTACT	ACAAAGGAAAGCAGTTGCTT	GATTACTA	125	132	-8	-1	-8	-1	-8	-1	grey		-1		-1		-1	7	8	1		TINS	TINS
2	4.77954e-05	4.79203e-05	2	cdc13∆	TGCTCATCAATCGTTCGGACTCGACGAATTTGGTCGTTCAGGCAAGGGGCCTGAAATTTACAAATTGTTCGATTTCACAGCGGACGGTGTTGCGTCAAGGGCTGAAAAGACATTCAATTACTAAAGGAAAGCAGTTGCTTTCTCCTATGGGAAGAGCTTTCTAAGTCTGAAGAAGTAAACAGTTCTTTGCTATTTCACACTTCCTGGTTGATGGTCACTTGCTGCCTGAA	CGTCAAGGGCTGAAAAGACA	ATCAATTACTAC	AAAGGAAAGCAGTTGCTTTC	TTCAATTACT	122	134	-11	1	-11	1	-11	1	grey		-1		-1		-1	12	10	1		TINS	TINS
2	4.77954e-05	4.79203e-05	2	cdc13∆	TGCTCATCAATCGTTCGGACTCGACGAATTTGGTCGTTCAGGCAAGGGGCCTGAAATTTACAAATTGTTCGATTTCACAGCGGACGGTGTTGCGTCAAGGGCTGAAAAGACAATCAATTACTACAAAGGAAAGCAGCTGCGTCAAGGTATGGGAAGAGCTTTCTAAGTCTGAAGAAGTAAACAGTTCTTTGCTATTTCACACTTCCTGGTTGATGGTCACTTGCTGCCTGAA	ATTACTACAAAGGAAAGCAG	TTGCTTTCTCC	TATGGGAAGAGCTTTCTAAG	CTGCGTCAAGG	146	157	13	24	13	24	13	24	grey		-1		-1		-1	11	11	0		TINS	TINS
2	4.77954e-05	4.79203e-05	2	cdc13∆	TGCTCATCAATCGTTCGGACTCGACGAATTTGGTCGTTCAGGCAAGGGGCCTGAAATTTACAAATTGTTCGATTTCACAGCGGACGGTGTTGCGTCAAGGGCTGAAAAGACAATCAATTACTAACAAAGGAGAGCAGTTGCTTTCTCCTATGGGAAGAGCTTTCTAAGTCTGAAGAAGTAAACAGTTCTTTGCTATTTCACACTTCCTGGTTGATGGTCACTTGCTGCCTGAA	GAAAAGACAATCAATTACTA	CAAAGGAA	AGCAGTTGCTTTCTCCTATG	ACAAAGGAG	133	141	0	8	0	8	0	8	grey		-1		-1		-1	8	9	1		TINS	TINS
2	4.77954e-05	4.79203e-05	2	cdc13∆	TGCTCATCAATCGTTCGGACTCGACGAATTTGGTCGTTCAGGCAAGGGGCCTGAAATTTACAAATTGTTCGATTTCACAGCGGACGGTGTTGCGTCAAGGGCTGAAAAGACTATCAATTACTAACAAAGGAAAGCAGTTGCTTTCTCCTATGGGAAGAGCTTTCTAAGTCTGAAGAAGTAAACAGTTCTTTGCTATTTCACACTTCCTGGTTGATGGTCACTTGCTGCCTGAA	GCGTCAAGGGCTGAAAAGAC	AATCAATTACT	ACAAAGGAAAGCAGTTGCTT	TATCAATTACTA	121	132	-12	-1	-12	-1	-12	-1	grey		-1		-1		-1	11	12	1		TINS	TINS
2	4.77954e-05	4.79203e-05	2	cdc13∆	TGCTCATCAATCGTTCGGACTCGACGAATTTGGTCGTTCAGGCAAGGGGCCTGAAATTTACAAATTGTTCGATTTCACAGCGGACGGTGTTGCGTCAAGGGCTGAAAAGACAATCAATTACTAACAAAGGAAGGCAGTTGCTTTCTCCTATGGGAAGAGCTTTCTAAGTCTGAAGAAGTAAACAGTTCTTTGCTATTTCACACTTCCTGGTTGATGGTCACTTGCTGCCTGAA	GAAAAGACAATCAATTACTA	CAAAGGAAA	GCAGTTGCTTTCTCCTATGG	ACAAAGGAAG	133	142	0	9	0	9	0	9	grey		-1		-1		-1	9	10	1		TINS	TINS
2	4.77954e-05	4.79203e-05	2	cdc13∆	TGCTCATCAATCGTTCGGACTCGACGAATTTGGTCGTTCAGGCAAGGGGCCTGAAATTTACAAATTGTTCGATTTCACAGCGGACGGTGTTGCGTCAAGGGCTGAAAAGACTATCAATTACTAAGGAAAGCAGTTGCTTTCTCCTATGGGAAGAGCTTTCTAAGTCTGAAGAAGTAAACAGTTCTTTGCTATTTCACACTTCCTGGTTGATGGTCACTTGCTGCCTGAA	GCGTCAAGGGCTGAAAAGAC	AATCAATTACTACA	AAGGAAAGCAGTTGCTTTCT	TATCAATTACT	121	135	-12	2	-12	2	-12	2	grey		-1		-1		-1	14	11	0		TINS	TINS
3153	0.0815192	0.0815487	3	cdc13∆	TGCTCATCAATCGTTCGGACTCGACGAATTTGGTCGTTCAGGCAAGGGGCCTGAAATTTACAAATTGTTCGATTTCACAGCGGACGGTGTTGCGTCAAGGGCTGAAAAGACAATCAATTACTAAAGGAAAGCAGTTGCTTTCTCCTATGGGAAGAGCTTTCTAAGTCTGAAGAAGTAAACAGTTCTTTGCTATTTCACACTTCCTGGTTGATGGTCACTTGCTGCCTGAA	GAAAAGACAATCAATTACTA	CA	AAGGAAAGCAGTTGCTTTCT		133	135	0	2	0	2	0	2	#6899D0	A	1	A	1	A	1	2	0	1		DELETION	DELETION
2676	0.0691866	0.0692117	3	cdc13∆	TGCTCATCAATCGTTCGGACTCGACGAATTTGGTCGTTCAGGCAAGGGGCCTGAAATTTACAAATTGTTCGATTTCACAGCGGACGGTGTTGCGTCAAGGGCTGAAAAGACAATCAATTACAAAGGAAAGCAGTTGCTTTCTCCTATGGGAAGAGCTTTCTAAGTCTGAAGAAGTAAACAGTTCTTTGCTATTTCACACTTCCTGGTTGATGGTCACTTGCTGCCTGAAA	CTGAAAAGACAATCAATTAC	TAC	AAAGGAAAGCAGTTGCTTTC		131	134	-2	1	-2	1	-2	1	#054E61	TAC	3	TAC	3	TAC	3	3	0	0		DELETION	DELETION
1597	0.0412896	0.0413046	3	cdc13∆	TGCTCATCAATCGTTCGGACTCGACGAATTTGGTCGTTCAGGCAAGGGGCCTGAAATTTACAAATTGTTCGATTTCACAGCGGACGGTGTTGCGTCAAGGGCTGAAAAGACAATCAATTACTACAAAGAAAGCAGTTGCTTTCTCCTATGGGAAGAGCTTTCTAAGTCTGAAGAAGTAAACAGTTCTTTGCTATTTCACACTTCCTGGTTGATGGTCACTTGCTGCCTGAA	GACAATCAATTACTACAAAG	G	AAAGCAGTTGCTTTCTCCTA		138	139	5	6	5	6	5	6	#6899D0	G	1	G	1	G	1	1	0	2		DELETION	DELETION
1492	0.0385749	0.0385889	3	cdc13∆	TGCTCATCAATCGTTCGGACTCGACGAATTTGGTCGTTCAGGCAAGGGGCCTGAAATTTACAAATTGTTCGATTTCACAGCGGACGGTGTTGCGTCAAGGGCTGAAAAGACAATCAAAGGAAAGCAGTTGCTTTCTCCTATGGGAAGAGCTTTCTAAGTCTGAAGAAGTAAACAGTTCTTTGCTATTTCACACTTCCTGGTTGATGGTCACTTGCTGCCTGAAA	AGGGCTGAAAAGACAATCAA	TTACTACAA	AGGAAAGCAGTTGCTTTCTC		127	136	-6	3	-6	3	-6	3	#054E61	CAA	3	CAA	3	CAA	3	9	0	0		DELETION	DELETION
1479	0.0382388	0.0382526	3	cdc13∆	TGCTCATCAATCGTTCGGACTCGACGAATTTGGTCGTTCAGGCAAGGGGCCTGAAATTTACAAATTGTTCGATTTCACAGCGGACGGTGTTGCGTCAAGGGCTGAAAAGACAATCAATTACCAAAGGAAAGCAGTTGCTTTCTCCTATGGGAAGAGCTTTCTAAGTCTGAAGAAGTAAACAGTTCTTTGCTATTTCACACTTCCTGGTTGATGGTCACTTGCTGCCTGAA	CTGAAAAGACAATCAATTAC	TA	CAAAGGAAAGCAGTTGCTTT		131	133	-2	0	-2	0	-2	0	#C9DDF2		0		0		0	2	0	1		DELETION	DELETION
1348	0.0348519	0.0348645	3	cdc13∆	TGCTCATCAATCGTTCGGACTCGACGAATTTGGTCGTTCAGGCAAGGGGCCTGAAATTTACAAATTGTTCGATTTCACAGCGGACGGTGTTGCGTCAAGGGCTGAAAAGACAATCAATTACTAAAAGGAAAGCAGTTGCTTTCTCCTATGGGAAGAGCTTTCTAAGTCTGAAGAAGTAAACAGTTCTTTGCTATTTCACACTTCCTGGTTGATGGTCACTTGCTGCCTGAA	GAAAAGACAATCAATTACTA	C	AAAGGAAAGCAGTTGCTTTC		133	134	0	1	0	1	0	1	#C9DDF2		0		0		0	1	0	2		DELETION	DELETION
1184	0.0306117	0.0306228	3	cdc13∆	TGCTCATCAATCGTTCGGACTCGACGAATTTGGTCGTTCAGGCAAGGGGCCTGAAATTTACAAATTGTTCGATTTCACAGCGGACGGTGTTGCGTCAAGGGCTGAAAAGACAATCAATTACTCAAAGGAAAGCAGTTGCTTTCTCCTATGGGAAGAGCTTTCTAAGTCTGAAGAAGTAAACAGTTCTTTGCTATTTCACACTTCCTGGTTGATGGTCACTTGCTGCCTGAA	TGAAAAGACAATCAATTACT	A	CAAAGGAAAGCAGTTGCTTT		132	133	-1	0	-1	0	-1	0	#C9DDF2		0		0		0	1	0	2		DELETION	DELETION
818	0.021149	0.0211566	3	cdc13∆	TGCTCATCAATCGTTCGGACTCGACGAATTTGGTCGTTCAGGCAAGGGGCCTGAAATTTACAAATTGTTCGATTTCACAGCGGACGGTGTTGCGTCAAGGGCTGAAAAGACAATCAAGGAAAGCAGTTGCTTTCTCCTATGGGAAGAGCTTTCTAAGTCTGAAGAAGTAAACAGTTCTTTGCTATTTCACACTTCCTGGTTGATGGTCACTTGCTGCCTGAA	AGGGCTGAAAAGACAATCAA	TTACTACAAA	GGAAAGCAGTTGCTTTCTCC		127	137	-6	4	-6	4	-6	4	#0D99B2	AA	2	AA	2	AA	2	10	0	2		DELETION	DELETION
455	0.0117638	0.0117681	3	cdc13∆	TGCTCATCAATCGTTCGGACTCGACGAATTTGGTCGTTCAGGCAAGGGGCCTGAAATTTACAAATTGTTCGATTTCACAGCGGACGGTGTTGCGTCAAGGGCTGAAAAGACAATCAGTTGCTTTCTCCTATGGGAAGAGCTTTCTAAGTCTGAAGAAGTAAACAGTTCTTTGCTATTTCACACTTCCTGGTTGATGGTCACTTGCTGCCTGAA	AAGGGCTGAAAAGACAATCA	ATTACTACAAAGGAAAGCA	GTTGCTTTCTCCTATGGGAA		126	145	-7	12	-7	12	-7	12	#0D99B2	CA	2	CA	2	CA	2	19	0	2		DELETION	DELETION
308	0.00796318	0.00796607	3	cdc13∆	TGCTCATCAATCGTTCGGACTCGACGAATTTGGTCGTTCAGGCAAGGGGCCTGAAATTTACAAATTGTTCGATTTCACAGCGGACGGTGTTGCGTCAAGGGCTGAAAAGACAAGCAGTTGCTTTCTCCTATGGGAAGAGCTTTCTAAGTCTGAAGAAGTAAACAGTTCTTTGCTATTTCACACTTCCTGGTTGATGGTCACTTGCTGCCTGAA	GTCAAGGGCTGAAAAGACAA	TCAATTACTACAAAGGAAA	GCAGTTGCTTTCTCCTATGG		123	142	-10	9	-10	9	-10	9	#0D99B2	AA	2	AA	2	AA	2	19	0	2		DELETION	DELETION
267	0.00690315	0.00690565	3	cdc13∆	TGCTCATCAATCGTTCGGACTCGACGAATTTGGTCGTTCAGGCAAGGGGCCTGAAATTTACAAATTGTTCGATTTCACAGCGGACGGTGTTGCGTCAAGGGCTGAAAAGACAATCAATTACACAAAGGAAAGCAGTTGCTTTCTCCTATGGGAAGAGCTTTCTAAGTCTGAAGAAGTAAACAGTTCTTTGCTATTTCACACTTCCTGGTTGATGGTCACTTGCTGCCTGAA	CTGAAAAGACAATCAATTAC	T	ACAAAGGAAAGCAGTTGCTT		131	132	-2	-1	-2	-1	-2	-1	#C9DDF2		0		0		0	1	0	2		DELETION	DELETION
232	0.00599824	0.00600041	3	cdc13∆	TGCTCATCAATCGTTCGGACTCGACGAATTTGGTCGTTCAGGCAAGGGGCCTGAAATTTACAAATTGTTCGATTTCACAGCGGACGGTGTTGCGTCAAGGGCTGAAAAGACAATCAATTACTAGGAAAGCAGTTGCTTTCTCCTATGGGAAGAGCTTTCTAAGTCTGAAGAAGTAAACAGTTCTTTGCTATTTCACACTTCCTGGTTGATGGTCACTTGCTGCCTGAA	GAAAAGACAATCAATTACTA	CAAA	GGAAAGCAGTTGCTTTCTCC		133	137	0	4	0	4	0	4	#6899D0	A	1	A	1	A	1	4	0	2		DELETION	DELETION
152	0.00392988	0.00393131	3	cdc13∆	TGCTCATCAATCGTTCGGACTCGACGAATTTGGTCGTTCAGGCAAGGGGCCTGAAATTTACAAATTGTTCGATTTCACAGCGGACGGTGTTGCGTCAAGGGCTGAAAAGACAATCAATTACTAAGGAAAGCAGTTGCTTTCTCCTATGGGAAGAGCTTTCTAAGTCTGAAGAAGTAAACAGTTCTTTGCTATTTCACACTTCCTGGTTGATGGTCACTTGCTGCCTGAA	GAAAAGACAATCAATTACTA	CAA	AGGAAAGCAGTTGCTTTCTC		133	136	0	3	0	3	0	3	#6899D0	A	1	A	1	A	1	3	0	0		DELETION	DELETION
150	0.00387817	0.00387958	3	cdc13∆	TGCTCATCAATCGTTCGGACTCGACGAATTTGGTCGTTCAGGCAAGGGGCCTGAAATTTACAAATTGTTCGATTTCACAGCGGACGGTGTTGCGTCAAGGGCTGAAAAGACAAAGGAAAGCAGTTGCTTTCTCCTATGGGAAGAGCTTTCTAAGTCTGAAGAAGTAAACAGTTCTTTGCTATTTCACACTTCCTGGTTGATGGTCACTTGCTGCCTGAA	GTCAAGGGCTGAAAAGACAA	TCAATTACTACAA	AGGAAAGCAGTTGCTTTCTC		123	136	-10	3	-10	3	-10	3	#054E61	ACAA	4	ACAA	4	ACAA	4	13	0	2		DELETION	DELETION
129	0.00333523	0.00333644	3	cdc13∆	TGCTCATCAATCGTTCGGACTCGACGAATTTGGTCGTTCAGGCAAGGGGCCTGAAATTTACAAATTGTTCGATTTCACAGCGGACGGTGTTGCGTCAAGGGCTGAAAAGACAATCAATTAACAAAGGAAAGCAGTTGCTTTCTCCTATGGGAAGAGCTTTCTAAGTCTGAAGAAGTAAACAGTTCTTTGCTATTTCACACTTCCTGGTTGATGGTCACTTGCTGCCTGAA	GCTGAAAAGACAATCAATTA	CT	ACAAAGGAAAGCAGTTGCTT		130	132	-3	-1	-3	-1	-3	-1	#C9DDF2		0		0		0	2	0	1		DELETION	DELETION
89	0.00230105	0.00230188	3	cdc13∆	TGCTCATCAATCGTTCGGACTCGACGAATTTGGTCGTTCAGGCAAGGGGCCTGAAATTTACAAATTGTTCGATTTCACAGCGGACGGTGTTGCGTCAAGGGCTGAAAAGACAATCAATTAAAGGAAAGCAGTTGCTTTCTCCTATGGGAAGAGCTTTCTAAGTCTGAAGAAGTAAACAGTTCTTTGCTATTTCACACTTCCTGGTTGATGGTCACTTGCTGCCTGAA	GCTGAAAAGACAATCAATTA	CTACA	AAGGAAAGCAGTTGCTTTCT		130	135	-3	2	-3	2	-3	2	#6899D0	A	1	A	1	A	1	5	0	1		DELETION	DELETION
68	0.00175811	0.00175874	3	cdc13∆	TGCTCATCAATCGTTCGGACTCGACGAATTTGGTCGTTCAGGCAAGGGGCCTGAAATTTACAAATTGTTCGATTTCACAGCGGACGGTGTTGCGTCAAGGGCTGAAAAGACAATCAATTACTAAAAGCAGTTGCTTTCTCCTATGGGAAGAGCTTTCTAAGTCTGAAGAAGTAAACAGTTCTTTGCTATTTCACACTTCCTGGTTGATGGTCACTTGCTGCCTGAA	GAAAAGACAATCAATTACTA	CAAAGG	AAAGCAGTTGCTTTCTCCTA		133	139	0	6	0	6	0	6	#C9DDF2		0		0		0	6	0	0		DELETION	DELETION
4	0.000103418	0.000103455	3	cdc13∆	TGCTCATCAATCGTTCGGACTCGACGAATTTGGTCGTTCAGGCAAGGGGCCTGAAATTTACAAATTGTTCGATTTCACAGCGGACGGTGTTGCGTCAAGGTATGGGAAGAGCTTTCTAAGTCTGAAGAAGTAAACAGTTCTTTGCTATTTCACACTTCCTGGTTGATGGTCACTTGCTGCCTGAA	CGGACGGTGTTGCGTCAAGG	GCTGAAAAGACAATCAATTACTACAAAGGAAAGCAGTTGCTTTCTCC	TATGGGAAGAGCTTTCTAAG		110	157	-23	24	-23	24	-23	24	#C9DDF2		0		0		0	47	0	1		DELETION	DELETION
2	5.1709e-05	5.17277e-05	3	cdc13∆	TGCTCATCAATCGTTCGGACTCGACGAATTTGGTCGTTCAGGCAAGGGGCCTGAAATTTACAAATTGTTCGATTTCACAGCGGACGGTGTTGCGTCAAGGGCTGAAAAGACAATCAATGAAAGCAGTTGCTTTCTCCTATGGGAAGAGCTTTCTAAGTCTGAAGAAGTAAACAGTTCTTTGCTATTTCACACTTCCTGGTTGATGGTCACTTGCTGCCTGAA	GGGCTGAAAAGACAATCAAT	TACTACAAAG	GAAAGCAGTTGCTTTCTCCT		128	138	-5	5	-5	5	-5	5	#C9DDF2		0		0		0	10	0	2		DELETION	DELETION
207	0.00535188	0.00535382	3	cdc13∆	TGCTCATCAATCGTTCGGACTCGACGAATTTGGTCGTTCAGGCAAGGGGCCTGAAATTTACAAATTGTTCGATTTCACAGCGGACGGTGTTGCGTCAAGGGCTGAAAAGACAATCAATTACCCAAAGGAAAGCAGTTGCTTTCTCCTATGGGAAGAGCTTTCTAAGTCTGAAGAAGTAAACAGTTCTTTGCTATTTCACACTTCCTGGTTGATGGTCACTTGCTGCCTGAA	CTGAAAAGACAATCAATTAC	TA	CAAAGGAAAGCAGTTGCTTT	C	131	133	-2	0	-2	0	-2	0	grey		-1		-1		-1	2	1	2		DELINS	DELINS_<6
196	0.00506748	0.00506932	3	cdc13∆	TGCTCATCAATCGTTCGGACTCGACGAATTTGGTCGTTCAGGCAAGGGGCCTGAAATTTACAAATTGTTCGATTTCACAGCGGACGGTGTTGCGTCAAGGGCTGAAAAGACAATCAATTACTATGGAAGAGCTTTCTAAGTCTGAAGAAGTAAACAGTTCTTTGCTATTTCACACTTCCTGGTTGATGGTCACTTGCTGCCTGAA	GAAAAGACAATCAATTACTA	CAAAGGAAAGCAGTTGCTTTCTCCTATG	GGAAGAGCTTTCTAAGTCTG	T	133	161	0	28	0	28	0	28	grey		-1		-1		-1	28	1	0		DELINS	DELINS_<6
99	0.00255959	0.00256052	3	cdc13∆	TGCTCATCAATCGTTCGGACTCGACGAATTTGGTCGTTCAGGCAAGGGGCCTGAAATTTACAAATTGTTCGATTTCACAGCGGACGGTGTTGCGTCAAGGGCTGAAAAGACAATCAATAACAAAGGAAAGCAGTTGCTTTCTCCTATGGGAAGAGCTTTCTAAGTCTGAAGAAGTAAACAGTTCTTTGCTATTTCACACTTCCTGGTTGATGGTCACTTGCTGCCTGAA	GGGCTGAAAAGACAATCAAT	TACT	ACAAAGGAAAGCAGTTGCTT	A	128	132	-5	-1	-5	-1	-5	-1	grey		-1		-1		-1	4	1	0		DELINS	DELINS_<6
3	7.75635e-05	7.75916e-05	3	cdc13∆	TGCTCATCAATCGTTCGGACTCGACGAATTTGGTCGTTCAGGCAAGGGGCCTGAAATTTACAAATTGTTCGATTTCACAGCGGACGGTGTTGCGTCAAGGGCTGAAAAGACAATCATTTACTAACAAAGGAAAGCAGTTGCTTTCTCCTATGGGAAGAGCTTTCTAAGTCTGAAGAAGTAAACAGTTCTTTGCTATTTCACACTTCCTGGTTGATGGTCACTTGCTGCCTGAA	AAGGGCTGAAAAGACAATCA	ATTACT	ACAAAGGAAAGCAGTTGCTT	TTTACTA	126	132	-7	-1	-7	-1	-7	-1	grey		-1		-1		-1	6	7	1		DELINS	DELINS_FLANKINSERT
3	7.75635e-05	7.75916e-05	3	cdc13∆	TGCTCATCAATCGTTCGGACTCGACGAATTTGGTCGTTCAGGCAAGGGGCCTGAAATTTACAAATTGTTCGATTTCACAGCGGACGGTGTTGCGTCAAGGGCTGAAAAGACAATCAAATACTAACAAAGGAAAGCAGTTGCTTTCTCCTATGGGAAGAGCTTTCTAAGTCTGAAGAAGTAAACAGTTCTTTGCTATTTCACACTTCCTGGTTGATGGTCACTTGCTGCCTGAA	AGGGCTGAAAAGACAATCAA	TTACT	ACAAAGGAAAGCAGTTGCTT	ATACTA	127	132	-6	-1	-6	-1	-6	-1	grey		-1		-1		-1	5	6	1		DELINS	DELINS_UNKNOWN
3	7.75635e-05	7.75916e-05	3	cdc13∆	TGCTCATCAATCGTTCGGACTCGACGAATTTGGTCGTTCAGGCAAGGGGCCTGAAATTTACAAATTGTTCGATTTCACAGCGGACGGTGTTGCGTCAAGGGCTGAAAGGACAATCAAAGGAAAGCAGTTGCTTTCTCCTATGGGAAGAGCTTTCTAAGTCTGAAGAAGTAAACAGTTCTTTGCTATTTCACACTTCCTGGTTGATGGTCACTTGCTGCCTGAA	TGTTGCGTCAAGGGCTGAAA	AGACAATCAATTACTA	CAAAGGAAAGCAGTTGCTTT	GGACAAT	117	133	-16	0	-16	0	-16	0	grey		-1		-1		-1	16	7	0		DELINS	DELINS_FLANKINSERT
3	7.75635e-05	7.75916e-05	3	cdc13∆	TGCTCATCAATCGTTCGGACTCGACGAATTTGGTCGTTCAGGCAAGGGGCCTGAAATTTACAAATTGTTCGATTTCACAGCGGACGGTGTTGCGTCAAGGGCTGAAAAGACAATCAACTACTAAAGGAAAGCAGTTGCTTTCTCCTATGGGAAGAGCTTTCTAAGTCTGAAGAAGTAAACAGTTCTTTGCTATTTCACACTTCCTGGTTGATGGTCACTTGCTGCCTGAA	AGGGCTGAAAAGACAATCAA	TTACTAC	AAAGGAAAGCAGTTGCTTTC	CTACT	127	134	-6	1	-6	1	-6	1	grey		-1		-1		-1	7	5	1		DELINS	DELINS_<6
2	5.1709e-05	5.17277e-05	3	cdc13∆	TGCTCATCAATCGTTCGGACTCGACGAATTTGGTCGTTCAGGCAAGGGGCCTGAAATTTACAAATTGTTCGATTTCACAGCGGACGGTGTTGCGTCAAGGGCTGAAAAGACAATCAATTGCTACCAAAGGAAAGCAGTTGCTTTCTCCTATGGGAAGAGCTTTCTAAGTCTGAAGAAGTAAACAGTTCTTTGCTATTTCACACTTCCTGGTTGATGGTCACTTGCTGCCTGAA	GGCTGAAAAGACAATCAATT	ACTA	CAAAGGAAAGCAGTTGCTTT	GCTAC	129	133	-4	0	-4	0	-4	0	grey		-1		-1		-1	4	5	1		DELINS	DELINS_<6
2	5.1709e-05	5.17277e-05	3	cdc13∆	TGCTCATCAATCGTTCGGACTCGACGAATTTGGTCGTTCAGGCAAGGGGCCTGAAATTTACAAATTGTTCGATTTCACAGCGGACGGTGTTGCGTCAAGGGCTGAAAAGACAATCAATTACCAACAAAGGAAAGCAGTTGCTTTCTCCTATGGGAAGAGCTTTCTAAGTCTGAAGAAGTAAACAGTTCTTTGCTATTTCACACTTCCTGGTTGATGGTCACTTGCTGCCTGAA	CTGAAAAGACAATCAATTAC	T	ACAAAGGAAAGCAGTTGCTT	CA	131	132	-2	-1	-2	-1	-2	-1	grey		-1		-1		-1	1	2	1		DELINS	DELINS_<6
2	5.1709e-05	5.17277e-05	3	cdc13∆	TGCTCATCAATCGTTCGGACTCGACGAATTTGGTCGTTCAGGCAAGGGGCCTGAAATTTACAAATTGTTCGATTTCACAGCGGACGGTGTTGCGTCAAGGGCTGAAAAGACAATCAATTACTAACGAAGGAAAGCAGTTGCTTTCTCCTATGGGAAGAGCTTTCTAAGTCTGAAGAAGTAAACAGTTCTTTGCTATTTCACACTTCCTGGTTGATGGTCACTTGCTGCCTGAA	GAAAAGACAATCAATTACTA	CA	AAGGAAAGCAGTTGCTTTCT	ACG	133	135	0	2	0	2	0	2	grey		-1		-1		-1	2	3	1		DELINS	DELINS_<6
2	5.1709e-05	5.17277e-05	3	cdc13∆	TGCTCATCAATCGTTCGGACTCGACGAATTTGGTCGTTCAGGCAAGGGGCCTGAAATTTACAAATTGTTCGATTTCACAGCGGACGGTGTTGCGTCAAGGGCTGAAAAGACAATCAATTACAAAGGGAAGCAGTTGCTTTCTCCTATGGGAAGAGCTTTCTAAGTCTGAAGAAGTAAACAGTTCTTTGCTATTTCACACTTCCTGGTTGATGGTCACTTGCTGCCTGAA	CTGAAAAGACAATCAATTAC	TACAAAGGA	AAGCAGTTGCTTTCTCCTAT	AAAGGG	131	140	-2	7	-2	7	-2	7	grey		-1		-1		-1	9	6	0		DELINS	DELINS_UNKNOWN
2	5.1709e-05	5.17277e-05	3	cdc13∆	TGCTCATCAATCGTTCGGACTCGACGAATTTGGTCGTTCAGGCAAGGGGCCTGAAATTTACAAATTGTTCGATTTCACAGCGGACGGTGTTGCGTCAAGGGCTGAAAAGACAATCAATTACACAAAGTAAAGCAGTTGCTTTCTCCTATGGGAAGAGCTTTCTAAGTCTGAAGAAGTAAACAGTTCTTTGCTATTTCACACTTCCTGGTTGATGGTCACTTGCTGCCTGAA	CTGAAAAGACAATCAATTAC	TACAAAGG	AAAGCAGTTGCTTTCTCCTA	ACAAAGT	131	139	-2	6	-2	6	-2	6	grey		-1		-1		-1	8	7	2		DELINS	DELINS_FLANKINSERT
2	5.1709e-05	5.17277e-05	3	cdc13∆	TGCTCATCAATCGTTCGGACTCGACGAATTTGGTCGTTCAGGCAAGGGGCCTGAAATTTACAAATTGTTCGATTTCACAGCGGACGGTGTTGCGTCAAGGGCTGAAAAGACAATCAATTACTAACAAGGGAAAGCAGTTGCTTTCTCCTATGGGAAGAGCTTTCTAAGTCTGAAGAAGTAAACAGTTCTTTGCTATTTCACACTTCCTGGTTGATGGTCACTTGCTGCCTGAA	GAAAAGACAATCAATTACTA	CAAA	GGAAAGCAGTTGCTTTCTCC	ACAAG	133	137	0	4	0	4	0	4	grey		-1		-1		-1	4	5	1		DELINS	DELINS_<6
2	5.1709e-05	5.17277e-05	3	cdc13∆	TGCTCATCAATCGTTCGGACTCGACGAATTTGGTCGTTCAGGCAAGGGGCCTGAAATTTACAAATTGTTCGATTTCACAGCGGACGGTGTTGCGTCAAGGGCTGAAAAGACAACCAATTATTAAAGGAAAGCAGTTGCTTTCTCCTATGGGAAGAGCTTTCTAAGTCTGAAGAAGTAAACAGTTCTTTGCTATTTCACACTTCCTGGTTGGTGGTCACTTGCTGCCTGAA	GTCAAGGGCTGAAAAGACAA	TCAATTACTAC	AAAGGAAAGCAGTTGCTTTC	CCAATTATT	123	134	-10	1	-10	1	-10	1	grey		-1		-1		-1	11	9	1		DELINS	DELINS_FLANKINSERT
2	5.1709e-05	5.17277e-05	3	cdc13∆	TGCTCATCAATCGTTCGGACTCGACGAATTTGGTCGTTCAGGCAAGGGGCCTGAAATTTACAAATTGTTCGATTTCACAGCGGACGGTGTTGCGTCAAGGGCTGAAAGACAATCAAAGGAAAGCAGTTGCTTTCTCCTATGGGAAGAGCTTTCTAAGTCTGAAGAAGTAAACAGTTCTTTGCTATTTCACACTTCCTGGTTGATGGTCACTTGCTGCCTGAA	TGTTGCGTCAAGGGCTGAAA	AGACAATCAATTACTA	CAAAGGAAAGCAGTTGCTTT	GACAAT	117	133	-16	0	-16	0	-16	0	grey		-1		-1		-1	16	6	2		DELINS	DELINS_FLANKINSERT
2	5.1709e-05	5.17277e-05	3	cdc13∆	TGCTCATCAATCGTTCGGACTCGACGAATTTGGTCGTTCAGGCAAGGGGCCTGAAATTTACAAATTGTTCGATTTCACAGCGGACGGTGTTGCGTCAAGGGCTGAAAAGACAATCAATCACTAAAAGGAAAGCAGTTGCTTTCTCCTATGGGAAGAGCTTTCTAAGTCTGAAGAAGTAAACAGTTCTTTGCTATTTTACACTTCCTGGTTGATGGTCACTTGCTGCCTGAA	GGGCTGAAAAGACAATCAAT	TACTAC	AAAGGAAAGCAGTTGCTTTC	CACTA	128	134	-5	1	-5	1	-5	1	grey		-1		-1		-1	6	5	2		DELINS	DELINS_<6
2	5.1709e-05	5.17277e-05	3	cdc13∆	TGCTCATCAATCGTTCGGACTCGACGAATTTGGTCGTTCAGGCAAGGGGCCTGAAATTTACAAATTGTTCGATTTCACAGCGGACGGTGTTGCGTCAAGGGCTGAAAAGACAATCAATTCTAAGGAAAGCAGTTGCTTTCTCCTATGGGAAGAGCTTTCTAAGTCTGAAGAAGTAAACAGTTCTTTGCTATTTCACACTTCCTGGTTGATGGTCACTTGCTGCCTGAA	GGCTGAAAAGACAATCAATT	ACTACA	AAGGAAAGCAGTTGCTTTCT	CT	129	135	-4	2	-4	2	-4	2	grey		-1		-1		-1	6	2	2		DELINS	DELINS_<6
2	5.1709e-05	5.17277e-05	3	cdc13∆	TGCTCATCAATCGTTCGGACTCGACGAATTTGGTCGTTCAGGCAAGGGGCCTGAAATTTACAAATTGTTCGATTTCACAGCGGACGGTGTTGCGTCAAGGGCTGAAAAGACAATCAATTACTAATAAAGGAAAGCAGTTGCTTTCTCCTATGGGAAGAGCTTTCTAAGTCTGAAGAAGTAAACAGTTCTTTGCTATTTCACACTTCCTGGTTGATGGTCACTTGCTGCCTGAA	GAAAAGACAATCAATTACTA	C	AAAGGAAAGCAGTTGCTTTC	AT	133	134	0	1	0	1	0	1	grey		-1		-1		-1	1	2	1		DELINS	DELINS_<6
2	5.1709e-05	5.17277e-05	3	cdc13∆	TGCTCATCAATCGTTCGGACTCGACGAATTTGGTCGTTCAGGCAAGGGGCCTGAAATTTACAAATTGTTCGATTTCACAGCGGACGGTGTTGCGTCAAGGGCTGAAAAGACAATCAATTACTAACAAGGAAAGCAGTTGCTTTCTCCTATGGGAAGAGCTTTCTAAGTCTGAAGAAGTAAACAGTTCTTTGCTATTTCACACTTCCTGGTTGATGGTCACTTGCTGCCTGAA	GAAAAGACAATCAATTACTA	CA	AAGGAAAGCAGTTGCTTTCT	AC	133	135	0	2	0	2	0	2	grey		-1		-1		-1	2	2	0		DELINS	DELINS_<6
2	5.1709e-05	5.17277e-05	3	cdc13∆	TGCTCATCAATCGTTCGGACTCGACGAATTTGGTCGTTCAGGCAAGGGGCCTGAAATTTACAAATTGTTCGATTTCACAGCGGACGGTGTTGCGTCAAGGGCTGAAAAGACAATCAATTACTAAAAGAAAGCAGTTGCTTTCTCCTATGGGAAGAGCTTTCTAAGTCTGAAGAAGTAAACAGTTCTTTGCTATTTCACACTTCCTGGTTGATGGTCACTTGCTGCCTGAA	GAAAAGACAATCAATTACTA	CAAAG	GAAAGCAGTTGCTTTCTCCT	AAA	133	138	0	5	0	5	0	5	grey		-1		-1		-1	5	3	1		DELINS	DELINS_<6
2	5.1709e-05	5.17277e-05	3	cdc13∆	TGCTCATCAATCGTTCGGACTCGACGAATTTGGTCGTTCAGGCAAGGGGCCTGAAATTTACAAATTGTTCGATTTCACAGCGGACGGTGTTGCGTCAAGGGCTGAAAAGACAATCAATTACTACAAAGAAAGCATTTGCTTTCTCCTATGGGAAGAGCTTTCTAAGTCTGAAGAAGTAAACAGTTCTTTGCTATTTCACACTTCCTGGTTGATGGTCACTTGCTGCCTGAA	GACAATCAATTACTACAAAG	GAAAGCAG	TTGCTTTCTCCTATGGGAAG	AAAGCAT	138	146	5	13	5	13	5	13	grey		-1		-1		-1	8	7	2		DELINS	DELINS_FLANKINSERT_RC
2	5.1709e-05	5.17277e-05	3	cdc13∆	TGCTCATCAATCGTTCGGACTCGACGAATTTGGTCGTTCAGGCAAGGGGCCTGAAATTTACAAATTGTTCGATTTCACAGCGGACGGTGTTGCGTCAAGGGCTGAAAAGACAATCAACTACTAACAAAGGAAAGCAGTTGCTTTCTCCTATGGGAAGAGCTTTCTAAGTCTGAAGAAGTAAACAGTTCTTTGCTATTTCACACTTCCTGGTTGATGGTCACTTGCTGCCTGAA	AGGGCTGAAAAGACAATCAA	TTACT	ACAAAGGAAAGCAGTTGCTT	CTACTA	127	132	-6	-1	-6	-1	-6	-1	grey		-1		-1		-1	5	6	1		DELINS	DELINS_UNKNOWN
11995	0.310125	0.310237	3	cdc13∆	TGCTCATCAATCGTTCGGACTCGACGAATTTGGTCGTTCAGGCAAGGGGCCTGAAATTTACAAATTGTTCGATTTCACAGCGGACGGTGTTGCGTCAAGGGCTGAAAAGACAATCAATTACTAACAAAGGAAAGCAGTTGCTTTCTCCTATGGGAAGAGCTTTCTAAGTCTGAAGAAGTAAACAGTTCTTTGCTATTTCACACTTCCTGGTTGATGGTCACTTGCTGCCTGAAA	GAAAAGACAATCAATTACTA		CAAAGGAAAGCAGTTGCTTT	A	133	133	0	0	0	0	0	0	grey		-1		-1		-1	0	1	1		INSERTION	INSERTIONsmallTDleft_A
5173	0.133745	0.133794	3	cdc13∆	TGCTCATCAATCGTTCGGACTCGACGAATTTGGTCGTTCAGGCAAGGGGCCTGAAATTTACAAATTGTTCGATTTCACAGCGGACGGTGTTGCGTCAAGGGCTGAAAAGACAATCAATTACTACCAAAGGAAAGCAGTTGCTTTCTCCTATGGGAAGAGCTTTCTAAGTCTGAAGAAGTAAACAGTTCTTTGCTATTTCACACTTCCTGGTTGATGGTCACTTGCTGCCTGAA	AAAAGACAATCAATTACTAC		AAAGGAAAGCAGTTGCTTTC	C	134	134	1	1	1	1	1	1	grey		-1		-1		-1	0	1	1		INSERTION	INSERTIONsmallTDleft_C
1050	0.0271472	0.027157	3	cdc13∆	TGCTCATCAATCGTTCGGACTCGACGAATTTGGTCGTTCAGGCAAGGGGCCTGAAATTTACAAATTGTTCGATTTCACAGCGGACGGTGTTGCGTCAAGGGCTGAAAAGACAATCAATTACTAAACAAAGGAAAGCAGTTGCTTTCTCCTATGGGAAGAGCTTTCTAAGTCTGAAGAAGTAAACAGTTCTTTGCTATTTCACACTTCCTGGTTGATGGTCACTTGCTGCCTGAA	GAAAAGACAATCAATTACTA		CAAAGGAAAGCAGTTGCTTT	AA	133	133	0	0	0	0	0	0	grey		-1		-1		-1	0	2	2		INSERTION	INSERTION_<6
859	0.022209	0.022217	3	cdc13∆	TGCTCATCAATCGTTCGGACTCGACGAATTTGGTCGTTCAGGCAAGGGGCCTGAAATTTACAAATTGTTCGATTTCACAGCGGACGGTGTTGCGTCAAGGGCTGAAAAGACAATCAATTACTACCCAAAGGAAAGCAGTTGCTTTCTCCTATGGGAAGAGCTTTCTAAGTCTGAAGAAGTAAACAGTTCTTTGCTATTTCACACTTCCTGGTTGATGGTCACTTGCTGCCTGAA	AAAAGACAATCAATTACTAC		AAAGGAAAGCAGTTGCTTTC	CC	134	134	1	1	1	1	1	1	grey		-1		-1		-1	0	2	2		INSERTION	INSERTION_<6
572	0.0147888	0.0147941	3	cdc13∆	TGCTCATCAATCGTTCGGACTCGACGAATTTGGTCGTTCAGGCAAGGGGCCTGAAATTTACAAATTGTTCGATTTCACAGCGGACGGTGTTGCGTCAAGGGCTGAAAAGACAATCAATTACTAGCAAAGGAAAGCAGTTGCTTTCTCCTATGGGAAGAGCTTTCTAAGTCTGAAGAAGTAAACAGTTCTTTGCTATTTCACACTTCCTGGTTGATGGTCACTTGCTGCCTGAA	GAAAAGACAATCAATTACTA		CAAAGGAAAGCAGTTGCTTT	G	133	133	0	0	0	0	0	0	grey		-1		-1		-1	0	1	1		INSERTION	INSERTION_<6
538	0.0139097	0.0139148	3	cdc13∆	TGCTCATCAATCGTTCGGACTCGACGAATTTGGTCGTTCAGGCAAGGGGCCTGAAATTTACAAATTGTTCGATTTCACAGCGGACGGTGTTGCGTCAAGGGCTGAAAAGACAATCAATTACTATACAAAGGAAAGCAGTTGCTTTCTCCTATGGGAAGAGCTTTCTAAGTCTGAAGAAGTAAACAGTTCTTTGCTATTTCACACTTCCTGGTTGATGGTCACTTGCTGCCTGAA	GAAAAGACAATCAATTACTA		CAAAGGAAAGCAGTTGCTTT	TA	133	133	0	0	0	0	0	0	grey		-1		-1		-1	0	2	2		INSERTION	INSERTIONsmallTDleft_TA
430	0.0111174	0.0111215	3	cdc13∆	TGCTCATCAATCGTTCGGACTCGACGAATTTGGTCGTTCAGGCAAGGGGCCTGAAATTTACAAATTGTTCGATTTCACAGCGGACGGTGTTGCGTCAAGGGCTGAAAAGACAATCAATTACTAGGCAAAGGAAAGCAGTTGCTTTCTCCTATGGGAAGAGCTTTCTAAGTCTGAAGAAGTAAACAGTTCTTTGCTATTTCACACTTCCTGGTTGATGGTCACTTGCTGCCTGAA	GAAAAGACAATCAATTACTA		CAAAGGAAAGCAGTTGCTTT	GG	133	133	0	0	0	0	0	0	grey		-1		-1		-1	0	2	2		INSERTION	INSERTION_<6
387	0.0100057	0.0100093	3	cdc13∆	TGCTCATCAATCGTTCGGACTCGACGAATTTGGTCGTTCAGGCAAGGGGCCTGAAATTTACAAATTGTTCGATTTCACAGCGGACGGTGTTGCGTCAAGGGCTGAAAAGACAATCAATTACTATCAAAGGAAAGCAGTTGCTTTCTCCTATGGGAAGAGCTTTCTAAGTCTGAAGAAGTAAACAGTTCTTTGCTATTTCACACTTCCTGGTTGATGGTCACTTGCTGCCTGAA	GAAAAGACAATCAATTACTA		CAAAGGAAAGCAGTTGCTTT	T	133	133	0	0	0	0	0	0	grey		-1		-1		-1	0	1	1		INSERTION	INSERTION_<6
230	0.00594653	0.00594869	3	cdc13∆	TGCTCATCAATCGTTCGGACTCGACGAATTTGGTCGTTCAGGCAAGGGGCCTGAAATTTACAAATTGTTCGATTTCACAGCGGACGGTGTTGCGTCAAGGGCTGAAAAGACAATCAATTACTAAAACAAAGGAAAGCAGTTGCTTTCTCCTATGGGAAGAGCTTTCTAAGTCTGAAGAAGTAAACAGTTCTTTGCTATTTCACACTTCCTGGTTGATGGTCACTTGCTGCCTGAA	GAAAAGACAATCAATTACTA		CAAAGGAAAGCAGTTGCTTT	AAA	133	133	0	0	0	0	0	0	grey		-1		-1		-1	0	3	0		INSERTION	INSERTION_<6
214	0.00553286	0.00553486	3	cdc13∆	TGCTCATCAATCGTTCGGACTCGACGAATTTGGTCGTTCAGGCAAGGGGCCTGAAATTTACAAATTGTTCGATTTCACAGCGGACGGTGTTGCGTCAAGGGCTGAAAAGACAATCAATTACTACTACAAAGGAAAGCAGTTGCTTTCTCCTATGGGAAGAGCTTTCTAAGTCTGAAGAAGTAAACAGTTCTTTGCTATTTCACACTTCCTGGTTGATGGTCACTTGCTGCCTGAA	AAAAGACAATCAATTACTAC		AAAGGAAAGCAGTTGCTTTC	TAC	134	134	1	1	1	1	1	1	grey		-1		-1		-1	0	3	0		INSERTION	INSERTIONsmallTDleft_TAC
198	0.00511919	0.00512104	3	cdc13∆	TGCTCATCAATCGTTCGGACTCGACGAATTTGGTCGTTCAGGCAAGGGGCCTGAAATTTACAAATTGTTCGATTTCACAGCGGACGGTGTTGCGTCAAGGGCTGAAAAGACAATCAATTACTAGGGGCAAAGGAAAGCAGTTGCTTTCTCCTATGGGAAGAGCTTTCTAAGTCTGAAGAAGTAAACAGTTCTTTGCTATTTCACACTTCCTGGTTGATGGTCACTTGCTGCCTGAA	GAAAAGACAATCAATTACTA		CAAAGGAAAGCAGTTGCTTT	GGGG	133	133	0	0	0	0	0	0	grey		-1		-1		-1	0	4	1		INSERTION	INSERTION_<6
170	0.00439526	0.00439685	3	cdc13∆	TGCTCATCAATCGTTCGGACTCGACGAATTTGGTCGTTCAGGCAAGGGGCCTGAAATTTACAAATTGTTCGATTTCACAGCGGACGGTGTTGCGTCAAGGGCTGAAAAGACAATCAATTACTATTTTCAAAGGAAAGCAGTTGCTTTCTCCTATGGGAAGAGCTTTCTAAGTCTGAAGAAGTAAACAGTTCTTTGCTATTTCACACTTCCTGGTTGATGGTCACTTGCTGCCTGAA	GAAAAGACAATCAATTACTA		CAAAGGAAAGCAGTTGCTTT	TTTT	133	133	0	0	0	0	0	0	grey		-1		-1		-1	0	4	1		INSERTION	INSERTION_<6
117	0.00302498	0.00302607	3	cdc13∆	TGCTCATCAATCGTTCGGACTCGACGAATTTGGTCGTTCAGGCAAGGGGCCTGAAATTTACAAATTGTTCGATTTCACAGCGGACGGTGTTGCGTCAAGGGCTGAAAAGACAATCAATTACTACCACAAAGGAAAGCAGTTGCTTTCTCCTATGGGAAGAGCTTTCTAAGTCTGAAGAAGTAAACAGTTCTTTGCTATTTCACACTTCCTGGTTGATGGTCACTTGCTGCCTGAA	AAAAGACAATCAATTACTAC		AAAGGAAAGCAGTTGCTTTC	CAC	134	134	1	1	1	1	1	1	grey		-1		-1		-1	0	3	0		INSERTION	INSERTION_<6
112	0.0028957	0.00289675	3	cdc13∆	TGCTCATCAATCGTTCGGACTCGACGAATTTGGTCGTTCAGGCAAGGGGCCTGAAATTTACAAATTGTTCGATTTCACAGCGGACGGTGTTGCGTCAAGGGCTGAAAAGACAATCAATTACTATTCAAAGGAAAGCAGTTGCTTTCTCCTATGGGAAGAGCTTTCTAAGTCTGAAGAAGTAAACAGTTCTTTGCTATTTCACACTTCCTGGTTGATGGTCACTTGCTGCCTGAA	GAAAAGACAATCAATTACTA		CAAAGGAAAGCAGTTGCTTT	TT	133	133	0	0	0	0	0	0	grey		-1		-1		-1	0	2	2		INSERTION	INSERTION_<6
89	0.00230105	0.00230188	3	cdc13∆	TGCTCATCAATCGTTCGGACTCGACGAATTTGGTCGTTCAGGCAAGGGGCCTGAAATTTACAAATTGTTCGATTTCACAGCGGACGGTGTTGCGTCAAGGGCTGAAAAGACAATCAATTACTACCCCAAAGGAAAGCAGTTGCTTTCTCCTATGGGAAGAGCTTTCTAAGTCTGAAGAAGTAAACAGTTCTTTGCTATTTCACACTTCCTGGTTGATGGTCACTTGCTGCCTGAA	AAAAGACAATCAATTACTAC		AAAGGAAAGCAGTTGCTTTC	CCC	134	134	1	1	1	1	1	1	grey		-1		-1		-1	0	3	0		INSERTION	INSERTION_<6
5	0.000129272	0.000129319	3	cdc13∆	TGCTCATCAATCGTTCGGACTCGACGAATTTGGTCGTTCAGGCAAGGGGCCTGAAATTTACAAATTGTTCGATTTCACAGCGGACGGTGTTGCGTCAAGGGCTGAAAAGACAATCAATTACTAATACAAAGGAAAGCAGTTGCTTTCTCCTATGGGAAGAGCTTTCTAAGTCTGAAGAAGTAAACAGTTCTTTGCTATTTCACACTTCCTGGTTGATGGTCACTTGCTGCCTGAA	GAAAAGACAATCAATTACTA		CAAAGGAAAGCAGTTGCTTT	ATA	133	133	0	0	0	0	0	0	grey		-1		-1		-1	0	3	0		INSERTION	INSERTION_<6
3	7.75635e-05	7.75916e-05	3	cdc13∆	TGCTCATCAATCGTTCGGACTCGACGAATTTGGTCGTTCAGGCAAGGGGCCTGAAATTTACAAATTGTTCGATTTCACAGCGGACGGTGTTGCGTCAAGGGCTGAAAAGACAATCAATTACTACAAAAGGAAAGCAGTTGCTTTCTCCTATGGGAAGAGCTTTCTAAGTCTGAAGAAGTAAACAGTTCTTTGCTATTTCACACTTCCTGGTTGATGGTCACTTGCTGCCTGAA	AGACAATCAATTACTACAAA		GGAAAGCAGTTGCTTTCTCC	A	137	137	4	4	4	4	4	4	grey		-1		-1		-1	0	1	1		INSERTION	INSERTIONsmallTDleft_A
3	7.75635e-05	7.75916e-05	3	cdc13∆	TGCTCATCAATCGTTCGGACTCGACGAATTTGGTCGTTCAGGCAAGGGGCCTGAAATTTACAAATTGTTCGATTTCACAGCGGACGGTGTTGCGTCAAGGGCTGAAAAGACAATCAATTACTGACAAAGGAAAGCAGTTGCTTTCTCCTATGGGAAGAGCTTTCTAAGTCTGAAGAAGTAAACAGTTCTTTGCTATTTCACACTTCCTGGTTGATGGTCACTTGCTGCCTGAA	TGAAAAGACAATCAATTACT		ACAAAGGAAAGCAGTTGCTT	G	132	132	-1	-1	-1	-1	-1	-1	grey		-1		-1		-1	0	1	1		INSERTION	INSERTION_<6
2	5.1709e-05	5.17277e-05	3	cdc13∆	TGCTCATCAATCGTTCGGACTCGACGAATTTGGTCGTTCAGGCAAGGGGCCTGAAATTTACAAATTGTTCGATTTCACAGCGGACGGTGTTGCGTCAAGGGCTGAAAAGACAATCAATTACTATTACAAAGGAAAGCAGTTGCTTTCTCCTATGGGAAGAGCTTTCTAAGTCTGAAGAAGTAAACAGTTCTTTGCTATTTCACACTTCCTGGTTGATGGTCACTTGCTGCCTGAA	GAAAAGACAATCAATTACTA		CAAAGGAAAGCAGTTGCTTT	TTA	133	133	0	0	0	0	0	0	grey		-1		-1		-1	0	3	0		INSERTION	INSERTION_<6
330	0.00853198	0.00853507	3	cdc13∆	TGCTCATCAATCGTTCGGACTCGACGAATTTGGTCGTTCAGGCAAGGGGCCTGAAATTTACAAATTGTTCGATTTCACAGCGGACGGTGTTGCGTCAAGGGCTGAAAAGACAATCAATTACTTCAAAGGAAAGCAGTTGCTTTCTCCTATGGGAAGAGCTTTCTAAGTCTGAAGAAGTAAACAGTTCTTTGCTATTTCACACTTCCTGGTTGATGGTCACTTGCTGCCTGAA	TGAAAAGACAATCAATTACT	A	CAAAGGAAAGCAGTTGCTTT	T	132	133	-1	0	-1	0	-1	0	grey		-1		-1		-1	1	1	0	AT->TA	SNV	SNV
13	0.000336108	0.00033623	3	cdc13∆	TGCTCATCAATCGTTCGGACTCGACGAATTTGGTCGTTCAGGCAAGGGGCCTGAAATTTACAAATTGTTCGATTTCACAGCGGACGGTGTTGCGTCAAGGGCTGAAAAGACAATCAATTACTAAAAAGGAAAGCAGTTGCTTTCTCCTATGGGAAGAGCTTTCTAAGTCTGAAGAAGTAAACAGTTCTTTGCTATTTCACACTTCCTGGTTGATGGTCACTTGCTGCCTGAA	GAAAAGACAATCAATTACTA	C	AAAGGAAAGCAGTTGCTTTC	A	133	134	0	1	0	1	0	1	grey		-1		-1		-1	1	1	0	GC->TA	SNV	SNV
5	0.000129272	0.000129319	3	cdc13∆	TGCTCATCAATCGTTCGGACTCGACGAATTTGGTCGTTCAGGCAAGGGGCCTGAAATTTACAAATTGTTCGATTTCACAGCGGACGGTGTTGCGTCAAGGGCTGAAAAGACAACCAATTACTAACAAAGGAAAGCAGTTGCTTTCTCCTATGGGAAGAGCTTTCTAAGTCTGAAGAAGTAAACAGTTCTTTGCTATTTCACACTTCCTGGTTGATGGTCACTTGCTGCCTGAA	GTCAAGGGCTGAAAAGACAA	TCAATTACT	ACAAAGGAAAGCAGTTGCTT	CCAATTACTA	123	132	-10	-1	-10	-1	-10	-1	grey		-1		-1		-1	9	10	1		TINS	TINS
4	0.000103418	0.000103455	3	cdc13∆	TGCTCATCAATCGTTCGGACTCGACGAATTTGGTCGTTCAGGCAAGGGGCCTGAAATTTACAAATTGTTCGATTTCACAGCGGACGGTGTTGCGTCAAGGGCTGAAAAGACAATCAATTACTAACAAAGGAGAGCAGTTGCTTTCTCCTATGGGAAGAGCTTTCTAAGTCTGAAGAAGTAAACAGTTCTTTGCTATTTCACACTTCCTGGTTGATGGTCACTTGCTGCCTGAA	GAAAAGACAATCAATTACTA	CAAAGGAA	AGCAGTTGCTTTCTCCTATG	ACAAAGGAG	133	141	0	8	0	8	0	8	grey		-1		-1		-1	8	9	1		TINS	TINS
4	0.000103418	0.000103455	3	cdc13∆	TGCTCATCAATCGTTCGGACTCGACGAATTTGGTCGTTCAGGCAAGGGGCCTGAAATTTACAAATTGTTCGATTTCACAGCGGACGGTGTTGCGTCAAGGGCTGAAAAGACAATCAATTACTACCAAAGGAAAGCGGTTGCTTTCTCCTATGGGAAGAGCTTTCTAAGTCTGAAGAAGTAAACAGTTCTTTGCTATTTCACACTTCCTGGTTGATGGTCACTTGCTGCCTGAA	AAAAGACAATCAATTACTAC	AAAGGAAAGCA	GTTGCTTTCTCCTATGGGAA	CAAAGGAAAGCG	134	145	1	12	1	12	1	12	grey		-1		-1		-1	11	12	1		TINS	TINS
4	0.000103418	0.000103455	3	cdc13∆	TGCTCATCAATCGTTCGGACTCGACGAATTTGGTCGTTCAGGCAAGGGGCCTGAAATTTACAAATTGTTCGATTTCACAGCGGACGGTGTTGCGTCAAGGGCTGAAAAGACAATCAATTACTACAAAGGAAAGCAGTTGCGTCAAGGTATGGGAAGAGCTTTCTAAGTCTGAAGAAGTAAACAGTTCTTTGCTATTTCACACTTCCTGGTTGATGGTCACTTGCTGCCTGAA	CTACAAAGGAAAGCAGTTGC	TTTCTCC	TATGGGAAGAGCTTTCTAAG	GTCAAGG	150	157	17	24	17	24	17	24	grey		-1		-1		-1	7	7	0		TINS	TINS
2	5.1709e-05	5.17277e-05	3	cdc13∆	TGCTCATCAATCGTTCGGACTCGACGAATTTGGTCGTTCAGGCAAGGGGCCTGAAATTTACAAATTGTTCGATTTCACAGCGGACGGTGTTGCGTCAAGGGCTGAAAAGACAGTCAATTACTACCACAAAGGAAAGCAGTTGCTTTCTCCTATGGGAAGAGCTTTCTAAGTCTGAAGAAGTAAACAGTTCTTTGCTATTTCACACTTCCTGGTTGATGGTCACTTGCTGCCTGAA	CGTCAAGGGCTGAAAAGACA	ATCAATTACT	ACAAAGGAAAGCAGTTGCTT	GTCAATTACTACC	122	132	-11	-1	-11	-1	-11	-1	grey		-1		-1		-1	10	13	0		TINS	TINS
2	5.1709e-05	5.17277e-05	3	cdc13∆	TGCTCATCAATCGTTCGGACTCGACGAATTTGGTCGTTCAGGCAAGGGGCCTGAAATTTACAAATTGTTCGATTTCACAGCGGACGGTGTTGCGTCAAGGGCTGAAAAGACAATCAATTACTAACAAAGGAAAGTAGTTGCTTTCTCCTATGGGAAGAGCTTTCTAAGTCTGAAGAAGTAAACAGTTCTTTGCTATTTCACACTTCCTGGTTGATGGTCACTTGCTGCCTGAA	GAAAAGACAATCAATTACTA	CAAAGGAAAGC	AGTTGCTTTCTCCTATGGGA	ACAAAGGAAAGT	133	144	0	11	0	11	0	11	grey		-1		-1		-1	11	12	1		TINS	TINS
2	5.1709e-05	5.17277e-05	3	cdc13∆	TGCTCATCAATCGTTCGGACTCGACGAATTTGGTCGTTCAGGCAAGGGGCCTGAAATTTACAAATTGTTCGATTTCACAGCGGACGGTGTTGCGTCAAGGGCTGAAAAGACAATCAATTACAAAGGAAAGCGGTTGCTTTCTCCTATGGGAAGAGCTTTCTAAGTCTGAAGAAGTAAACAGTTCTTTGCTATTTCACACTTCCTGGTTGATGGTCACTTGCTGCCTGAA	CTGAAAAGACAATCAATTAC	TACAAAGGAAAGCA	GTTGCTTTCTCCTATGGGAA	AAAGGAAAGCG	131	145	-2	12	-2	12	-2	12	grey		-1		-1		-1	14	11	0		TINS	TINS
2	5.1709e-05	5.17277e-05	3	cdc13∆	TGCTCATCAATCGTTCGGACTCGACGAATTTGGTCCTTCAGGCAAGGGGCCTGAAATTTACAAATTGTTCGATTTCACAGCGGACGGTGTTGCGTCAAGGGCTGAAAAGACAAGCAGTTGCCTTCTCCTATGGGAAGAGCTTTCTAAGTCTGAAGAAGTAAACAGTTCTTTGCTATTTCACACTTCCTGGTTGATGGTCACTTGCTGCCTGAA	GTCAAGGGCTGAAAAGACAA	TCAATTACTACAAAGGAAAGCAGTTGCT	TTCTCCTATGGGAAGAGCTT	GCAGTTGCC	123	151	-10	18	-10	18	-10	18	grey		-1		-1		-1	28	9	2		TINS	TINS
2	5.1709e-05	5.17277e-05	3	cdc13∆	TGCTCATCAATCGTTCGGACTCGACGAATTTGGTCGTTCAGGCAAGGGGCCTGAAATTTACAAATTGTTCGATTTCACAGCGGACGGTGTTGCGTCAAGGGCTGAAAAGACAATCAATTACTAACAAAGGTAAGCAGTTGCTTTCTCCTATGGGAAGAGCTTTCTAAGTCTGAAGAAGTAAACAGTTCTTTGCTATTTCACACTTCCTGGTTGATGGTCACTTGCTGCCTGAA	GAAAAGACAATCAATTACTA	CAAAGGA	AAGCAGTTGCTTTCTCCTAT	ACAAAGGT	133	140	0	7	0	7	0	7	grey		-1		-1		-1	7	8	1		TINS	TINS

## Sheet: ten1∆ LYS2
countEvents	fraction	fraction wo WT	Experiment	Alias	Raw	leftFlank	del	rightFlank	insertion	delStart	delEnd	delRelativeStart	delRelativeEnd	delRelativeStartRight	delRelativeEndRight	delRelativeStartTD	delRelativeEndTD	getHomologyColor	homology	homologyLength	homologyMismatch10%	homologyLengthMismatch10%	homologyMismatch10%ref	homologyLengthMismatch10%ref	delSize	insSize	Mod3	SNVMutation	Type	SecondaryType
585	0.0675364	0.0676613	1	ten1∆	TGCTCATCAATCGTTCGGACTCGACGAATTTGGTCGTTCAGGCAAGGGGCCTGAAATTTACAAATTGTTCGATTTCACAGCGGACGGTGTTGCGTCAAGGGCTGAAAAGACAATCAATTACTCAAAGGAAAGCAGTTGCTTTCTCCTATGGGAAGAGCTTTCTAAGTCTGAAGAAGTAAACAGTTCTTTGCTATTTCACACTTCCTGGTTGATGGTCACTTGCTGCCTGAA	TGAAAAGACAATCAATTACT	A	CAAAGGAAAGCAGTTGCTTT		132	133	-1	0	-1	0	-1	0	#C9DDF2		0		0		0	1	0	2		DELETION	DELETION
544	0.062803	0.0629193	1	ten1∆	TGCTCATCAATCGTTCGGACTCGACGAATTTGGTCGTTCAGGCAAGGGGCCTGAAATTTACAAATTGTTCGATTTCACAGCGGACGGTGTTGCGTCAAGGGCTGAAAAGACAATCAATTACAAAGGAAAGCAGTTGCTTTCTCCTATGGGAAGAGCTTTCTAAGTCTGAAGAAGTAAACAGTTCTTTGCTATTTCACACTTCCTGGTTGATGGTCACTTGCTGCCTGAA	CTGAAAAGACAATCAATTAC	TAC	AAAGGAAAGCAGTTGCTTTC		131	134	-2	1	-2	1	-2	1	#054E61	TAC	3	TAC	3	TAC	3	3	0	0		DELETION	DELETION
349	0.0402909	0.0403655	1	ten1∆	TGCTCATCAATCGTTCGGACTCGACGAATTTGGTCGTTCAGGCAAGGGGCCTGAAATTTACAAATTGTTCGATTTCACAGCGGACGGTGTTGCGTCAAGGGCTGAAAAGACAATCAATTACTAAAAGGAAAGCAGTTGCTTTCTCCTATGGGAAGAGCTTTCTAAGTCTGAAGAAGTAAACAGTTCTTTGCTATTTCACACTTCCTGGTTGATGGTCACTTGCTGCCTGAA	GAAAAGACAATCAATTACTA	C	AAAGGAAAGCAGTTGCTTTC		133	134	0	1	0	1	0	1	#C9DDF2		0		0		0	1	0	2		DELETION	DELETION
316	0.0364812	0.0365487	1	ten1∆	TGCTCATCAATCGTTCGGACTCGACGAATTTGGTCGTTCAGGCAAGGGGCCTGAAATTTACAAATTGTTCGATTTCACAGCGGACGGTGTTGCGTCAAGGGCTGAAAAGACAATCAATTACTAAAGGAAAGCAGTTGCTTTCTCCTATGGGAAGAGCTTTCTAAGTCTGAAGAAGTAAACAGTTCTTTGCTATTTCACACTTCCTGGTTGATGGTCACTTGCTGCCTGAA	GAAAAGACAATCAATTACTA	CA	AAGGAAAGCAGTTGCTTTCT		133	135	0	2	0	2	0	2	#6899D0	A	1	A	1	A	1	2	0	1		DELETION	DELETION
208	0.0240129	0.0240574	1	ten1∆	TGCTCATCAATCGTTCGGACTCGACGAATTTGGTCGTTCAGGCAAGGGGCCTGAAATTTACAAATTGTTCGATTTCACAGCGGACGGTGTTGCGTCAAGGGCTGAAAAGACAATCAATTACCAAAGGAAAGCAGTTGCTTTCTCCTATGGGAAGAGCTTTCTAAGTCTGAAGAAGTAAACAGTTCTTTGCTATTTCACACTTCCTGGTTGATGGTCACTTGCTGCCTGAA	CTGAAAAGACAATCAATTAC	TA	CAAAGGAAAGCAGTTGCTTT		131	133	-2	0	-2	0	-2	0	#C9DDF2		0		0		0	2	0	1		DELETION	DELETION
114	0.0131609	0.0131853	1	ten1∆	TGCTCATCAATCGTTCGGACTCGACGAATTTGGTCGTTCAGGCAAGGGGCCTGAAATTTACAAATTGTTCGATTTCACAGCGGACGGTGTTGCGTCAAGGGCTGAAAAGACAATCAAAGGAAAGCAGTTGCTTTCTCCTATGGGAAGAGCTTTCTAAGTCTGAAGAAGTAAACAGTTCTTTGCTATTTCACACTTCCTGGTTGATGGTCACTTGCTGCCTGAA	AGGGCTGAAAAGACAATCAA	TTACTACAA	AGGAAAGCAGTTGCTTTCTC		127	136	-6	3	-6	3	-6	3	#054E61	CAA	3	CAA	3	CAA	3	9	0	0		DELETION	DELETION
105	0.0121219	0.0121443	1	ten1∆	TGCTCATCAATCGTTCGGACTCGACGAATTTGGTCGTTCAGGCAAGGGGCCTGAAATTTACAAATTGTTCGATTTCACAGCGGACGGTGTTGCGTCAAGGGCTGAAAAGACAATCAATTACTAGGAAAGCAGTTGCTTTCTCCTATGGGAAGAGCTTTCTAAGTCTGAAGAAGTAAACAGTTCTTTGCTATTTCACACTTCCTGGTTGATGGTCACTTGCTGCCTGAA	GAAAAGACAATCAATTACTA	CAAA	GGAAAGCAGTTGCTTTCTCC		133	137	0	4	0	4	0	4	#6899D0	A	1	A	1	A	1	4	0	2		DELETION	DELETION
79	0.0091203	0.00913717	1	ten1∆	TGCTCATCAATCGTTCGGACTCGACGAATTTGGTCGTTCAGGCAAGGGGCCTGAAATTTACAAATTGTTCGATTTCACAGCGGACGGTGTTGCGTCAAGGGCTGAAAAGACAATCAATTACTAAGGAAAGCAGTTGCTTTCTCCTATGGGAAGAGCTTTCTAAGTCTGAAGAAGTAAACAGTTCTTTGCTATTTCACACTTCCTGGTTGATGGTCACTTGCTGCCTGAA	GAAAAGACAATCAATTACTA	CAA	AGGAAAGCAGTTGCTTTCTC		133	136	0	3	0	3	0	3	#6899D0	A	1	A	1	A	1	3	0	0		DELETION	DELETION
22	0.00253983	0.00254453	1	ten1∆	TGCTCATCAATCGTTCGGACTCGACGAATTTGGTCGTTCAGGCAAGGGGCCTGAAATTTACAAATTGTTCGATTTCACAGCGGACGGTGTTGCGTCAAGGGCTGAAGAAGTAAACAGTTCTTTGCTATTTCACACTTCCTGGTTGATGGTCACTTGCTGCCTGAA	GTGTTGCGTCAAGGGCTGAA	AAGACAATCAATTACTACAAAGGAAAGCAGTTGCTTTCTCCTATGGGAAGAGCTTTCTAAGTCTGAA	GAAGTAAACAGTTCTTTGCT		116	183	-17	50	-17	50	-17	50	#054E61	CTGAA	5	CTGAA	5	CTGAA	5	67	0	2		DELETION	DELETION
16	0.00184715	0.00185057	1	ten1∆	TGCTCATCAATCGTTCGGACTCGACGAATTTGGTCGTTCAGGCAAGGGGCCTGAAATTTACAAATTGTTCGATTTCACAGCGGACGGTGTTGCGTCAAGGGCTGAAAAGACAATCAATCAAAGGAAAGCAGTTGCTTTCTCCTATGGGAAGAGCTTTCTAAGTCTGAAGAAGTAAACAGTTCTTTGCTATTTCACACTTCCTGGTTGATGGTCACTTGCTGCCTGAA	GGGCTGAAAAGACAATCAAT	TACTA	CAAAGGAAAGCAGTTGCTTT		128	133	-5	0	-5	0	-5	0	#C9DDF2		0		0		0	5	0	1		DELETION	DELETION
9	0.00103902	0.00104094	1	ten1∆	TGCTCATCAATCGTTCGGACTCGACGAATTTGGTCGTTCAGGCAAGGGGCCTGAAATTTACAAATTGTTCGATTTCACAGCGGACGGTGTTGCGTCAAGGGCTGAAAAGACAATCAATTAAAGGAAAGCAGTTGCTTTCTCCTATGGGAAGAGCTTTCTAAGTCTGAAGAAGTAAACAGTTCTTTGCTATTTCACACTTCCTGGTTGATGGTCACTTGCTGCCTGAA	GCTGAAAAGACAATCAATTA	CTACA	AAGGAAAGCAGTTGCTTTCT		130	135	-3	2	-3	2	-3	2	#6899D0	A	1	A	1	A	1	5	0	1		DELETION	DELETION
6	0.000692681	0.000693963	1	ten1∆	TGCTCATCAATCGTTCGGACTCGACGAATTTGGTCGTTCAGGCAAGGGGCCTGAAATTTACAAATTGTTCGATTTCACAGCGGACGGTGTTGCGTCAAGGGCTGAAAAGACAATCAATTAAGGAAAGCAGTTGCTTTCTCCTATGGGAAGAGCTTTCTAAGTCTGAAGAAGTAAACAGTTCTTTGCTATTTCACACTTCCTGGTTGATGGTCACTTGCTGCCTGAA	GCTGAAAAGACAATCAATTA	CTACAA	AGGAAAGCAGTTGCTTTCTC		130	136	-3	3	-3	3	-3	3	#6899D0	A	1	A	1	A	1	6	0	0		DELETION	DELETION
3	0.00034634	0.000346981	1	ten1∆	TGCTCATCAATCGTTCGGACTCGACGAATTTGGTCGTTCAGGCAAGGGGCCTGAAATTTACAAATTGTTCGATTTCACAGCGGACGGTGTTGCGTCAAGGGCTGAAAAGACAATCAAAAGGAAAGCAGTTGCTTTCTCCTATGGGAAGAGCTTTCTAAGTCTGAAGAAGTAAACAGTTCTTTGCTATTTCACACTTCCTGGTTGATGGTCACTTGCTGCCTGAA	AGGGCTGAAAAGACAATCAA	TTACTACA	AAGGAAAGCAGTTGCTTTCT		127	135	-6	2	-6	2	-6	2	#6899D0	A	1	A	1	A	1	8	0	1		DELETION	DELETION
36	0.00415608	0.00416378	1	ten1∆	TGCTCATCAATCGTTCGGACTCGACGAATTTGGTCGTTCAGGCAAGGGGCCTGAAATTTACAAATTGTTCGATTTCACAGCGGACGGTGTTGCGTCAAGGGCTGAAAAGACAATCAATTACTAAAAAAGGAAAGCAGTTGCTTTCTCCTATGGGAAGAGCTTTCTAAGTCTGAAGAAGTAAACAGTTCTTTGCTATTTCACACTTCCTGGTTGATGGTCACTTGCTGCCTGAA	GAAAAGACAATCAATTACTA	C	AAAGGAAAGCAGTTGCTTTC	AA	133	134	0	1	0	1	0	1	grey		-1		-1		-1	1	2	1		DELINS	DELINS_<6
10	0.00115447	0.0011566	1	ten1∆	TGCTCATCAATCGTTCGGACTCGACGAATTTGGTCGTTCAGGCAAGGGGCCTGAAATTTACAAATTGTTCGATTTCACAGCGGACGGTGTTGCGTCAAGGGCTGAAAAGACAATCAATTACTAGAGGAAAGCAGTTGCTTTCTCCTATGGGAAGAGCTTTCTAAGTCTGAAGAAGTAAACAGTTCTTTGCTATTTCACACTTCCTGGTTGATGGTCACTTGCTGCCTGAA	GAAAAGACAATCAATTACTA	CAA	AGGAAAGCAGTTGCTTTCTC	G	133	136	0	3	0	3	0	3	grey		-1		-1		-1	3	1	1		DELINS	DELINS_<6
5	0.000577234	0.000578302	1	ten1∆	TGCTCATCAATCGTTCGGACTAACCCTGTGGTCACTTGCTGCCTGAA	GCTCATCAATCGTTCGGACT	CGACGAATTTGGTCGTTCAGGCAAGGGGCCTGAAATTTACAAATTGTTCGATTTCACAGCGGACGGTGTTGCGTCAAGGGCTGAAAAGACAATCAATTACTACAAAGGAAAGCAGTTGCTTTCTCCTATGGGAAGAGCTTTCTAAGTCTGAAGAAGTAAACAGTTCTTTGCTATTTCACACTTCCTGGTTGA	TGGTCACTTGCTGCCTGAA	AACCCTG	31	223	-102	90	-102	90	-102	90	grey		-1		-1		-1	192	7	1		DELINS	DELINS_UNKNOWN
2	0.000230894	0.000231321	1	ten1∆	TGCTCATCAATCGTTCGGACTCGACGAATTTGGTCGTTCAGGCAAGGGGCCTGAAATTTACAAATTGTTCGATTTCACAGCGGACGGTGTTGCGTCAAGGGCTGAAAAGACAATCAATTACCCAAAGGAAAGCAGTTGCTTTCTCCTATGGGAAGAGCTTTCTAAGTCTGAAGAAGTAAACAGTTCTTTGCTATTTCACACTTCCTGGTTGATGGTCACTTGCTGCCTGAA	CTGAAAAGACAATCAATTAC	TA	CAAAGGAAAGCAGTTGCTTT	C	131	133	-2	0	-2	0	-2	0	grey		-1		-1		-1	2	1	2		DELINS	DELINS_<6
2	0.000230894	0.000231321	1	ten1∆	TGCTCATCAATCGTTCGGACTAACTGGTCACTTGCTGCCTGAA	GCTCATCAATCGTTCGGACT	CGACGAATTTGGTCGTTCAGGCAAGGGGCCTGAAATTTACAAATTGTTCGATTTCACAGCGGACGGTGTTGCGTCAAGGGCTGAAAAGACAATCAATTACTACAAAGGAAAGCAGTTGCTTTCTCCTATGGGAAGAGCTTTCTAAGTCTGAAGAAGTAAACAGTTCTTTGCTATTTCACACTTCCTGGTTGA	TGGTCACTTGCTGCCTGAA	AAC	31	223	-102	90	-102	90	-102	90	grey		-1		-1		-1	192	3	0		DELINS	DELINS_<6
3994	0.461094	0.461948	1	ten1∆	TGCTCATCAATCGTTCGGACTCGACGAATTTGGTCGTTCAGGCAAGGGGCCTGAAATTTACAAATTGTTCGATTTCACAGCGGACGGTGTTGCGTCAAGGGCTGAAAAGACAATCAATTACTAACAAAGGAAAGCAGTTGCTTTCTCCTATGGGAAGAGCTTTCTAAGTCTGAAGAAGTAAACAGTTCTTTGCTATTTCACACTTCCTGGTTGATGGTCACTTGCTGCCTGAA	GAAAAGACAATCAATTACTA		CAAAGGAAAGCAGTTGCTTT	A	133	133	0	0	0	0	0	0	grey		-1		-1		-1	0	1	1		INSERTION	INSERTIONsmallTDleft_A
853	0.0984761	0.0986583	1	ten1∆	TGCTCATCAATCGTTCGGACTCGACGAATTTGGTCGTTCAGGCAAGGGGCCTGAAATTTACAAATTGTTCGATTTCACAGCGGACGGTGTTGCGTCAAGGGCTGAAAAGACAATCAATTACTACCCAAAGGAAAGCAGTTGCTTTCTCCTATGGGAAGAGCTTTCTAAGTCTGAAGAAGTAAACAGTTCTTTGCTATTTCACACTTCCTGGTTGATGGTCACTTGCTGCCTGAA	AAAAGACAATCAATTACTAC		AAAGGAAAGCAGTTGCTTTC	CC	134	134	1	1	1	1	1	1	grey		-1		-1		-1	0	2	2		INSERTION	INSERTION_<6
716	0.0826599	0.0828129	1	ten1∆	TGCTCATCAATCGTTCGGACTCGACGAATTTGGTCGTTCAGGCAAGGGGCCTGAAATTTACAAATTGTTCGATTTCACAGCGGACGGTGTTGCGTCAAGGGCTGAAAAGACAATCAATTACTACCAAAGGAAAGCAGTTGCTTTCTCCTATGGGAAGAGCTTTCTAAGTCTGAAGAAGTAAACAGTTCTTTGCTATTTCACACTTCCTGGTTGATGGTCACTTGCTGCCTGAA	AAAAGACAATCAATTACTAC		AAAGGAAAGCAGTTGCTTTC	C	134	134	1	1	1	1	1	1	grey		-1		-1		-1	0	1	1		INSERTION	INSERTIONsmallTDleft_C
158	0.0182406	0.0182743	1	ten1∆	TGCTCATCAATCGTTCGGACTCGACGAATTTGGTCGTTCAGGCAAGGGGCCTGAAATTTACAAATTGTTCGATTTCACAGCGGACGGTGTTGCGTCAAGGGCTGAAAAGACAATCAATTACTAGCAAAGGAAAGCAGTTGCTTTCTCCTATGGGAAGAGCTTTCTAAGTCTGAAGAAGTAAACAGTTCTTTGCTATTTCACACTTCCTGGTTGATGGTCACTTGCTGCCTGAA	GAAAAGACAATCAATTACTA		CAAAGGAAAGCAGTTGCTTT	G	133	133	0	0	0	0	0	0	grey		-1		-1		-1	0	1	1		INSERTION	INSERTION_<6
156	0.0180097	0.018043	1	ten1∆	TGCTCATCAATCGTTCGGACTCGACGAATTTGGTCGTTCAGGCAAGGGGCCTGAAATTTACAAATTGTTCGATTTCACAGCGGACGGTGTTGCGTCAAGGGCTGAAAAGACAATCAATTACTAAACAAAGGAAAGCAGTTGCTTTCTCCTATGGGAAGAGCTTTCTAAGTCTGAAGAAGTAAACAGTTCTTTGCTATTTCACACTTCCTGGTTGATGGTCACTTGCTGCCTGAA	GAAAAGACAATCAATTACTA		CAAAGGAAAGCAGTTGCTTT	AA	133	133	0	0	0	0	0	0	grey		-1		-1		-1	0	2	2		INSERTION	INSERTION_<6
132	0.015239	0.0152672	1	ten1∆	TGCTCATCAATCGTTCGGACTCGACGAATTTGGTCGTTCAGGCAAGGGGCCTGAAATTTACAAATTGTTCGATTTCACAGCGGACGGTGTTGCGTCAAGGGCTGAAAAGACAATCAATTACTATACAAAGGAAAGCAGTTGCTTTCTCCTATGGGAAGAGCTTTCTAAGTCTGAAGAAGTAAACAGTTCTTTGCTATTTCACACTTCCTGGTTGATGGTCACTTGCTGCCTGAA	GAAAAGACAATCAATTACTA		CAAAGGAAAGCAGTTGCTTT	TA	133	133	0	0	0	0	0	0	grey		-1		-1		-1	0	2	2		INSERTION	INSERTIONsmallTDleft_TA
103	0.011891	0.011913	1	ten1∆	TGCTCATCAATCGTTCGGACTCGACGAATTTGGTCGTTCAGGCAAGGGGCCTGAAATTTACAAATTGTTCGATTTCACAGCGGACGGTGTTGCGTCAAGGGCTGAAAAGACAATCAATTACTACCCCAAAGGAAAGCAGTTGCTTTCTCCTATGGGAAGAGCTTTCTAAGTCTGAAGAAGTAAACAGTTCTTTGCTATTTCACACTTCCTGGTTGATGGTCACTTGCTGCCTGAA	AAAAGACAATCAATTACTAC		AAAGGAAAGCAGTTGCTTTC	CCC	134	134	1	1	1	1	1	1	grey		-1		-1		-1	0	3	0		INSERTION	INSERTION_<6
36	0.00415608	0.00416378	1	ten1∆	TGCTCATCAATCGTTCGGACTCGACGAATTTGGTCGTTCAGGCAAGGGGCCTGAAATTTACAAATTGTTCGATTTCACAGCGGACGGTGTTGCGTCAAGGGCTGAAAAGACAATCAATTACTACACAAAGGAAAGCAGTTGCTTTCTCCTATGGGAAGAGCTTTCTAAGTCTGAAGAAGTAAACAGTTCTTTGCTATTTCACACTTCCTGGTTGATGGTCACTTGCTGCCTGAA	AAAGACAATCAATTACTACA		AAGGAAAGCAGTTGCTTTCT	CA	135	135	2	2	2	2	2	2	grey		-1		-1		-1	0	2	2		INSERTION	INSERTIONsmallTDleft_CA
18	0.00207804	0.00208189	1	ten1∆	TGCTCATCAATCGTTCGGACTCGACGAATTTGGTCGTTCAGGCAAGGGGCCTGAAATTTACAAATTGTTCGATTTCACAGCGGACGGTGTTGCGTCAAGGGCTGAAAAGACAATCAATTACTATCAAAGGAAAGCAGTTGCTTTCTCCTATGGGAAGAGCTTTCTAAGTCTGAAGAAGTAAACAGTTCTTTGCTATTTCACACTTCCTGGTTGATGGTCACTTGCTGCCTGAA	GAAAAGACAATCAATTACTA		CAAAGGAAAGCAGTTGCTTT	T	133	133	0	0	0	0	0	0	grey		-1		-1		-1	0	1	1		INSERTION	INSERTION_<6
14	0.00161625	0.00161925	1	ten1∆	TGCTCATCAATCGTTCGGACTCGACGAATTTGGTCGTTCAGGCAAGGGGCCTGAAATTTACAAATTGTTCGATTTCACAGCGGACGGTGTTGCGTCAAGGGCTGAAAAGACAATCAATTACTAGGGCAAAGGAAAGCAGTTGCTTTCTCCTATGGGAAGAGCTTTCTAAGTCTGAAGAAGTAAACAGTTCTTTGCTATTTCACACTTCCTGGTTGATGGTCACTTGCTGCCTGAA	GAAAAGACAATCAATTACTA		CAAAGGAAAGCAGTTGCTTT	GGG	133	133	0	0	0	0	0	0	grey		-1		-1		-1	0	3	0		INSERTION	INSERTION_<6
3	0.00034634	0.000346981	1	ten1∆	TGCTCATCAATCGTTCGGACTCGACGAATTTGGTCGTTCAGGCAAGGGGCCTGAAATTTACAAATTGTTCGATTTCACAGCGGACGGTGTTGCGTCAAGGGCTGAAAAGACAATCAATTACTACTCCCAAAGGAAAGCAGTTGCTTTCTCCTATGGGAAGAGCTTTCTAAGTCTGAAGAAGTAAACAGTTCTTTGCTATTTCACACTTCCTGGTTGATGGTCACTTGCTGCCTGAA	AAAAGACAATCAATTACTAC		AAAGGAAAGCAGTTGCTTTC	TCCC	134	134	1	1	1	1	1	1	grey		-1		-1		-1	0	4	1		INSERTION	INSERTION_<6
32	0.0036943	0.00370113	1	ten1∆	TGCTCATCAATCGTTCGGACTCGACGAATTTGGTCGTTCAGGCAAGGGGCCTGAAATTTACAAATTGTTCGATTTCACAGCGGACGGTGTTGCGTCAAGGGCTGAAAAGACAATCAATTACTAAAAAGGAAAGCAGTTGCTTTCTCCTATGGGAAGAGCTTTCTAAGTCTGAAGAAGTAAACAGTTCTTTGCTATTTCACACTTCCTGGTTGATGGTCACTTGCTGCCTGAA	GAAAAGACAATCAATTACTA	C	AAAGGAAAGCAGTTGCTTTC	A	133	134	0	1	0	1	0	1	grey		-1		-1		-1	1	1	0	GC->TA	SNV	SNV
20	0.00230894	0.00231321	1	ten1∆	TGCTCATCAATCGTTCGGACTCGACGAATTTGGTCGTTCAGGCAAGGGGCCTGAAATTTACAAATTGTTCGATTTCACAGCGGACGGTGTTGCGTCAAGGGCTGAAAAGACAATCAATTACTCCAAAGGAAAGCAGTTGCTTTCTCCTATGGGAAGAGCTTTCTAAGTCTGAAGAAGTAAACAGTTCTTTGCTATTTCACACTTCCTGGTTGATGGTCACTTGCTGCCTGAA	TGAAAAGACAATCAATTACT	A	CAAAGGAAAGCAGTTGCTTT	C	132	133	-1	0	-1	0	-1	0	grey		-1		-1		-1	1	1	0	AT->CG	SNV	SNV
4398	0.104471	0.1045	2	ten1∆	TGCTCATCAATCGTTCGGACTCGACGAATTTGGTCGTTCAGGCAAGGGGCCTGAAATTTACAAATTGTTCGATTTCACAGCGGACGGTGTTGCGTCAAGGGCTGAAAAGACAATCAATTACAAAGGAAAGCAGTTGCTTTCTCCTATGGGAAGAGCTTTCTAAGTCTGAAGAAGTAAACAGTTCTTTGCTATTTCACACTTCCTGGTTGATGGTCACTTGCTGCCTGAA	CTGAAAAGACAATCAATTAC	TAC	AAAGGAAAGCAGTTGCTTTC		131	134	-2	1	-2	1	-2	1	#054E61	TAC	3	TAC	3	TAC	3	3	0	0		DELETION	DELETION
3274	0.0777709	0.0777931	2	ten1∆	TGCTCATCAATCGTTCGGACTCGACGAATTTGGTCGTTCAGGCAAGGGGCCTGAAATTTACAAATTGTTCGATTTCACAGCGGACGGTGTTGCGTCAAGGGCTGAAAAGACAATCAATTACTCAAAGGAAAGCAGTTGCTTTCTCCTATGGGAAGAGCTTTCTAAGTCTGAAGAAGTAAACAGTTCTTTGCTATTTCACACTTCCTGGTTGATGGTCACTTGCTGCCTGAA	TGAAAAGACAATCAATTACT	A	CAAAGGAAAGCAGTTGCTTT		132	133	-1	0	-1	0	-1	0	#C9DDF2		0		0		0	1	0	2		DELETION	DELETION
2980	0.0707872	0.0708074	2	ten1∆	TGCTCATCAATCGTTCGGACTCGACGAATTTGGTCGTTCAGGCAAGGGGCCTGAAATTTACAAATTGTTCGATTTCACAGCGGACGGTGTTGCGTCAAGGGCTGAAAAGACAATCAATTACTAAAGGAAAGCAGTTGCTTTCTCCTATGGGAAGAGCTTTCTAAGTCTGAAGAAGTAAACAGTTCTTTGCTATTTCACACTTCCTGGTTGATGGTCACTTGCTGCCTGAA	GAAAAGACAATCAATTACTA	CA	AAGGAAAGCAGTTGCTTTCT		133	135	0	2	0	2	0	2	#6899D0	A	1	A	1	A	1	2	0	1		DELETION	DELETION
2221	0.0527579	0.0527729	2	ten1∆	TGCTCATCAATCGTTCGGACTCGACGAATTTGGTCGTTCAGGCAAGGGGCCTGAAATTTACAAATTGTTCGATTTCACAGCGGACGGTGTTGCGTCAAGGGCTGAAAAGACAATCAATTACCAAAGGAAAGCAGTTGCTTTCTCCTATGGGAAGAGCTTTCTAAGTCTGAAGAAGTAAACAGTTCTTTGCTATTTCACACTTCCTGGTTGATGGTCACTTGCTGCCTGAA	CTGAAAAGACAATCAATTAC	TA	CAAAGGAAAGCAGTTGCTTT		131	133	-2	0	-2	0	-2	0	#C9DDF2		0		0		0	2	0	1		DELETION	DELETION
1811	0.0430187	0.0430309	2	ten1∆	TGCTCATCAATCGTTCGGACTCGACGAATTTGGTCGTTCAGGCAAGGGGCCTGAAATTTACAAATTGTTCGATTTCACAGCGGACGGTGTTGCGTCAAGGGCTGAAAAGACAATCAAAGGAAAGCAGTTGCTTTCTCCTATGGGAAGAGCTTTCTAAGTCTGAAGAAGTAAACAGTTCTTTGCTATTTCACACTTCCTGGTTGATGGTCACTTGCTGCCTGAA	AGGGCTGAAAAGACAATCAA	TTACTACAA	AGGAAAGCAGTTGCTTTCTC		127	136	-6	3	-6	3	-6	3	#054E61	CAA	3	CAA	3	CAA	3	9	0	0		DELETION	DELETION
1737	0.0412609	0.0412726	2	ten1∆	TGCTCATCAATCGTTCGGACTCGACGAATTTGGTCGTTCAGGCAAGGGGCCTGAAATTTACAAATTGTTCGATTTCACAGCGGACGGTGTTGCGTCAAGGGCTGAAAAGACAATCAATTACTAGGAAAGCAGTTGCTTTCTCCTATGGGAAGAGCTTTCTAAGTCTGAAGAAGTAAACAGTTCTTTGCTATTTCACACTTCCTGGTTGATGGTCACTTGCTGCCTGAA	GAAAAGACAATCAATTACTA	CAAA	GGAAAGCAGTTGCTTTCTCC		133	137	0	4	0	4	0	4	#6899D0	A	1	A	1	A	1	4	0	2		DELETION	DELETION
1000	0.0237541	0.0237609	2	ten1∆	TGCTCATCAATCGTTCGGACTCGACGAATTTGGTCGTTCAGGCAAGGGGCCTGAAATTTACAAATTGTTCGATTTCACAGCGGACGGTGTTGCGTCAAGGGCTGAAAAGACAATCAATTACTAAGGAAAGCAGTTGCTTTCTCCTATGGGAAGAGCTTTCTAAGTCTGAAGAAGTAAACAGTTCTTTGCTATTTCACACTTCCTGGTTGATGGTCACTTGCTGCCTGAA	GAAAAGACAATCAATTACTA	CAA	AGGAAAGCAGTTGCTTTCTC		133	136	0	3	0	3	0	3	#6899D0	A	1	A	1	A	1	3	0	0		DELETION	DELETION
749	0.0177918	0.0177969	2	ten1∆	TGCTCATCAATCGTTCGGACTCGACGAATTTGGTCGTTCAGGCAAGGGGCCTGAAATTTACAAATTGTTCGATTTCACAGCGGACGGTGTTGCGTCAAGGGCTGAAAAGACAATCAATTACTAAAAGGAAAGCAGTTGCTTTCTCCTATGGGAAGAGCTTTCTAAGTCTGAAGAAGTAAACAGTTCTTTGCTATTTCACACTTCCTGGTTGATGGTCACTTGCTGCCTGAA	GAAAAGACAATCAATTACTA	C	AAAGGAAAGCAGTTGCTTTC		133	134	0	1	0	1	0	1	#C9DDF2		0		0		0	1	0	2		DELETION	DELETION
215	0.00510713	0.00510859	2	ten1∆	TGCTCATCAATCGTTCGGACTCGACGAATTTGGTCGTTCAGGCAAGGGGCCTGAAATTTACAAATTGTTCGATTTCACAGCGGACGGTGTTGCGTCAAGGGCTGAAAAGACAATCAATTACTAAAGCAGTTGCTTTCTCCTATGGGAAGAGCTTTCTAAGTCTGAAGAAGTAAACAGTTCTTTGCTATTTCACACTTCCTGGTTGATGGTCACTTGCTGCCTGAA	GAAAAGACAATCAATTACTA	CAAAGGA	AAGCAGTTGCTTTCTCCTAT		133	140	0	7	0	7	0	7	#6899D0	A	1	A	1	A	1	7	0	2		DELETION	DELETION
139	0.00330182	0.00330276	2	ten1∆	TGCTCATCAATCGTTCGGACTCGACGAATTTGGTCGTTCAGGCAAGGGGCCTGAAATTTACAAATTGTTCGATTTCACAGCGGACGGTGTTGCGTCAAGGGCTGAAAAGACAATCAATTACTTCCTGGTTGATGGTCACTTGCTGCCTGAA	TGAAAAGACAATCAATTACT	ACAAAGGAAAGCAGTTGCTTTCTCCTATGGGAAGAGCTTTCTAAGTCTGAAGAAGTAAACAGTTCTTTGCTATTTCACACT	TCCTGGTTGATGGTCACTTG		132	213	-1	80	-1	80	-1	80	#054E61	ACT	3	ACT	3	ACT	3	81	0	0		DELETION	DELETION
69	0.00163903	0.0016395	2	ten1∆	TGCTCATCAATCGTTCGGACTCGACGAATTTGGTCGTTCAGGCAAGGGGCCTGAAATTTACAAATTGTTCGATTTCACAGCGGACGGTGTTGCGTCAAGGGCTGAAAAGACAATCAATTACTGAAGAAGTAAACAGTTCTTTGCTATTTCACACTTCCTGGTTGATGGTCACTTGCTGCCTGAA	TGAAAAGACAATCAATTACT	ACAAAGGAAAGCAGTTGCTTTCTCCTATGGGAAGAGCTTTCTAAGTCT	GAAGAAGTAAACAGTTCTTT		132	180	-1	47	-1	47	-1	47	#0D99B2	CT	2	CT	2	CT	2	48	0	0		DELETION	DELETION
61	0.001449	0.00144941	2	ten1∆	TGCTCATCAATCGTTCGGACTCGACGAATTTGGTCGTTCAGGCAAGGGGCCTGAAATTTACAAATTGTTCGATTTCACAGCGGACGGTGTTGCGTCAAGGGCTGAAAAGACAATCAATTACTAGTCTGAAGAAGTAAACAGTTCTTTGCTATTTCACACTTCCTGGTTGATGGTCACTTGCTGCCTGAA	GAAAAGACAATCAATTACTA	CAAAGGAAAGCAGTTGCTTTCTCCTATGGGAAGAGCTTTCTAA	GTCTGAAGAAGTAAACAGTT		133	176	0	43	0	43	0	43	#6899D0	A	1	A	1	A	1	43	0	2		DELETION	DELETION
58	0.00137774	0.00137813	2	ten1∆	TGCTCATCAATCGTTCGGACTCGACGAATTTGGTCGTTCAGGCAAGGGGCCTGAAATTTACAAATTGTTCGATTTCACAGCGGACGGTGTTGCGTCAAGGGCTGAAAAGACAATCAATTAACAAAGGAAAGCAGTTGCTTTCTCCTATGGGAAGAGCTTTCTAAGTCTGAAGAAGTAAACAGTTCTTTGCTATTTCACACTTCCTGGTTGATGGTCACTTGCTGCCTGAA	GCTGAAAAGACAATCAATTA	CT	ACAAAGGAAAGCAGTTGCTT		130	132	-3	-1	-3	-1	-3	-1	#C9DDF2		0		0		0	2	0	1		DELETION	DELETION
51	0.00121146	0.0012118	2	ten1∆	TGCTCATCAATCGTTCGGACTCGACGAATTTGGTCGTTCAGGCAAGGGGCCTGAAATTTACAAATTGTTCGATTTCACAGCGGACGGTGTTGCGTCAAGGGCTGAAAAGACAATCAATTAAAGGAAAGCAGTTGCTTTCTCCTATGGGAAGAGCTTTCTAAGTCTGAAGAAGTAAACAGTTCTTTGCTATTTCACACTTCCTGGTTGATGGTCACTTGCTGCCTGAA	GCTGAAAAGACAATCAATTA	CTACA	AAGGAAAGCAGTTGCTTTCT		130	135	-3	2	-3	2	-3	2	#6899D0	A	1	A	1	A	1	5	0	1		DELETION	DELETION
33	0.000783885	0.000784109	2	ten1∆	TGCTCATCAATCGTTCGGACTCGACGAATTTGGTCGTTCAGGCAAGGGGCCTGAAATTTACAAATTGTTCGATTTCACAGCGGACGGTGTTGCGTCAAGGGCTGAAAAGACAATCAATTACTACAAAGAAAGCAGTTGCTTTCTCCTATGGGAAGAGCTTTCTAAGTCTGAAGAAGTAAACAGTTCTTTGCTATTTCACACTTCCTGGTTGATGGTCACTTGCTGCCTGAA	GACAATCAATTACTACAAAG	G	AAAGCAGTTGCTTTCTCCTA		138	139	5	6	5	6	5	6	#6899D0	G	1	G	1	G	1	1	0	2		DELETION	DELETION
15	0.000356311	0.000356413	2	ten1∆	TGCTCATCAATCGTTCGGACTCGACGAATTTGGTCGTTCAGGCAAGGGGCCTGAAATTTACAAATTGTTCGATTTCACAGCGGACGGTGTTGCGTCAAGGGCTGAAAAGACAATCAATTAGGAAAGCAGTTGCTTTCTCCTATGGGAAGAGCTTTCTAAGTCTGAAGAAGTAAACAGTTCTTTGCTATTTCACACTTCCTGGTTGATGGTCACTTGCTGCCTGAA	GCTGAAAAGACAATCAATTA	CTACAAA	GGAAAGCAGTTGCTTTCTCC		130	137	-3	4	-3	4	-3	4	#6899D0	A	1	A	1	A	1	7	0	2		DELETION	DELETION
13	0.000308803	0.000308891	2	ten1∆	TGCTCATCAATCGTTCGGACTCGACGAATTTGGTCGTTCAGGCAAGGGGCCTGAAATTTACAAATTGTTCGATTTCACAGCGGACGGTGTTGCGTCAAGGGCTGAAAAGACAATCAATTCTACAAAGGAAAGCAGTTGCTTTCTCCTATGGGAAGAGCTTTCTAAGTCTGAAGAAGTAAACAGTTCTTTGCTATTTCACACTTCCTGGTTGATGGTCACTTGCTGCCTGAA	GGCTGAAAAGACAATCAATT	A	CTACAAAGGAAAGCAGTTGC		129	130	-4	-3	-4	-3	-4	-3	#C9DDF2		0		0		0	1	0	2		DELETION	DELETION
4	9.50164e-05	9.50435e-05	2	ten1∆	TGCTCATCAATCGTTCGGACTCGACGAATTTGGTCGTTCAGGCAAGGGGCCTGAAATTTACAAATTGTTCGATTTCACAGCGGACGGTGTTGCGTCAAGGGCTGAAAAGACAATCAATTACAGGAAAGCAGTTGCTTTCTCCTATGGGAAGAGCTTTCTAAGTCTGAAGAAGTAAACAGTTCTTTGCTATTTCACACTTCCTGGTTGATGGTCACTTGCTGCCTGAA	CTGAAAAGACAATCAATTAC	TACAA	AGGAAAGCAGTTGCTTTCTC		131	136	-2	3	-2	3	-2	3	#C9DDF2		0		0		0	5	0	1		DELETION	DELETION
4	9.50164e-05	9.50435e-05	2	ten1∆	TGCTCATCAATCGTTCGGACTCGACGAATTTGGTCGTTCAGGCAAGGGGCCTGAAATTTACAAATTGTTCGATTTCACAGCGGACGGTGTTGCGTCAAGGGCTGAAAAGACAATCAATTCAAAGGAAAGCAGTTGCTTTCTCCTATGGGAAGAGCTTTCTAAGTCTGAAGAAGTAAACAGTTCTTTGCTATTTCACACTTCCTGGTTGATGGTCACTTGCTGCCTGAA	GGCTGAAAAGACAATCAATT	ACTA	CAAAGGAAAGCAGTTGCTTT		129	133	-4	0	-4	0	-4	0	#C9DDF2		0		0		0	4	0	2		DELETION	DELETION
3	7.12623e-05	7.12826e-05	2	ten1∆	TGCTCATCAATCGTTCGGACTCGACGAATTTGGTCGTTCAGGCAAGGGGCCTGAAATTTACAAATTGTTCGATTTCACAGCGGACGGTGTTGCGTCAAGGGCTGAAAAGACAATCAATTACTACAAGGAAAGCAGTTGCTTTCTCCTATGGGAAGAGCTTTCTAAGTCTGAAGAAGTAAACAGTTCTTTGCTATTTCACACTTCCTGGTTGATGGTCACTTGCTGCCTGAA	AAGACAATCAATTACTACAA	A	GGAAAGCAGTTGCTTTCTCC		136	137	3	4	3	4	3	4	#6899D0	A	1	A	1	A	1	1	0	2		DELETION	DELETION
525	0.0124709	0.0124745	2	ten1∆	TGCTCATCAATCGTTCGGACTCGACGAATTTGGTCGTTCAGGCAAGGGGCCTGAAATTTACAAATTGTTCGATTTCACAGCGGACGGTGTTGCGTCAAGGGCTGAAAAGACAATCAATTTCAAAGGAAAGCAGTTGCTTTCTCCTATGGGAAGAGCTTTCTAAGTCTGAAGAAGTAAACAGTTCTTTGCTATTTCACACTTCCTGGTTGATGGTCACTTGCTGCCTGAA	GGCTGAAAAGACAATCAATT	ACTA	CAAAGGAAAGCAGTTGCTTT	T	129	133	-4	0	-4	0	-4	0	grey		-1		-1		-1	4	1	0		DELINS	DELINS_<6
65	0.00154402	0.00154446	2	ten1∆	TGCTCATCAATCGTTCGGACTCGACGAATTTGGTCGTTCAGGCAAGGGGCCTGAAATTTACAAATTGTTCGATTTCACAGCGGACGGTGTTGCGTCAAGGGCTGAAAAGACAATCAATTACAAAAAAGGAAAGCAGTTGCTTTCTCCTATGGGAAGAGCTTTCTAAGTCTGAAGAAGTAAACAGTTCTTTGCTATTTCACACTTCCTGGTTGATGGTCACTTGCTGCCTGAA	CTGAAAAGACAATCAATTAC	TAC	AAAGGAAAGCAGTTGCTTTC	AAA	131	134	-2	1	-2	1	-2	1	grey		-1		-1		-1	3	3	0		DELINS	DELINS_<6
48	0.0011402	0.00114052	2	ten1∆	TGCTCATCAATCGTTCGGACTCGACGAATTTGGTCGTTCAGGCAAGGGGCCTGAAATTTACAAATTGTTCGATTTCACAGCGGACGGTGTTGCGTCAAGGGCTGAAAAGACAATCAATTACCCCAAAGGAAAGCAGTTGCTTTCTCCTATGGGAAGAGCTTTCTAAGTCTGAAGAAGTAAACAGTTCTTTGCTATTTCACACTTCCTGGTTGATGGTCACTTGCTGCCTGAA	CTGAAAAGACAATCAATTAC	TA	CAAAGGAAAGCAGTTGCTTT	CC	131	133	-2	0	-2	0	-2	0	grey		-1		-1		-1	2	2	0		DELINS	DELINS_<6
26	0.000617607	0.000617783	2	ten1∆	TGCTCATCAATCGTTCGGACTCGACGAATTTGGTCGTTCAGGCAAGGGGCCTGAAATTTACAAATTGTTCGATTTCACAGCGGACGGTGTTGCGTCAAGGGCTGAAAAGACAATCAATTACCCAAAGGAAAGCAGTTGCTTTCTCCTATGGGAAGAGCTTTCTAAGTCTGAAGAAGTAAACAGTTCTTTGCTATTTCACACTTCCTGGTTGATGGTCACTTGCTGCCTGAA	CTGAAAAGACAATCAATTAC	TA	CAAAGGAAAGCAGTTGCTTT	C	131	133	-2	0	-2	0	-2	0	grey		-1		-1		-1	2	1	2		DELINS	DELINS_<6
15	0.000356311	0.000356413	2	ten1∆	TGCTCATCAATCGTTCGGACTCGACGAATTTGGTCGTTCAGGCAAGGGGCCTGAAATTTACAAATTGTTCGATTTCACAGCGGACGGTGTTGCGTCAAGGGCTGAAAAGACAATCAATTACTTTCAAAGGAAAGCAGTTGCTTTCTCCTATGGGAAGAGCTTTCTAAGTCTGAAGAAGTAAACAGTTCTTTGCTATTTCACACTTCCTGGTTGATGGTCACTTGCTGCCTGAA	TGAAAAGACAATCAATTACT	A	CAAAGGAAAGCAGTTGCTTT	TT	132	133	-1	0	-1	0	-1	0	grey		-1		-1		-1	1	2	1		DELINS	DELINS_<6
4	9.50164e-05	9.50435e-05	2	ten1∆	TGCTCATCAATCGTTCGGACTCGACGAATTTGGTCGTTCAGGCAAGGGGCCTGAAATTTACAAATTGTTCGATTTCACAGCGGACGGTGTTGCGTCAAGGGCTGAAAAGACAATCAACTACTAACAAAGGAAAGCAGTTGCTTTCTCCTATGGGAAGAGCTTTCTAAGTCTGAAGAAGTAAACAGTTCTTTGCTATTTCACACTTCCTGGTTGATGGTCACTTGCTGCCTGAA	AGGGCTGAAAAGACAATCAA	TTACT	ACAAAGGAAAGCAGTTGCTT	CTACTA	127	132	-6	-1	-6	-1	-6	-1	grey		-1		-1		-1	5	6	1		DELINS	DELINS_UNKNOWN
4	9.50164e-05	9.50435e-05	2	ten1∆	TGCTCATCAATCGTTCGGACTCGACGAATTTGGTCGTTCAGGCAAGGGGCCTGAAATTTACAAATTGTTCGATTTCACAGCGGACGGTGTTGCGTCAAGGGCTGAAAAGACAATCAGTTACTAACAAAGGAAAGCAGTTGCTTTCTCCTATGGGAAGAGCTTTCTAAGTCTGAAGAAGTAAACAGTTCTTTGCTATTTCACACTTCCTGGTTGATGGTCACTTGCTGCCTGAA	AAGGGCTGAAAAGACAATCA	ATTACT	ACAAAGGAAAGCAGTTGCTT	GTTACTA	126	132	-7	-1	-7	-1	-7	-1	grey		-1		-1		-1	6	7	1		DELINS	DELINS_FLANKINSERT
4	9.50164e-05	9.50435e-05	2	ten1∆	TGCTCATCAATCGTTCGGACTCGACGAATTTGGTCGTTCAGGCAAGGGGCCTGAAATTTACAAATTGTTCGATTTCACAGCGGACGGTGTTGCGTCAAGGGCTGAAAAGACAATCAATTCCTACCCAAAGGAAAGCAGTTGCTTTCTCCTATGGGAAGAGCTTTCTAAGTCTGAAGAAGTAAACAGTTCTTTGCTATTTCACACTTCCTGGTTGATGGTCACTTGCTGCCTGAA	GGCTGAAAAGACAATCAATT	ACTA	CAAAGGAAAGCAGTTGCTTT	CCTACC	129	133	-4	0	-4	0	-4	0	grey		-1		-1		-1	4	6	2		DELINS	DELINS_UNKNOWN
3	7.12623e-05	7.12826e-05	2	ten1∆	TGCTCATCAATCGTTCGGACTCGACGAATTTGGTCGTTCAGGCAAGGGGCCTGAAATTTACAAATTGTTCGATTTCACAGCGGACGGTGTTGCGTCAAGGGCTGAAAAGACAATCAATTACAGAGGAAAGCAGTTGCTTTCTCCTATGGGAAGAGCTTTCTAAGTCTGAAGAAGTAAACAGTTCTTTGCTATTTCACACTTCCTGGTTGATGGTCACTTGCTGCCTGAA	CTGAAAAGACAATCAATTAC	TACAA	AGGAAAGCAGTTGCTTTCTC	AG	131	136	-2	3	-2	3	-2	3	grey		-1		-1		-1	5	2	0		DELINS	DELINS_<6
3	7.12623e-05	7.12826e-05	2	ten1∆	TGCTCATCAATCGTTCGGACTCGACGAATTTGGTCGTTCAGGCAAGGGGCCTGAAATTTACAAATTGTTCGATTTCACAGCGGACGGTGTTGCGTCAAGGGCTGAAAAGACAATCTATTACTCAAAGGAAAGCAGTTGCTTTCTCCTATGGGAAGAGCTTTCTAAGTCTGAAGAAGTAAACAGTTCTTTGCTATTTCACACTTCCTGGTTGATGGTCACTTGCTGCCTGAA	CAAGGGCTGAAAAGACAATC	AATTACTA	CAAAGGAAAGCAGTTGCTTT	TATTACT	125	133	-8	0	-8	0	-8	0	grey		-1		-1		-1	8	7	2		DELINS	DELINS_FLANKINSERT
3	7.12623e-05	7.12826e-05	2	ten1∆	TGCTCATCAATCGTTCGGACTCGACGAATTTGGTCGTTCAGGCAAGGGGCCTGAAATTTACAAATTGTTCGATTTCACAGCGGACGGTGTTGCGTCAAGGGCTGAAAAGACAATCAATTACCACCCAAAGGAAAGCAGTTGCTTTCTCCTATGGGAAGAGCTTTCTAAGTCTGAAGAAGTAAACAGTTCTTTGCTATTTCACACTTCCTGGTTGATGGTCACTTGCTGCCTGAA	CTGAAAAGACAATCAATTAC	TA	CAAAGGAAAGCAGTTGCTTT	CACC	131	133	-2	0	-2	0	-2	0	grey		-1		-1		-1	2	4	2		DELINS	DELINS_<6
3	7.12623e-05	7.12826e-05	2	ten1∆	TGCTCATCAATCGTTCGGACTCGACGAATTTGGTCGTTCAGGCAAGGGGCCTGAAATTTACAAATTGTTCGATTTCACAGCGGACGGTGTTGCGTCAAGGGCTGAAAAGACAATCAATTACTACCAAAGGAAGCAGTTGCTTTCTCCTATGGGAAGAGCTTTCTAAGTCTGAAGAAGTAAACAGTTCTTTGCTATTTCACACTTCCTGGTTGATGGTCACTTGCTGCCTGAA	AAAAGACAATCAATTACTAC	AAAGGA	AAGCAGTTGCTTTCTCCTAT	CAAAGG	134	140	1	7	1	7	1	7	grey		-1		-1		-1	6	6	0		DELINS	DELINS_FLANKINSERT
3	7.12623e-05	7.12826e-05	2	ten1∆	TGCTCATCAATCGTTCGGACTCGACGAATTTGGTCGTTCAGGCAAGGGGCCTGAAATTTACAAATTGTTCGATTTCACAGCGGACGGTGTTGCGTCAAGGGCTGAAAAGACAAACAATTACAAAGGAAAGCAGTTGCTTTCTCCTATGGGAAGAGCTTTCTAAGTCTGAAGAAGTAAACAGTTCTTTGCTATTTCACACTTCCTGGTTGATGGTCACTTGCTGCCTGAA	GTCAAGGGCTGAAAAGACAA	TCAATTAC	TACAAAGGAAAGCAGTTGCT	ACAAT	123	131	-10	-2	-10	-2	-10	-2	grey		-1		-1		-1	8	5	0		DELINS	DELINS_<6
2	4.75082e-05	4.75217e-05	2	ten1∆	TGCTCATCAATCGTTCGGACTCGACGAATTTGGTCGTTCAGGCAAGGGGCCTGAAATTTACAAATTGTTCGATTTCACAGCGGACGGTGTTGCGTCAAGGGCTGAAAAGACAATCTATTACTAACAAAGGAAAGCAGTTGCTTTCTCCTATGGGAAGAGCTTTCTAAGTCTGAAGAAGTAAACAGTTCTTTGCTATTTCACACTTCCTGGTTGATGGTCACTTGCTGCCTGAA	CAAGGGCTGAAAAGACAATC	AATTACT	ACAAAGGAAAGCAGTTGCTT	TATTACTA	125	132	-8	-1	-8	-1	-8	-1	grey		-1		-1		-1	7	8	1		DELINS	DELINS_FLANKINSERT
2	4.75082e-05	4.75217e-05	2	ten1∆	TGCTCATCAATCGTTCGGACTCGACGAATTTGGTCGTTCAGGCAAGGGGCCTGAAATTTACAAATTGTTCGATTTCACAGCGGACGGTGTTGCGTCAAGGGCTGAAAAGACAATCAATTACCAAGGAAAGCAGTTGCTTTCTCCTATGGGAAGAGCTTTCTAAGTCTGAAGAAGTAAACAGTTCTTTGCTATTTCACACTTCCTGGTTGATGGTCACTTGCTGCCTGAA	CTGAAAAGACAATCAATTAC	TACA	AAGGAAAGCAGTTGCTTTCT	C	131	135	-2	2	-2	2	-2	2	grey		-1		-1		-1	4	1	0		DELINS	DELINS_<6
2	4.75082e-05	4.75217e-05	2	ten1∆	TGCTCATCAATCGTTCGGACTCGACGAATTTGGTCGTTCAGGCAAGGGGCCTGAAATTTACAAATTGTTCGATTTCACAGCGGACGGTGTTGCGTCAAGGGCTGAAAAGACAATCAATTACTAACTAAGGAAAGCAGTTGCTTTCTCCTATGGGAAGAGCTTTCTAAGTCTGAAGAAGTAAACAGTTCTTTGCTATTTCACACTTCCTGGTTGATGGTCACTTGCTGCCTGAA	GAAAAGACAATCAATTACTA	CA	AAGGAAAGCAGTTGCTTTCT	ACT	133	135	0	2	0	2	0	2	grey		-1		-1		-1	2	3	1		DELINS	DELINS_<6
2	4.75082e-05	4.75217e-05	2	ten1∆	TGCTCATCAATCGTTCGGACTCGACGAATTTGGTCGTTCAGGCAAGGGGCCTGAAATTTACAAATTGTTCGATTTCACAGCGGACGGTGTTGCGTCAAGGGCTGAAAAGACAATCAATTATTAACAAAGGAAAGCAGTTGCTTTCTCCTATGGGAAGAGCTTTCTAAGTCTGAAGAAGTAAACAGTTCTTTGCTATTTCACACTTCCTGGTTGATGGTCACTTGCTGCCTGAA	GCTGAAAAGACAATCAATTA	CT	ACAAAGGAAAGCAGTTGCTT	TTA	130	132	-3	-1	-3	-1	-3	-1	grey		-1		-1		-1	2	3	1		DELINS	DELINS_<6
2	4.75082e-05	4.75217e-05	2	ten1∆	TGCTCATCAATCGTTCGGACTCGACGAATTTGGTCGTTCAGGCAAGGGGCCTGAAATTTACAAATTGTTCGATTTCACAGCGGACGGTGTTGCGTCAAGGGCTGAAAAGACAATCAATTACTCAGAGGAAAGCAGTTGCTTTCTCCTATGGGAAGAGCTTTCTAAGTCTGAAGAAGTAAACAGTTCTTTGCTATTTCACACTTCCTGGTTGATGGTCACTTGCTGCCTGAA	TGAAAAGACAATCAATTACT	ACAA	AGGAAAGCAGTTGCTTTCTC	CAG	132	136	-1	3	-1	3	-1	3	grey		-1		-1		-1	4	3	2		DELINS	DELINS_<6
2	4.75082e-05	4.75217e-05	2	ten1∆	TGCTCATCAATCGTTCGGACTCGACGAATTTGGTCGTTCAGGCAAGGGGCCTGAAATTTACAAATTGTTCGATTTCACAGCGGACGGTGTTGCGTCAAGGGCTGAAAAGACAATCAAAGGGAAGCAGTTGCTTTCTCCTATGGGAAGAGCTTTCTAAGTCTGAAGAAGTAAACAGTTCTTTGCTATTTCACACTTCCTGGTTGATGGTCACTTGCTGCCTGAA	AGGGCTGAAAAGACAATCAA	TTACTACAAAGGA	AAGCAGTTGCTTTCTCCTAT	AGGG	127	140	-6	7	-6	7	-6	7	grey		-1		-1		-1	13	4	0		DELINS	DELINS_<6
2	4.75082e-05	4.75217e-05	2	ten1∆	TGCTCATCAATCGTTCGGACTCGACGAATTTGGTCGTTCAGGCAAGGGGCCTGAAATTTACAAATTGTTCGATTTCACAGCGGACGGTGTTGCGTCAAGGGCTGAAAAGACAATCAATTACCAAAGGTAAGCAGTTGCTTTCTCCTATGGGAAGAGCTTTCTAAGTCTGAAGAAGTAAACAGTTCTTTGCTATTTCACACTTCCTGGTTGATGGTCACTTGCTGCCTGAA	CTGAAAAGACAATCAATTAC	TACAAAGGA	AAGCAGTTGCTTTCTCCTAT	CAAAGGT	131	140	-2	7	-2	7	-2	7	grey		-1		-1		-1	9	7	1		DELINS	DELINS_FLANKINSERT
12266	0.291368	0.291451	2	ten1∆	TGCTCATCAATCGTTCGGACTCGACGAATTTGGTCGTTCAGGCAAGGGGCCTGAAATTTACAAATTGTTCGATTTCACAGCGGACGGTGTTGCGTCAAGGGCTGAAAAGACAATCAATTACTAACAAAGGAAAGCAGTTGCTTTCTCCTATGGGAAGAGCTTTCTAAGTCTGAAGAAGTAAACAGTTCTTTGCTATTTCACACTTCCTGGTTGATGGTCACTTGCTGCCTGAA	GAAAAGACAATCAATTACTA		CAAAGGAAAGCAGTTGCTTT	A	133	133	0	0	0	0	0	0	grey		-1		-1		-1	0	1	1		INSERTION	INSERTIONsmallTDleft_A
3645	0.0865837	0.0866084	2	ten1∆	TGCTCATCAATCGTTCGGACTCGACGAATTTGGTCGTTCAGGCAAGGGGCCTGAAATTTACAAATTGTTCGATTTCACAGCGGACGGTGTTGCGTCAAGGGCTGAAAAGACAATCAATTACTACCAAAGGAAAGCAGTTGCTTTCTCCTATGGGAAGAGCTTTCTAAGTCTGAAGAAGTAAACAGTTCTTTGCTATTTCACACTTCCTGGTTGATGGTCACTTGCTGCCTGAA	AAAAGACAATCAATTACTAC		AAAGGAAAGCAGTTGCTTTC	C	134	134	1	1	1	1	1	1	grey		-1		-1		-1	0	1	1		INSERTION	INSERTIONsmallTDleft_C
3329	0.0790774	0.0790999	2	ten1∆	TGCTCATCAATCGTTCGGACTCGACGAATTTGGTCGTTCAGGCAAGGGGCCTGAAATTTACAAATTGTTCGATTTCACAGCGGACGGTGTTGCGTCAAGGGCTGAAAAGACAATCAATTACTACCCAAAGGAAAGCAGTTGCTTTCTCCTATGGGAAGAGCTTTCTAAGTCTGAAGAAGTAAACAGTTCTTTGCTATTTCACACTTCCTGGTTGATGGTCACTTGCTGCCTGAA	AAAAGACAATCAATTACTAC		AAAGGAAAGCAGTTGCTTTC	CC	134	134	1	1	1	1	1	1	grey		-1		-1		-1	0	2	2		INSERTION	INSERTION_<6
770	0.0182907	0.0182959	2	ten1∆	TGCTCATCAATCGTTCGGACTCGACGAATTTGGTCGTTCAGGCAAGGGGCCTGAAATTTACAAATTGTTCGATTTCACAGCGGACGGTGTTGCGTCAAGGGCTGAAAAGACAATCAATTACTAAACAAAGGAAAGCAGTTGCTTTCTCCTATGGGAAGAGCTTTCTAAGTCTGAAGAAGTAAACAGTTCTTTGCTATTTCACACTTCCTGGTTGATGGTCACTTGCTGCCTGAA	GAAAAGACAATCAATTACTA		CAAAGGAAAGCAGTTGCTTT	AA	133	133	0	0	0	0	0	0	grey		-1		-1		-1	0	2	2		INSERTION	INSERTION_<6
510	0.0121146	0.012118	2	ten1∆	TGCTCATCAATCGTTCGGACTCGACGAATTTGGTCGTTCAGGCAAGGGGCCTGAAATTTACAAATTGTTCGATTTCACAGCGGACGGTGTTGCGTCAAGGGCTGAAAAGACAATCAATTACTAGCAAAGGAAAGCAGTTGCTTTCTCCTATGGGAAGAGCTTTCTAAGTCTGAAGAAGTAAACAGTTCTTTGCTATTTCACACTTCCTGGTTGATGGTCACTTGCTGCCTGAA	GAAAAGACAATCAATTACTA		CAAAGGAAAGCAGTTGCTTT	G	133	133	0	0	0	0	0	0	grey		-1		-1		-1	0	1	1		INSERTION	INSERTION_<6
351	0.00833769	0.00834007	2	ten1∆	TGCTCATCAATCGTTCGGACTCGACGAATTTGGTCGTTCAGGCAAGGGGCCTGAAATTTACAAATTGTTCGATTTCACAGCGGACGGTGTTGCGTCAAGGGCTGAAAAGACAATCAATTACTATACAAAGGAAAGCAGTTGCTTTCTCCTATGGGAAGAGCTTTCTAAGTCTGAAGAAGTAAACAGTTCTTTGCTATTTCACACTTCCTGGTTGATGGTCACTTGCTGCCTGAA	GAAAAGACAATCAATTACTA		CAAAGGAAAGCAGTTGCTTT	TA	133	133	0	0	0	0	0	0	grey		-1		-1		-1	0	2	2		INSERTION	INSERTIONsmallTDleft_TA
261	0.00619982	0.00620159	2	ten1∆	TGCTCATCAATCGTTCGGACTCGACGAATTTGGTCGTTCAGGCAAGGGGCCTGAAATTTACAAATTGTTCGATTTCACAGCGGACGGTGTTGCGTCAAGGGCTGAAAAGACAATCAATTACTATCAAAGGAAAGCAGTTGCTTTCTCCTATGGGAAGAGCTTTCTAAGTCTGAAGAAGTAAACAGTTCTTTGCTATTTCACACTTCCTGGTTGATGGTCACTTGCTGCCTGAA	GAAAAGACAATCAATTACTA		CAAAGGAAAGCAGTTGCTTT	T	133	133	0	0	0	0	0	0	grey		-1		-1		-1	0	1	1		INSERTION	INSERTION_<6
240	0.00570098	0.00570261	2	ten1∆	TGCTCATCAATCGTTCGGACTCGACGAATTTGGTCGTTCAGGCAAGGGGCCTGAAATTTACAAATTGTTCGATTTCACAGCGGACGGTGTTGCGTCAAGGGCTGAAAAGACAATCAATTACTAGGCAAAGGAAAGCAGTTGCTTTCTCCTATGGGAAGAGCTTTCTAAGTCTGAAGAAGTAAACAGTTCTTTGCTATTTCACACTTCCTGGTTGATGGTCACTTGCTGCCTGAA	GAAAAGACAATCAATTACTA		CAAAGGAAAGCAGTTGCTTT	GG	133	133	0	0	0	0	0	0	grey		-1		-1		-1	0	2	2		INSERTION	INSERTION_<6
233	0.0055347	0.00553628	2	ten1∆	TGCTCATCAATCGTTCGGACTCGACGAATTTGGTCGTTCAGGCAAGGGGCCTGAAATTTACAAATTGTTCGATTTCACAGCGGACGGTGTTGCGTCAAGGGCTGAAAAGACAATCAATTACTACCCCAAAGGAAAGCAGTTGCTTTCTCCTATGGGAAGAGCTTTCTAAGTCTGAAGAAGTAAACAGTTCTTTGCTATTTCACACTTCCTGGTTGATGGTCACTTGCTGCCTGAA	AAAAGACAATCAATTACTAC		AAAGGAAAGCAGTTGCTTTC	CCC	134	134	1	1	1	1	1	1	grey		-1		-1		-1	0	3	0		INSERTION	INSERTION_<6
143	0.00339684	0.0033978	2	ten1∆	TGCTCATCAATCGTTCGGACTCGACGAATTTGGTCGTTCAGGCAAGGGGCCTGAAATTTACAAATTGTTCGATTTCACAGCGGACGGTGTTGCGTCAAGGGCTGAAAAGACAATCAATTACTACCCACAAAGGAAAGCAGTTGCTTTCTCCTATGGGAAGAGCTTTCTAAGTCTGAAGAAGTAAACAGTTCTTTGCTATTTCACACTTCCTGGTTGATGGTCACTTGCTGCCTGAA	AAAAGACAATCAATTACTAC		AAAGGAAAGCAGTTGCTTTC	CCAC	134	134	1	1	1	1	1	1	grey		-1		-1		-1	0	4	1		INSERTION	INSERTION_<6
101	0.00239916	0.00239985	2	ten1∆	TGCTCATCAATCGTTCGGACTCGACGAATTTGGTCGTTCAGGCAAGGGGCCTGAAATTTACAAATTGTTCGATTTCACAGCGGACGGTGTTGCGTCAAGGGCTGAAAAGACAATCAATTACTACACAAAGGAAAGCAGTTGCTTTCTCCTATGGGAAGAGCTTTCTAAGTCTGAAGAAGTAAACAGTTCTTTGCTATTTCACACTTCCTGGTTGATGGTCACTTGCTGCCTGAA	AAAGACAATCAATTACTACA		AAGGAAAGCAGTTGCTTTCT	CA	135	135	2	2	2	2	2	2	grey		-1		-1		-1	0	2	2		INSERTION	INSERTIONsmallTDleft_CA
47	0.00111644	0.00111676	2	ten1∆	TGCTCATCAATCGTTCGGACTCGACGAATTTGGTCGTTCAGGCAAGGGGCCTGAAATTTACAAATTGTTCGATTTCACAGCGGACGGTGTTGCGTCAAGGGCTGAAAAGACAATCAATTACTATTTTCAAAGGAAAGCAGTTGCTTTCTCCTATGGGAAGAGCTTTCTAAGTCTGAAGAAGTAAACAGTTCTTTGCTATTTCACACTTCCTGGTTGATGGTCACTTGCTGCCTGAA	GAAAAGACAATCAATTACTA		CAAAGGAAAGCAGTTGCTTT	TTTT	133	133	0	0	0	0	0	0	grey		-1		-1		-1	0	4	1		INSERTION	INSERTION_<6
44	0.00104518	0.00104548	2	ten1∆	TGCTCATCAATCGTTCGGACTCGACGAATTTGGTCGTTCAGGCAAGGGGCCTGAAATTTACAAATTGTTCGATTTCACAGCGGACGGTGTTGCGTCAAGGGCTGAAAAGACAATCAATTACTAGGGCAAAGGAAAGCAGTTGCTTTCTCCTATGGGAAGAGCTTTCTAAGTCTGAAGAAGTAAACAGTTCTTTGCTATTTCACACTTCCTGGTTGATGGTCACTTGCTGCCTGAA	GAAAAGACAATCAATTACTA		CAAAGGAAAGCAGTTGCTTT	GGG	133	133	0	0	0	0	0	0	grey		-1		-1		-1	0	3	0		INSERTION	INSERTION_<6
4	9.50164e-05	9.50435e-05	2	ten1∆	TGCTCATCAATCGTTCGGACTCGACGAATTTGGTCGTTCAGGCAAGGGGCCTGAAATTTACAAATTGTTCGATTTCACAGCGGACGGTGTTGCGTCAAGGGCTGAAAAGACAATCAATTACTGACAAAGGAAAGCAGTTGCTTTCTCCTATGGGAAGAGCTTTCTAAGTCTGAAGAAGTAAACAGTTCTTTGCTATTTCACACTTCCTGGTTGATGGTCACTTGCTGCCTGAA	TGAAAAGACAATCAATTACT		ACAAAGGAAAGCAGTTGCTT	G	132	132	-1	-1	-1	-1	-1	-1	grey		-1		-1		-1	0	1	1		INSERTION	INSERTION_<6
3	7.12623e-05	7.12826e-05	2	ten1∆	TGCTCATCAATCGTTCGGACTCGACGAATTTGGTCGTTCAGGCAAGGGGCCTGAAATTTACAAATTGTTCGATTTCACAGCGGACGGTGTTGCGTCAAGGGCTGAAAAGACAATCAATTACTACACCCAAAGGAAAGCAGTTGCTTTCTCCTATGGGAAGAGCTTTCTAAGTCTGAAGAAGTAAACAGTTCTTTGCTATTTCACACTTCCTGGTTGATGGTCACTTGCTGCCTGAA	AAAGACAATCAATTACTACA		AAGGAAAGCAGTTGCTTTCT	CCCA	135	135	2	2	2	2	2	2	grey		-1		-1		-1	0	4	1		INSERTION	INSERTION_<6
227	0.00539218	0.00539372	2	ten1∆	TGCTCATCAATCGTTCGGACTCGACGAATTTGGTCGTTCAGGCAAGGGGCCTGAAATTTACAAATTGTTCGATTTCACAGCGGACGGTGTTGCGTCAAGGGCTGAAAAGACAATCAATTCCTACAAAGGAAAGCAGTTGCTTTCTCCTATGGGAAGAGCTTTCTAAGTCTGAAGAAGTAAACAGTTCTTTGCTATTTCACACTTCCTGGTTGATGGTCACTTGCTGCCTGAA	GGCTGAAAAGACAATCAATT	A	CTACAAAGGAAAGCAGTTGC	C	129	130	-4	-3	-4	-3	-4	-3	grey		-1		-1		-1	1	1	0	AT->CG	SNV	SNV
202	0.00479833	0.0047997	2	ten1∆	TGCTCATCAATCGTTCGGACTCGACGAATTTGGTCGTTCAGGCAAGGGGCCTGAAATTTACAAATTGTTCGATTTCACAGCGGACGGTGTTGCGTCAAGGGCTGAAAAGACAATCAATTACTTCAAAGGAAAGCAGTTGCTTTCTCCTATGGGAAGAGCTTTCTAAGTCTGAAGAAGTAAACAGTTCTTTGCTATTTCACACTTCCTGGTTGATGGTCACTTGCTGCCTGAA	TGAAAAGACAATCAATTACT	A	CAAAGGAAAGCAGTTGCTTT	T	132	133	-1	0	-1	0	-1	0	grey		-1		-1		-1	1	1	0	AT->TA	SNV	SNV
40	0.000950164	0.000950435	2	ten1∆	TGCTCATCAATCGTTCGGACTCGACGAATTTGGTCGTTCAGGCAAGGGGCCTGAAATTTACAAATTGTTCGATTTCACAGCGGACGGTGTTGCGTCAAGGGCTGAAAAGACAATCAATTACTAAAAAGGAAAGCAGTTGCTTTCTCCTATGGGAAGAGCTTTCTAAGTCTGAAGAAGTAAACAGTTCTTTGCTATTTCACACTTCCTGGTTGATGGTCACTTGCTGCCTGAA	GAAAAGACAATCAATTACTA	C	AAAGGAAAGCAGTTGCTTTC	A	133	134	0	1	0	1	0	1	grey		-1		-1		-1	1	1	0	GC->TA	SNV	SNV
38	0.000902656	0.000902913	2	ten1∆	TGCTCATCAATCGTTCGGACTCGACGAATTTGGTCGTTCAGGCAAGGGGCCTGAAATTTACAAATTGTTCGATTTCACAGCGGACGGTGTTGCGTCAAGGGCTGAAAAGACAATCAATTAGTACAAAGGAAAGCAGTTGCTTTCTCCTATGGGAAGAGCTTTCTAAGTCTGAAGAAGTAAACAGTTCTTTGCTATTTCACACTTCCTGGTTGATGGTCACTTGCTGCCTGAA	GCTGAAAAGACAATCAATTA	C	TACAAAGGAAAGCAGTTGCT	G	130	131	-3	-2	-3	-2	-3	-2	grey		-1		-1		-1	1	1	0	GC->CG	SNV	SNV
24	0.000570098	0.000570261	2	ten1∆	TGCTCATCAATCGTTCGGACTCGACGAATTTGGTCGTTCAGGCAAGGGGCCTGAAATTTACAAATTGTTCGATTTCACAGCGGACGGTGTTGCGTCAAGGGCTGAAAAGACAATCAATTACTGCAAAGGAAAGCAGTTGCTTTCTCCTATGGGAAGAGCTTTCTAAGTCTGAAGAAGTAAACAGTTCTTTGCTATTTCACACTTCCTGGTTGATGGTCACTTGCTGCCTGAA	TGAAAAGACAATCAATTACT	A	CAAAGGAAAGCAGTTGCTTT	G	132	133	-1	0	-1	0	-1	0	grey		-1		-1		-1	1	1	0	AT->GC	SNV	SNV
11	0.000261295	0.00026137	2	ten1∆	TGCTCATCAATCGTTCGGACTCGACGAATTTGGTCGTTCAGGCAAGGGGCCTGAAATTTACAAATTGTTCGATTTCACAGCGGACGGTGTTGCGTCAAGGGCTGAAAAGACAATCAATTACTCCAAAGGAAAGCAGTTGCTTTCTCCTATGGGAAGAGCTTTCTAAGTCTGAAGAAGTAAACAGTTCTTTGCTATTTCACACTTCCTGGTTGATGGTCACTTGCTGCCTGAA	TGAAAAGACAATCAATTACT	A	CAAAGGAAAGCAGTTGCTTT	C	132	133	-1	0	-1	0	-1	0	grey		-1		-1		-1	1	1	0	AT->CG	SNV	SNV
4	9.50164e-05	9.50435e-05	2	ten1∆	TGCTCATCAATCGTTCGGACTCGACGAATTTGGTCGTTCAGGCAAGGGGCCTGAAATTTACAAATTGTTCGATTTCACAGCGGACGGTGTTGCGTCAAGGGCTGAAAAGACAAACAATTACTACCCAAAGGAAAGCAGTTGCTTTCTCCTATGGGAAGAGCTTTCTAAGTCTGAAGAAGTAAACAGTTCTTTGCTATTTCACACTTCCTGGTTGATGGTCACTTGCTGCCTGAA	GTCAAGGGCTGAAAAGACAA	TCAATTACTA	CAAAGGAAAGCAGTTGCTTT	ACAATTACTACC	123	133	-10	0	-10	0	-10	0	grey		-1		-1		-1	10	12	2		TINS	TINS
3	7.12623e-05	7.12826e-05	2	ten1∆	TGCTCATCAATCGTTCGGACTCGACGAATTTGGTCGTTCAGGCAAGGGGCCTGAAATTTACAAATTGTTCGATTTCACAGCGGACGGTGTTGCGTCAAGGGCTGAAAAGACAATCAGTTGCTTTCCCCTATGGGAAGAGCTTTCTAAGTCTGAAGAAGTAAACAGTTCTTAGCTGTTTCACACTTCCTGGTTGATGGTCACTTGCTGCCTGAA	AAGGGCTGAAAAGACAATCA	ATTACTACAAAGGAAAGCAGTTGCTTTCT	CCTATGGGAAGAGCTTTCTA	GTTGCTTTCC	126	155	-7	22	-7	22	-7	22	grey		-1		-1		-1	29	10	2		TINS	TINS
3	7.12623e-05	7.12826e-05	2	ten1∆	TGCTCATCAATCGTTCGGACTCGACGAATTTGGTCGTTCAGGCAAGGGGCCTGAAATTTACAAATTGTTCGATTTCACAGCGGACGGTGTTGCGTCAAGGGCTGAAAAGACAACCAATTACTACCAAAGGAAAGCAGTTGCTTTCTCCTATGGGAAGAGCTTTCTAAGTCTGAAGAAGTAAACAGTTCTTTGCTATTTCACACTTCCTGGTTGATGGTCACTTGCTGCCTGAA	GTCAAGGGCTGAAAAGACAA	TCAATTACTA	CAAAGGAAAGCAGTTGCTTT	CCAATTACTAC	123	133	-10	0	-10	0	-10	0	grey		-1		-1		-1	10	11	1		TINS	TINS
3	7.12623e-05	7.12826e-05	2	ten1∆	TGCTCATCAATCGTTCGGACTCGACGAATTTGGTCGTTCAGGCAAGGGGCCTGAAATTTACAAATTGTTCGATTTCACAGCGGACGGTGTTGCGTCAAGGGCTGAAAAGACAGTCAATTACTAACAAAGGAAAGCAGTTGCTTTCTCCTATGGGAAGAGCTTTCTAAGTCTGAAGAAGTAAACAGTTCTTTGCTATTTCACACTTCCTGGTTGATGGTCACTTGCTGCCTGAA	CGTCAAGGGCTGAAAAGACA	ATCAATTACT	ACAAAGGAAAGCAGTTGCTT	GTCAATTACTA	122	132	-11	-1	-11	-1	-11	-1	grey		-1		-1		-1	10	11	1		TINS	TINS
3	7.12623e-05	7.12826e-05	2	ten1∆	TGCTCATCAATCGTTCGGACTCGACGAATTTGGTCGTTCAGGCAAGGGGCCTGAAATTTACAAATTGTTCGATTTCACAGCGGACGGTGTTGCGTCAAGGGCTGAAAAGACAATCAATTACTAACAAAGGTAAGCAGTTGCTTTCTCCTATGGGAAGAGCTTTCTAAGTCTGAAGAAGTAAACAGTTCTTTGCTATTTCACACTTCCTGGTTGATGGTCACTTGCTGCCTGAA	GAAAAGACAATCAATTACTA	CAAAGGA	AAGCAGTTGCTTTCTCCTAT	ACAAAGGT	133	140	0	7	0	7	0	7	grey		-1		-1		-1	7	8	1		TINS	TINS
2	4.75082e-05	4.75217e-05	2	ten1∆	TGCTCATCAATCGTTCGGACTCGACGAATTTGGTCGTTCAGGCAAGGGGCCTGAAATTTACAAATTGTTCGATTTCACAGCGGACGGTGTTGCGTCAAGGGCTGAAAAGACGATCAATTACTAAAGGAAAGCAGTTGCTTTCTCCTATGGGAAGAGCTTTCTAAGTCTGAAGAAGTAAACAGTTCTTTGCTATTTCACACTTCCTGGTTGATGGTCACTTGCTGCCTGAA	GCGTCAAGGGCTGAAAAGAC	AATCAATTACTAC	AAAGGAAAGCAGTTGCTTTC	GATCAATTACT	121	134	-12	1	-12	1	-12	1	grey		-1		-1		-1	13	11	1		TINS	TINS
2	4.75082e-05	4.75217e-05	2	ten1∆	TGCTCATCAATCGTTCGGACTCGACGAATTTGGTCGTTCAGGCAAGGGGCCTGAAATTTACAAATTGTTCGATTTCACAGCGGACGGTGTTGCGTCAAGGGCTGAAAAGACGATCAATTACTCAAAGGAAAGCAGTTGCTTTCTCCTATGGGAAGAGCTTTCTAAGTCTGAAGAAGTAAACAGTTCTTTGCTATTTCACACTTCCTGGTTGATGGTCACTTGCTGCCTGAA	GCGTCAAGGGCTGAAAAGAC	AATCAATTACTA	CAAAGGAAAGCAGTTGCTTT	GATCAATTACT	121	133	-12	0	-12	0	-12	0	grey		-1		-1		-1	12	11	2		TINS	TINS
2	4.75082e-05	4.75217e-05	2	ten1∆	TGCTCATCAATCGTTCGGACTCGACGAATTTGGTCGTTCAGGCAAGGGGCCTGAAATTTACAAATTGTTCGATTTCACAGCGGACGGTGTTGCGTCAAGGGCTGAAAAGACAATCAATTACTACCAAAGGAAGGCAGTTGCTTTCTCCTATGGGAAGAGCTTTCTAAGTCTGAAGAAGTAAACAGTTCTTTGCTATTTCACACTTCCTGGTTGATGGTCACTTGCTGCCTGAA	AAAAGACAATCAATTACTAC	AAAGGAAA	GCAGTTGCTTTCTCCTATGG	CAAAGGAAG	134	142	1	9	1	9	1	9	grey		-1		-1		-1	8	9	1		TINS	TINS
2	4.75082e-05	4.75217e-05	2	ten1∆	TGCTCATCAATCGTTCGGACTCGACGAATTTGGTCGTTCAGGCAAGGGGCCTGAAATTTACAAATTGTTCGATTTCACAGCGGACGGTGTTGCGTCAAGGGCTGAAAAGACAATCAATTACTAACAAAGGGAAGCAGTTGCTTTCTCCTATGGGAAGAGCTTTCTAAGTCTGAAGAAGTAAACAGTTCTTTGCTATTTCACACTTCCTGGTTGATGGTCACTTGCTGCCTGAA	GAAAAGACAATCAATTACTA	CAAAGGA	AAGCAGTTGCTTTCTCCTAT	ACAAAGGG	133	140	0	7	0	7	0	7	grey		-1		-1		-1	7	8	1		TINS	TINS
2	4.75082e-05	4.75217e-05	2	ten1∆	TGCTCATCAATCGTTCGGACTCGACGAATTTGGTCGTTCAGGCAAGGGGCCTGAAATTTACAAATTGTTCGATTTCACAGCGGACGGTGTTGCGTCAAGGGCTGAAAAGACAATCGATTACTACCCAAAGGAAAGCAGTTGCTTTCTCCTATGGGAAGAGCTTTCTAAGTCTGAAGAAGTAAACAGTTCTTTGCTATTTCACACTTCCTGGTTGATGGTCACTTGCTGCCTGAA	CAAGGGCTGAAAAGACAATC	AATTACTA	CAAAGGAAAGCAGTTGCTTT	GATTACTACC	125	133	-8	0	-8	0	-8	0	grey		-1		-1		-1	8	10	2		TINS	TINS
2	4.75082e-05	4.75217e-05	2	ten1∆	TGCTCATCAATCGTTCGGACTCGACGAATTTGGTCGTTCAGGCAAGGGGCCTGAAATTTACAAATTGTTCGATTTCACAGCGGACGGTGTTGCGTCAAGGGCTGAAAAGACTATCAATTACTAACAAAGGAAAGCAGTTGCTTTCTCCTATGGGAAGAGCTTTCTAAGTCTGAAGAAGTAAACAGTTCTTTGCTATTTCACACTTCCTGGTTGATGGTCACTTGCTGCCTGAA	GCGTCAAGGGCTGAAAAGAC	AATCAATTACT	ACAAAGGAAAGCAGTTGCTT	TATCAATTACTA	121	132	-12	-1	-12	-1	-12	-1	grey		-1		-1		-1	11	12	1		TINS	TINS
2	4.75082e-05	4.75217e-05	2	ten1∆	TGCTCATCAATCGTTCGGACTCGACGAATTTGGTCGTTCAGGCAAGGGGCCTGAAATTTACAAATTGTTCGATTTCACAGCGGACGGTGTTGCGTCAAGGGCTGAAAAGACATTCAATTACTAACAAAGGAAAGCAGTTGCTTTCTCCTATGGGAAGAGCTTTCTAAGTCTGAAGAAGTAAACAGTTCTTTGCTATTTCACACTTCCTGGTTGATGGTCACTTGCTGCCTGAA	CGTCAAGGGCTGAAAAGACA	ATCAATTACT	ACAAAGGAAAGCAGTTGCTT	TTCAATTACTA	122	132	-11	-1	-11	-1	-11	-1	grey		-1		-1		-1	10	11	1		TINS	TINS
2	4.75082e-05	4.75217e-05	2	ten1∆	TGCTCATCAATCGTTCGGACTCGACGAATTTGGTCGTTCAGGCAAGGGGCCTGAAATTTACAAATTGTTCGATTTCACAGCGGACGGTGTTGCGTCAAGGGCTGAAAAGACAACCAATTACTAAAGGAAAGCAGTTGCTTTCTCCTATGGGAAGAGCTTTCTAAGTCTGAAGAAGTAAACAGTTCTTTGCTATTTCACACTTCCTGGTTGATGGTCACTTGCTGCCTGAA	GTCAAGGGCTGAAAAGACAA	TCAATTACTAC	AAAGGAAAGCAGTTGCTTTC	CCAATTACT	123	134	-10	1	-10	1	-10	1	grey		-1		-1		-1	11	9	1		TINS	TINS
2	4.75082e-05	4.75217e-05	2	ten1∆	TGCTCATCAATCGTTCGGACTCGACGAATTTGGTCGTTCAGGCAAGGGGCCTGAAATTTACAAATTGTTCGATTTCACAGCGGACGGTGTTGCGTCAAGGGCTGAAAAGACAACCAATTACTAACAAAGGAAAGCAGTTGCTTTCTCCTATGGGAAGAGCTTTCTAAGTCTGAAGAAGTAAACAGTTCTTTGCTATTTCACACTTCCTGGTTGATGGTCACTTGCTGCCTGAA	GTCAAGGGCTGAAAAGACAA	TCAATTACT	ACAAAGGAAAGCAGTTGCTT	CCAATTACTA	123	132	-10	-1	-10	-1	-10	-1	grey		-1		-1		-1	9	10	1		TINS	TINS
2	4.75082e-05	4.75217e-05	2	ten1∆	TGCTCATCAATCGTTCGGACTCGACGAATTTGGTCGTTCAGGCAAGGGGCCTGAAATTTACAAATTGTTCGATTTCACAGCGGACGGTGTTGCGTCAAGGGCTGAAAAGACGATCAATTACTAACAAAGGAAAGCAGTTGCTTTCTCCTATGGGAAGAGCTTTCTAAGTCTGAAGAAGTAAACAGTTCTTTGCTATTTCACACTTCCTGGTTGATGGTCACTTGCTGCCTGAA	GCGTCAAGGGCTGAAAAGAC	AATCAATTACT	ACAAAGGAAAGCAGTTGCTT	GATCAATTACTA	121	132	-12	-1	-12	-1	-12	-1	grey		-1		-1		-1	11	12	1		TINS	TINS
2	4.75082e-05	4.75217e-05	2	ten1∆	TGCTCATCAATCGTTCGGACTCGACGAATTTGGTCGTTCAGGCAAGGGGCCTGAAATTTACAAATTGTTCGATTTCACAGCGGACGGTGTTGCGTCAAGGGCTGAAAAGACAATGAATTACTACCCCAAAGGAAAGCAGTTGCTTTCTCCTATGGGAAGAGCTTTCTAAGTCTGAAGAAGTAAACAGTTCTTTGCTATTTCACACTTCCTGGTTGATGGTCACTTGCTGCCTGAA	TCAAGGGCTGAAAAGACAAT	CAATTACTA	CAAAGGAAAGCAGTTGCTTT	GAATTACTACCC	124	133	-9	0	-9	0	-9	0	grey		-1		-1		-1	9	12	0		TINS	TINS
2	4.75082e-05	4.75217e-05	2	ten1∆	TGCTCATCAATCGTTCGGACTCGACGAATTTGGTCGTTCAGGCAAGGGGCCTGAAATTTACAAATTGTTCGATTTCACAGCGGACGGTGTTGCGTCAAGGGCTGAAAAGACAATAAATTACTAACAAAGGAAAGCAGTTGCTTTCTCCTATGGGAAGAGCTTTCTAAGTCTGAAGAAGTAAACAGTTCTTTGCTATTTCACACTTCCTGGTTGATGGTCACTTGCTGCCTGAA	TCAAGGGCTGAAAAGACAAT	CAATTACT	ACAAAGGAAAGCAGTTGCTT	AAATTACTA	124	132	-9	-1	-9	-1	-9	-1	grey		-1		-1		-1	8	9	1		TINS	TINS
2	4.75082e-05	4.75217e-05	2	ten1∆	TGCTCATCAATCGTTCGGACTCGACGAATTTGGTCGTTCAGGCAAGGGGCCTGAAATTTACAAATTGTTCGATTTCACAGCGGACGGTGTTGCGTCAAGGGCTGAAAAGGCAATCAATTACAAAGGAAAGCAGTTGCTTTCTCCTATGGGAAGAGCTTTCTAAGTCTGAAGAAGTAAACAGTTCTTTGCTATTTCACACTTCCTGGTTGATGGTCACTTGCTGCCTGAA	TTGCGTCAAGGGCTGAAAAG	ACAATCAATTAC	TACAAAGGAAAGCAGTTGCT	GCAATCAAT	119	131	-14	-2	-14	-2	-14	-2	grey		-1		-1		-1	12	9	0		TINS	TINS
4682	0.104334	0.104351	3	ten1∆	TGCTCATCAATCGTTCGGACTCGACGAATTTGGTCGTTCAGGCAAGGGGCCTGAAATTTACAAATTGTTCGATTTCACAGCGGACGGTGTTGCGTCAAGGGCTGAAAAGACAATCAATTACTAAAGGAAAGCAGTTGCTTTCTCCTATGGGAAGAGCTTTCTAAGTCTGAAGAAGTAAACAGTTCTTTGCTATTTCACACTTCCTGGTTGATGGTCACTTGCTGCCTGAAA	GAAAAGACAATCAATTACTA	CA	AAGGAAAGCAGTTGCTTTCT		133	135	0	2	0	2	0	2	#6899D0	A	1	A	1	A	1	2	0	1		DELETION	DELETION
2546	0.0567354	0.0567442	3	ten1∆	TGCTCATCAATCGTTCGGACTCGACGAATTTGGTCGTTCAGGCAAGGGGCCTGAAATTTACAAATTGTTCGATTTCACAGCGGACGGTGTTGCGTCAAGGGCTGAAAAGACAATCAATTACTCAAAGGAAAGCAGTTGCTTTCTCCTATGGGAAGAGCTTTCTAAGTCTGAAGAAGTAAACAGTTCTTTGCTATTTCACACTTCCTGGTTGATGGTCACTTGCTGCCTGAA	TGAAAAGACAATCAATTACT	A	CAAAGGAAAGCAGTTGCTTT		132	133	-1	0	-1	0	-1	0	#C9DDF2		0		0		0	1	0	2		DELETION	DELETION
[truncated: 62 more rows]

## Sheet: pol1 pol12 LYS2
countEvents	fraction	fraction wo WT	Experiment	Alias	Raw	leftFlank	del	rightFlank	insertion	delStart	delEnd	delRelativeStart	delRelativeEnd	delRelativeStartRight	delRelativeEndRight	delRelativeStartTD	delRelativeEndTD	getHomologyColor	homology	homologyLength	homologyMismatch10%	homologyLengthMismatch10%	homologyMismatch10%ref	homologyLengthMismatch10%ref	delSize	insSize	Mod3	SNVMutation	Type	SecondaryType
[truncated: 228 more rows]

[truncated: 19 more sheets: rev7∆ LYS2, rif1∆ LYS2, yku80∆ LYS2, yku80∆ stn1∆ LYS2, yku80∆ cdc13∆ LYS2, yku80∆ ten1∆ LYS2, dnl4∆ LYS2, pol4∆ LYS2, pol4∆ stn1∆ LYS2, pol4∆ yku80∆ LYS2, BY4742 LYS2, BY4742 pol1 pol12 LYS2, SY14 LYS2, SY14 pol1 pol12 LYS2, WT circular URA3, stn1∆ URA3, JKM179 (WT) HO, JKM179 pol1 pol12 HO, JKM179 pol4∆ HO]
